# Supplementary material for: Crystal structure and Hirshfeld surface analysis of 4-{2,2-di­chloro-1-[(E)-2-(4-methyl­phen­yl)diazen-1-yl]ethen­yl}-N,N-di­methyl­aniline
Source: Acta Crystallogr E Crystallogr Commun. 2020 Jun 19;76(Pt 7):1122–5. doi: 10.1107/S2056989020007744 (PMC7336769; doi:10.1107/S2056989020007744)
Supplement: Supplementary file 1 [file e-76-01122-sup1.cif]

##############################################################################
#                                                                            #
# This CIF contains the data in a paper accepted for publication in          #
# Acta Crystallographica Section E. It conforms to the requirements of       #
# Notes for Authors for Acta Crystallographica Section E, and has been       #
# peer reviewed under the auspices of the IUCr Commission on Journals.       #
#                                                                            #
# Full details of the Crystallographic Information File format               #
# are given in the paper "The Crystallographic Information File (CIF):       #
# a New Standard Archive File for Crystallography" by S. R. Hall, F. H.      #
# Allen and I. D. Brown [Acta Cryst. (1991), A47, 655-685].                  #
#                                                                            #
# The current version of the core CIF dictionary is obtainable from          #
# ftp://ftp.iucr.org/pub/cif_core.dic.                                       #
#                                                                            #
# Software is freely available for graphical display of the structure(s)     #
# in this CIF. For information consult the CIF software page                 #
# http://www.iucr.org/resources/cif/software.                                #
#                                                                            #
# This file may be used for bona fide research purposes within the           #
# scientific community so long as proper attribution is given to the journal # 
# article from which it was obtained.                                        #
#                                                                            #
##############################################################################
data_general
_journal_date_recd_electronic     2020-05-18
_journal_date_accepted     2020-06-06
_journal_name_full     'Acta Crystallographica, Section E'
_journal_year     2020
_journal_volume     76
_journal_issue      7
_journal_page_first     1122
_journal_page_last     1125
_journal_paper_category     GO
_journal_paper_doi     10.1107/S2056989020007744
_journal_coeditor_code     IS5539
_publ_contact_author_name     'Sixberth Mlowe'
_publ_contact_author_address
;
University of Dar es Salaam,
Dar es Salaam University College of Education,
Department of Chemistry,
P.O. Box 2329, Dar es Salaam,
Tanzania
;
_publ_contact_author_email     'sixberth.mlowe@duce.ac.tz'
_publ_contact_author_fax     ?
_publ_contact_author_phone     ?
_publ_section_title
;\
Crystal structure and Hirshfeld surface analysis of
4-{2,2-dichloro-1-[(<i>E</i>)-2-(4-methylphenyl)diazen-1-yl]ethenyl}-\
<i>N</i>,<i>N</i>-dimethylaniline
;
loop_
    _publ_author_name
    _publ_author_address
    'Kadriye \"Ozkaraca'
;
Institute of Natural and Applied Science,
Erciyes University,
38039 Kayseri,
Turkey
;
    'Akkurt, Mehmet'
;
Department of Physics,
Faculty of Sciences,
Erciyes University,
38039 Kayseri,
Turkey
;
    'Namiq Q. Shikhaliyev'
;
Organic Chemistry Department,
Baku State University,
Z. Khalilov str. 23, AZ
1148 Baku, Azerbaijan
;
    'Ulviyya F. Askerova'
;
Organic Chemistry Department,
Baku State University,
Z. Khalilov str. 23, AZ
1148 Baku, Azerbaijan
;
    'Gulnar T. Suleymanova'
;
Organic Chemistry Department,
Baku State University,
Z. Khalilov str. 23, AZ
1148 Baku, Azerbaijan
;
    'Gunay Z. Mammadova'
;
Organic Chemistry Department,
Baku State University,
Z. Khalilov str. 23, AZ
1148 Baku, Azerbaijan
;
    'Sixberth Mlowe'
;
University of Dar es Salaam,
Dar es Salaam University College of Education,
Department of Chemistry,
PO Box 2329, Dar es Salaam,
Tanzania
;
_publ_section_synopsis
;
In the title compound, the benzene rings make a dihedral angle of 62.73(9)\%
with each other. In the crystal, molecules are linked by a pair of C---Cl...\p
interactions, forming an inversion dimer. A short H<i>L</i>....H<i>L</i>
contact links the dimers, forming a ribbon propagating along the
<i>c</i>-axis.
;
data_I
_chemical_name_systematic
;\
4-{2,2-Dichloro-1-[(<i>E</i>)-2-(4-methylphenyl)diazen-1-yl]ethenyl}-\
<i>N</i>,<i>N</i>-dimethylaniline
;
_chemical_name_common     ?
_chemical_formula_moiety     'C17 H17 Cl2 N3'
_chemical_formula_sum     'C17 H17 Cl2 N3'
_chemical_formula_iupac     'C17 H17 Cl2 N3'
_chemical_formula_weight     334.23
_chemical_melting_point     ?
_space_group_crystal_system     triclinic
_space_group_name_H-M_alt     'P -1'
_space_group_name_Hall     '-P 1'
loop_
    _space_group_symop_operation_xyz
    'x, y, z'
    '-x, -y, -z'
_cell_length_a     9.5967(15)
_cell_length_b     9.6767(15)
_cell_length_c     10.8043(17)
_cell_angle_alpha     114.162(5)
_cell_angle_beta     109.930(5)
_cell_angle_gamma     90.917(6)
_cell_volume     846.3(2)
_cell_formula_units_Z     2
_cell_measurement_reflns_used     8175
_cell_measurement_theta_min     2.23
_cell_measurement_theta_max     26.10
_cell_measurement_temperature     296(2)
_exptl_crystal_description     'block'
_exptl_crystal_colour     'orange'
_exptl_crystal_size_max     0.340
_exptl_crystal_size_mid     0.310
_exptl_crystal_size_min     0.250
_exptl_crystal_density_diffrn     1.312
_exptl_crystal_density_meas     ?
_exptl_crystal_density_method     ?
_exptl_crystal_F_000     348
_exptl_absorpt_coefficient_mu     0.383
_exptl_absorpt_correction_type     multi-scan
_exptl_absorpt_process_details
;
(SADABS; Bruker, 2003)
;
_exptl_absorpt_correction_T_min     0.875
_exptl_absorpt_correction_T_max     0.894
_diffrn_ambient_temperature     296(2)
_diffrn_source     ?
_diffrn_radiation_type     MoK\a
_diffrn_radiation_wavelength     0.71073
_diffrn_measurement_device_type     'Bruker APEXII PHOTON 100 detector'
_diffrn_measurement_method     '\f and \w scans'
_diffrn_detector_area_resol_mean     ?
_diffrn_reflns_number     13168
_diffrn_reflns_av_R_equivalents     0.0364
_diffrn_reflns_av_unetI/netI     0.0277
_diffrn_reflns_theta_min     2.423
_diffrn_reflns_theta_max     26.126
_diffrn_reflns_theta_full     25.242
_diffrn_measured_fraction_theta_max     0.977
_diffrn_measured_fraction_theta_full     0.976
_diffrn_reflns_limit_h_min     -11
_diffrn_reflns_limit_h_max     11
_diffrn_reflns_limit_k_min     -11
_diffrn_reflns_limit_k_max     11
_diffrn_reflns_limit_l_min     -13
_diffrn_reflns_limit_l_max     13
_diffrn_standards_number     0
_diffrn_standards_interval_count     0
_diffrn_standards_interval_time     0
_diffrn_standards_decay_%     0
_refine_special_details     ?
_reflns_number_total     3286
_reflns_number_gt     2808
_reflns_threshold_expression     'I > 2\s(I)'
_refine_ls_structure_factor_coef     Fsqd
_refine_ls_matrix_type     full
_refine_ls_R_factor_all     0.0489
_refine_ls_R_factor_gt     0.0407
_refine_ls_wR_factor_gt     0.1003
_refine_ls_wR_factor_ref     0.1086
_refine_ls_goodness_of_fit_ref     1.051
_refine_ls_restrained_S_all     1.051
_refine_ls_number_reflns     3286
_refine_ls_number_parameters     202
_refine_ls_number_restraints     0
_refine_ls_hydrogen_treatment     constr
_refine_ls_weighting_scheme     calc
_refine_ls_weighting_details
              'w=1/[\s^2^(Fo^2^)+(0.0413P)^2^+0.2744P] where P=(Fo^2^+2Fc^2^)/3'
_atom_sites_solution_hydrogens     geom
_atom_sites_solution_primary     ?
_atom_sites_solution_secondary     ?
_refine_ls_shift/su_max     0.001
_refine_ls_shift/su_mean     0.000
_refine_diff_density_max     0.191
_refine_diff_density_min     -0.300
_refine_ls_extinction_method     none
_refine_ls_extinction_coef     .
loop_
    _atom_type_symbol
    _atom_type_description
    _atom_type_scat_dispersion_real
    _atom_type_scat_dispersion_imag
    _atom_type_scat_source
    'C' 'C' 0.0033 0.0016
                         'International Tables Vol C Tables 4.2.6.8 and 6.1.1.4'
    'H' 'H' 0.0000 0.0000
                         'International Tables Vol C Tables 4.2.6.8 and 6.1.1.4'
    'Cl' 'Cl' 0.1484 0.1585
                         'International Tables Vol C Tables 4.2.6.8 and 6.1.1.4'
    'N' 'N' 0.0061 0.0033
                         'International Tables Vol C Tables 4.2.6.8 and 6.1.1.4'
_computing_data_collection
;
APEX3 (Bruker, 2007)
;
_computing_cell_refinement
;
SAINT (Bruker, 2007)
;
_computing_data_reduction
;
SAINT (Bruker, 2007)
;
_computing_structure_solution
;
<i>SHELXT2016/6</i> (Sheldrick, 2015a)
;
_computing_structure_refinement
;
<i>SHELXL2016/6</i> (Sheldrick, 2015b)
;
_computing_molecular_graphics
;
ORTEP-3 for Windows (Farrugia, 2012)
;
_computing_publication_material
;
PLATON (Spek, 2020)
;
loop_
    _atom_site_type_symbol
    _atom_site_label
    _atom_site_fract_x
    _atom_site_fract_y
    _atom_site_fract_z
    _atom_site_U_iso_or_equiv
    _atom_site_adp_type
    _atom_site_calc_flag
    _atom_site_occupancy
    _atom_site_disorder_assembly
    _atom_site_disorder_group
    C C1 0.62327(18) 0.77347(17) 0.27963(16) 0.0430(3) Uani d 1 . .
    C C2 0.55622(19) 0.69400(19) 0.12860(18) 0.0511(4) Uani d 1 . .
    H H2A 0.458599 0.638289 0.084781 0.061 Uiso calc 1 . .
    C C3 0.6330(2) 0.6968(2) 0.04271(18) 0.0556(4) Uani d 1 . .
    H H3A 0.586196 0.643088 -0.058810 0.067 Uiso calc 1 . .
    C C4 0.7787(2) 0.77812(19) 0.1045(2) 0.0524(4) Uani d 1 . .
    C C5 0.8437(2) 0.8594(2) 0.2560(2) 0.0546(4) Uani d 1 . .
    H H5A 0.940803 0.916211 0.299537 0.065 Uiso calc 1 . .
    C C6 0.76843(19) 0.85845(19) 0.34383(18) 0.0504(4) Uani d 1 . .
    H H6A 0.814274 0.914147 0.445239 0.060 Uiso calc 1 . .
    C C7 0.50704(19) 0.81792(18) 0.56909(17) 0.0466(4) Uani d 1 . .
    C C8 0.36451(18) 0.70537(18) 0.49547(17) 0.0459(4) Uani d 1 . .
    C C9 0.3511(2) 0.58051(19) 0.52632(19) 0.0516(4) Uani d 1 . .
    H H9A 0.432363 0.569863 0.597144 0.062 Uiso calc 1 . .
    C C10 0.2204(2) 0.4724(2) 0.4546(2) 0.0533(4) Uani d 1 . .
    H H10A 0.215848 0.390240 0.477657 0.064 Uiso calc 1 . .
    C C11 0.09506(19) 0.48342(19) 0.34826(19) 0.0508(4) Uani d 1 . .
    C C12 0.1089(2) 0.6101(2) 0.3183(2) 0.0553(4) Uani d 1 . .
    H H12A 0.027551 0.622051 0.248519 0.066 Uiso calc 1 . .
    C C13 0.2401(2) 0.7167(2) 0.39000(19) 0.0527(4) Uani d 1 . .
    H H13A 0.245451 0.798834 0.366953 0.063 Uiso calc 1 . .
    C C14 0.8640(3) 0.7763(3) 0.0098(3) 0.0783(6) Uani d 1 . .
    H H14A 0.889625 0.879225 0.023489 0.118 Uiso calc 1 . .
    H H14B 0.802118 0.712384 -0.091347 0.118 Uiso calc 1 . .
    H H14C 0.954396 0.736056 0.036936 0.118 Uiso calc 1 . .
    C C15 0.5678(2) 0.9067(2) 0.71430(18) 0.0517(4) Uani d 1 . .
    C C16 -0.0462(3) 0.2427(2) 0.3018(3) 0.0794(6) Uani d 1 . .
    H H16A 0.034913 0.189498 0.288174 0.119 Uiso calc 1 . .
    H H16B -0.140759 0.175108 0.234394 0.119 Uiso calc 1 . .
    H H16C -0.039713 0.274646 0.400506 0.119 Uiso calc 1 . .
    C C17 -0.1688(2) 0.3981(3) 0.1783(3) 0.0790(6) Uani d 1 . .
    H H17A -0.149409 0.401936 0.098146 0.118 Uiso calc 1 . .
    H H17B -0.196497 0.493105 0.230865 0.118 Uiso calc 1 . .
    H H17C -0.249623 0.314219 0.140945 0.118 Uiso calc 1 . .
    Cl Cl1 0.73773(6) 1.03097(6) 0.80319(5) 0.07071(18) Uani d 1 . .
    Cl Cl2 0.48299(7) 0.90774(6) 0.82988(5) 0.07116(18) Uani d 1 . .
    N N1 0.53535(15) 0.75555(15) 0.35683(14) 0.0473(3) Uani d 1 . .
    N N2 0.59263(16) 0.83959(15) 0.49225(14) 0.0477(3) Uani d 1 . .
    N N3 -0.03590(19) 0.37582(19) 0.2751(2) 0.0710(5) Uani d 1 . .
loop_
    _atom_site_aniso_label
    _atom_site_aniso_U_11
    _atom_site_aniso_U_22
    _atom_site_aniso_U_33
    _atom_site_aniso_U_12
    _atom_site_aniso_U_13
    _atom_site_aniso_U_23
    C1 0.0496(8) 0.0432(8) 0.0417(7) 0.0113(6) 0.0216(6) 0.0203(6)
    C2 0.0529(9) 0.0533(9) 0.0430(8) 0.0018(7) 0.0187(7) 0.0176(7)
    C3 0.0691(11) 0.0580(10) 0.0405(8) 0.0085(8) 0.0239(8) 0.0201(7)
    C4 0.0623(10) 0.0522(9) 0.0586(10) 0.0173(8) 0.0346(8) 0.0295(8)
    C5 0.0500(9) 0.0553(9) 0.0615(10) 0.0073(7) 0.0249(8) 0.0258(8)
    C6 0.0524(9) 0.0511(9) 0.0422(8) 0.0061(7) 0.0166(7) 0.0168(7)
    C7 0.0562(9) 0.0502(8) 0.0468(8) 0.0194(7) 0.0268(7) 0.0277(7)
    C8 0.0526(9) 0.0510(8) 0.0468(8) 0.0180(7) 0.0279(7) 0.0259(7)
    C9 0.0584(10) 0.0587(10) 0.0550(9) 0.0246(8) 0.0286(8) 0.0349(8)
    C10 0.0627(10) 0.0520(9) 0.0665(10) 0.0217(8) 0.0348(9) 0.0372(8)
    C11 0.0547(9) 0.0504(9) 0.0585(9) 0.0183(7) 0.0311(8) 0.0264(8)
    C12 0.0539(10) 0.0627(10) 0.0604(10) 0.0189(8) 0.0223(8) 0.0367(9)
    C13 0.0615(10) 0.0551(9) 0.0593(10) 0.0200(8) 0.0283(8) 0.0369(8)
    C14 0.0881(15) 0.0940(15) 0.0805(14) 0.0209(12) 0.0559(13) 0.0447(12)
    C15 0.0640(10) 0.0548(9) 0.0462(8) 0.0167(8) 0.0275(8) 0.0259(7)
    C16 0.0795(14) 0.0573(11) 0.1090(18) 0.0117(10) 0.0443(13) 0.0369(12)
    C17 0.0613(12) 0.0817(14) 0.0822(14) 0.0056(10) 0.0186(11) 0.0327(12)
    Cl1 0.0783(3) 0.0738(3) 0.0505(3) -0.0015(2) 0.0190(2) 0.0236(2)
    Cl2 0.0960(4) 0.0798(3) 0.0523(3) 0.0182(3) 0.0452(3) 0.0289(2)
    N1 0.0530(8) 0.0512(7) 0.0426(7) 0.0111(6) 0.0231(6) 0.0212(6)
    N2 0.0563(8) 0.0500(7) 0.0440(7) 0.0118(6) 0.0248(6) 0.0228(6)
    N3 0.0598(9) 0.0643(10) 0.0933(12) 0.0091(7) 0.0258(9) 0.0415(9)
_geom_special_details
;
 All esds (except the esd in the dihedral angle between two l.s. planes)
 are estimated using the full covariance matrix.  The cell esds are taken
 into account individually in the estimation of esds in distances, angles
 and torsion angles; correlations between esds in cell parameters are only
 used when they are defined by crystal symmetry.  An approximate (isotropic)
 treatment of cell esds is used for estimating esds involving l.s. planes.
;
loop_
    _geom_bond_atom_site_label_1
    _geom_bond_atom_site_label_2
    _geom_bond_site_symmetry_2
    _geom_bond_distance
    _geom_bond_publ_flag
    C1 C2 . 1.382(2) ?
    C1 C6 . 1.391(2) ?
    C1 N1 . 1.4251(19) ?
    C2 C3 . 1.375(2) ?
    C2 H2A . 0.9300 ?
    C3 C4 . 1.385(3) ?
    C3 H3A . 0.9300 ?
    C4 C5 . 1.386(3) ?
    C4 C14 . 1.507(2) ?
    C5 C6 . 1.377(2) ?
    C5 H5A . 0.9300 ?
    C6 H6A . 0.9300 ?
    C7 C15 . 1.340(2) ?
    C7 N2 . 1.418(2) ?
    C7 C8 . 1.480(2) ?
    C8 C13 . 1.384(2) ?
    C8 C9 . 1.393(2) ?
    C9 C10 . 1.378(3) ?
    C9 H9A . 0.9300 ?
    C10 C11 . 1.393(2) ?
    C10 H10A . 0.9300 ?
    C11 N3 . 1.377(2) ?
    C11 C12 . 1.405(2) ?
    C12 C13 . 1.375(3) ?
    C12 H12A . 0.9300 ?
    C13 H13A . 0.9300 ?
    C14 H14A . 0.9600 ?
    C14 H14B . 0.9600 ?
    C14 H14C . 0.9600 ?
    C15 Cl2 . 1.7046(17) ?
    C15 Cl1 . 1.7179(19) ?
    C16 N3 . 1.439(3) ?
    C16 H16A . 0.9600 ?
    C16 H16B . 0.9600 ?
    C16 H16C . 0.9600 ?
    C17 N3 . 1.432(3) ?
    C17 H17A . 0.9600 ?
    C17 H17B . 0.9600 ?
    C17 H17C . 0.9600 ?
    N1 N2 . 1.2520(18) ?
loop_
    _geom_angle_atom_site_label_1
    _geom_angle_atom_site_label_2
    _geom_angle_atom_site_label_3
    _geom_angle_site_symmetry_1
    _geom_angle_site_symmetry_3
    _geom_angle
    _geom_angle_publ_flag
    C2 C1 C6 . . 119.28(14) ?
    C2 C1 N1 . . 115.14(14) ?
    C6 C1 N1 . . 125.54(14) ?
    C3 C2 C1 . . 120.38(16) ?
    C3 C2 H2A . . 119.8 ?
    C1 C2 H2A . . 119.8 ?
    C2 C3 C4 . . 121.27(16) ?
    C2 C3 H3A . . 119.4 ?
    C4 C3 H3A . . 119.4 ?
    C3 C4 C5 . . 117.74(15) ?
    C3 C4 C14 . . 120.93(17) ?
    C5 C4 C14 . . 121.33(18) ?
    C6 C5 C4 . . 121.83(16) ?
    C6 C5 H5A . . 119.1 ?
    C4 C5 H5A . . 119.1 ?
    C5 C6 C1 . . 119.47(15) ?
    C5 C6 H6A . . 120.3 ?
    C1 C6 H6A . . 120.3 ?
    C15 C7 N2 . . 114.01(15) ?
    C15 C7 C8 . . 123.11(15) ?
    N2 C7 C8 . . 122.87(14) ?
    C13 C8 C9 . . 116.98(16) ?
    C13 C8 C7 . . 121.61(14) ?
    C9 C8 C7 . . 121.38(15) ?
    C10 C9 C8 . . 121.69(16) ?
    C10 C9 H9A . . 119.2 ?
    C8 C9 H9A . . 119.2 ?
    C9 C10 C11 . . 121.48(15) ?
    C9 C10 H10A . . 119.3 ?
    C11 C10 H10A . . 119.3 ?
    N3 C11 C10 . . 122.12(15) ?
    N3 C11 C12 . . 121.30(16) ?
    C10 C11 C12 . . 116.58(16) ?
    C13 C12 C11 . . 121.43(16) ?
    C13 C12 H12A . . 119.3 ?
    C11 C12 H12A . . 119.3 ?
    C12 C13 C8 . . 121.84(15) ?
    C12 C13 H13A . . 119.1 ?
    C8 C13 H13A . . 119.1 ?
    C4 C14 H14A . . 109.5 ?
    C4 C14 H14B . . 109.5 ?
    H14A C14 H14B . . 109.5 ?
    C4 C14 H14C . . 109.5 ?
    H14A C14 H14C . . 109.5 ?
    H14B C14 H14C . . 109.5 ?
    C7 C15 Cl2 . . 123.03(14) ?
    C7 C15 Cl1 . . 123.91(13) ?
    Cl2 C15 Cl1 . . 113.06(10) ?
    N3 C16 H16A . . 109.5 ?
    N3 C16 H16B . . 109.5 ?
    H16A C16 H16B . . 109.5 ?
    N3 C16 H16C . . 109.5 ?
    H16A C16 H16C . . 109.5 ?
    H16B C16 H16C . . 109.5 ?
    N3 C17 H17A . . 109.5 ?
    N3 C17 H17B . . 109.5 ?
    H17A C17 H17B . . 109.5 ?
    N3 C17 H17C . . 109.5 ?
    H17A C17 H17C . . 109.5 ?
    H17B C17 H17C . . 109.5 ?
    N2 N1 C1 . . 113.76(13) ?
    N1 N2 C7 . . 113.53(14) ?
    C11 N3 C17 . . 121.17(17) ?
    C11 N3 C16 . . 120.75(18) ?
    C17 N3 C16 . . 117.94(18) ?
loop_
    _geom_torsion_atom_site_label_1
    _geom_torsion_atom_site_label_2
    _geom_torsion_atom_site_label_3
    _geom_torsion_atom_site_label_4
    _geom_torsion_site_symmetry_1
    _geom_torsion_site_symmetry_2
    _geom_torsion_site_symmetry_3
    _geom_torsion_site_symmetry_4
    _geom_torsion
    _geom_torsion_publ_flag
    C6 C1 C2 C3 . . . . 1.0(2) ?
    N1 C1 C2 C3 . . . . -177.02(15) ?
    C1 C2 C3 C4 . . . . 0.3(3) ?
    C2 C3 C4 C5 . . . . -1.3(3) ?
    C2 C3 C4 C14 . . . . 177.94(17) ?
    C3 C4 C5 C6 . . . . 1.1(3) ?
    C14 C4 C5 C6 . . . . -178.15(17) ?
    C4 C5 C6 C1 . . . . 0.2(3) ?
    C2 C1 C6 C5 . . . . -1.3(2) ?
    N1 C1 C6 C5 . . . . 176.59(15) ?
    C15 C7 C8 C13 . . . . 119.31(18) ?
    N2 C7 C8 C13 . . . . -61.7(2) ?
    C15 C7 C8 C9 . . . . -62.6(2) ?
    N2 C7 C8 C9 . . . . 116.43(17) ?
    C13 C8 C9 C10 . . . . 0.4(2) ?
    C7 C8 C9 C10 . . . . -177.74(15) ?
    C8 C9 C10 C11 . . . . -0.4(3) ?
    C9 C10 C11 N3 . . . . 179.61(16) ?
    C9 C10 C11 C12 . . . . 0.0(2) ?
    N3 C11 C12 C13 . . . . -179.23(17) ?
    C10 C11 C12 C13 . . . . 0.4(3) ?
    C11 C12 C13 C8 . . . . -0.4(3) ?
    C9 C8 C13 C12 . . . . -0.1(2) ?
    C7 C8 C13 C12 . . . . 178.13(15) ?
    N2 C7 C15 Cl2 . . . . 177.33(11) ?
    C8 C7 C15 Cl2 . . . . -3.6(2) ?
    N2 C7 C15 Cl1 . . . . -2.5(2) ?
    C8 C7 C15 Cl1 . . . . 176.56(12) ?
    C2 C1 N1 N2 . . . . -173.79(14) ?
    C6 C1 N1 N2 . . . . 8.3(2) ?
    C1 N1 N2 C7 . . . . -178.18(12) ?
    C15 C7 N2 N1 . . . . 179.64(14) ?
    C8 C7 N2 N1 . . . . 0.6(2) ?
    C10 C11 N3 C17 . . . . 172.96(19) ?
    C12 C11 N3 C17 . . . . -7.4(3) ?
    C10 C11 N3 C16 . . . . -2.6(3) ?
    C12 C11 N3 C16 . . . . 177.03(18) ?
loop_
    _geom_hbond_atom_site_label_D
    _geom_hbond_atom_site_label_H
    _geom_hbond_atom_site_label_A
    _geom_hbond_site_symmetry_A
    _geom_hbond_distance_DH
    _geom_hbond_distance_HA
    _geom_hbond_distance_DA
    _geom_hbond_angle_DHA
    _geom_hbond_publ_flag
    C15 Cl2 Cg1 2_676 1.7046(17) 3.6017(12) 4.065(2) 93.03(7) yes
_shelx_space_group_comment
;
The symmetry employed for this shelxl refinement is uniquely defined
by the following loop, which should always be used as a source of
symmetry information in preference to the above space-group names.
They are only intended as comments.
;
_shelx_estimated_absorpt_T_min     0.881
_shelx_estimated_absorpt_T_max     0.910
_shelx_hkl_file
;
  -2   0   0  712.23   29.10
  -2   0   0  631.94   29.20
   2   0   0  670.13   29.20
  -4   0   0 2879.71  120.99
  -4   0   0 2683.03  121.19
   4   0   0 2902.11  120.89
   4   0   0 2773.12  120.99
  -5   0   0   26.30    3.00
   5   0   0   24.00    3.50
  -6   0   0  232.48   12.80
  -6   0   0  270.57   12.40
   6   0   0  247.68   12.40
   6   0   0  267.77   12.30
  -7   0   0  367.86   17.20
  -7   0   0  354.86   17.80
   7   0   0  335.87   17.30
   7   0   0  384.06   17.00
  -8   0   0  671.23   32.50
  -8   0   0  724.13   31.80
   8   0   0  696.13   31.80
  -9   0   0    6.60    3.20
  -9   0   0    5.40    3.90
   9   0   0    1.00    2.90
   9   0   0   11.30    3.10
 -10   0   0   91.49   11.80
 -10   0   0   95.69    9.40
  10   0   0   84.19    8.60
  10   0   0   90.39    8.60
  11  -1   0   -0.60    5.00
 -11   1   0   -5.00    4.20
 -11   1   0    4.60    5.60
  10  -1   0   -0.30    3.10
  10  -1   0   -9.00    3.70
 -10   1   0   -3.90    3.30
 -10   1   0    2.30    4.80
   9  -1   0  348.27   17.90
   9  -1   0  365.36   18.20
  -9   1   0  378.26   18.10
  -9   1   0  364.36   19.40
   8  -1   0   87.99    7.10
   8  -1   0   77.29    7.20
  -8   1   0   85.09    8.10
  -8   1   0  104.89    8.90
   7  -1   0   74.89    5.90
   7  -1   0   66.49    5.70
  -7   1   0   76.09    5.80
  -7   1   0   72.29    6.70
   6  -1   0  263.37   12.30
   6  -1   0  238.78   12.00
  -6   1   0  272.47   12.10
  -6   1   0  227.08   12.60
   5  -1   0  891.11   37.60
   5  -1   0  783.72   37.40
  -5   1   0  814.32   37.90
  -5   1   0  936.91   37.60
   4  -1   0    7.20    1.60
   4  -1   0    7.20    1.40
  -4   1   0    7.70    1.40
  -4   1   0    5.70    1.70
   3  -1   0  127.39    5.40
   3  -1   0  106.99    5.70
  -3   1   0  109.49    6.10
  -3   1   0  120.99    5.80
  -3   1   0  126.49    5.40
  -2   1   0 2237.68   96.19
  -2  -1   0 2199.88   91.39
  -2  -1   0 2014.70   91.29
   2   1   0 2155.98   91.39
  -5  -1   0  282.17   14.80
  -5  -1   0  335.87   14.80
   5   1   0  307.17   14.70
   5   1   0  326.07   14.30
  -6  -1   0   13.30    2.30
  -6  -1   0   11.00    2.60
   6   1   0   13.60    2.00
   6   1   0   12.20    2.40
  -7  -1   0  291.27   15.80
  -7  -1   0  319.67   16.20
   7   1   0  294.97   15.30
   7   1   0  304.67   14.60
  -8  -1   0  219.38   12.00
  -8  -1   0  213.28   13.00
   8   1   0  220.58   11.30
   8   1   0  203.68   12.00
  -9  -1   0   57.19    7.70
  -9  -1   0   66.39   10.00
   9   1   0   68.89    6.70
   9   1   0   65.89    8.10
 -10  -1   0    5.40    5.30
 -10  -1   0   12.40    4.50
  10   1   0   13.20    3.60
  10   1   0   11.00    4.20
  11  -2   0   -3.70    6.00
 -11   2   0   -2.80    5.20
 -11   2   0   -8.90    4.10
  10  -2   0  140.19   11.20
 -10   2   0  155.28   11.00
 -10   2   0  161.58   12.90
   9  -2   0    0.10    3.00
  -9   2   0    5.00    3.00
  -9   2   0    2.70    3.80
   8  -2   0   63.59    6.20
  -8   2   0   52.59    6.10
  -8   2   0   60.89    7.80
   7  -2   0   42.90    5.10
  -7   2   0   44.10    4.70
  -7   2   0   36.30    4.10
   6  -2   0  148.49    8.00
  -6   2   0  159.38    7.70
  -6   2   0  132.79    6.90
  -6   2   0  121.89    8.20
   5  -2   0 3736.33  154.88
   5  -2   0 3756.42  155.48
  -5   2   0 3694.33  155.28
  -5   2   0 3441.56  155.58
  -5   2   0 3418.56  154.88
   4  -2   0  592.94   25.10
   4  -2   0  582.54   24.50
  -4   2   0  526.55   25.00
  -4   2   0  592.54   24.80
  -4   2   0  520.85   24.50
   3  -2   0 2044.20   82.49
   3  -2   0 1947.51   82.19
  -3   2   0 1807.02   82.09
  -3   2   0 1842.22   82.39
   2  -2   0  551.24   23.20
   2  -2   0  557.04   23.30
  -2   2   0  508.55   23.10
  -2   2   0  508.35   23.20
  -1  -2   0 2702.03  116.19
  -3  -2   0 2058.59   93.99
  -3  -2   0 2147.89   93.69
  -3  -2   0 2332.07   94.29
   3   2   0 2106.39   93.69
   3   2   0 2129.59   94.19
   3   2   0 2306.67   93.59
  -4  -2   0 1666.43   76.49
  -4  -2   0 1785.62   75.99
  -4  -2   0 1874.11   76.69
   4   2   0 1704.63   75.99
   4   2   0 1862.51   75.99
   4   2   0 1706.33   76.69
  -5  -2   0  165.68    7.40
  -5  -2   0  156.78    8.80
  -5  -2   0  168.98    8.80
   5   2   0  167.78    7.90
   5   2   0  156.18    8.80
  -6  -2   0 1187.58   50.19
  -6  -2   0 1062.69   50.09
   6   2   0 1117.29   50.19
   6   2   0 1174.28   49.40
  -7  -2   0   87.99    7.50
  -7  -2   0  104.79    8.30
   7   2   0  106.69    6.40
   7   2   0   85.29    8.00
  -8  -2   0   34.60    4.80
  -8  -2   0   50.89    6.50
   8   2   0   45.50    7.30
   8   2   0   39.20    5.10
  -9  -2   0   -0.40    3.30
  -9  -2   0   -2.40    7.80
   9   2   0    1.90    2.90
   9   2   0    1.60    3.40
 -10  -2   0    5.50    5.20
 -10  -2   0   -5.60    4.70
  10   2   0    6.00    3.70
  10   2   0   12.50    5.20
 -11   3   0    0.20    4.30
 -11   3   0    9.30    5.30
  10  -3   0   -0.50    4.40
 -10   3   0   -0.10    3.60
 -10   3   0    5.90    4.60
   9  -3   0  280.17   15.50
  -9   3   0  296.57   15.10
  -9   3   0  297.37   16.50
   8  -3   0  131.79    8.80
  -8   3   0  131.59    8.30
  -8   3   0  130.09   10.00
   7  -3   0   -2.90    2.20
  -7   3   0   -4.50    2.40
  -7   3   0   -0.80    1.90
  -7   3   0    1.60    1.40
   6  -3   0  240.78   11.00
   6  -3   0  243.58   12.80
  -6   3   0  250.87   11.60
  -6   3   0  225.28   11.00
  -6   3   0  227.48   12.10
   5  -3   0   26.60    3.80
   5  -3   0   30.10    3.00
  -5   3   0   27.20    2.90
  -5   3   0   23.30    2.80
  -5   3   0   22.00    2.30
   4  -3   0  722.03   30.60
   4  -3   0  741.23   31.00
  -4   3   0  669.63   30.90
  -4   3   0  667.13   30.60
   3  -3   0 1434.06   60.69
   3  -3   0 1431.76   60.49
   3  -3   0 1478.45   60.69
  -3   3   0 1327.77   60.49
  -3   3   0 1324.47   60.49
   2  -3   0   49.20    3.60
   2  -3   0   51.59    3.60
   2  -3   0   50.79    3.50
  -2   3   0   51.79    3.10
  -2   3   0   45.80    3.60
   1  -3   0 3031.50  125.09
  -1   3   0 2785.62  125.09
   0  -3   0  257.67   12.10
   0  -3   0  278.27   12.40
   0  -3   0  282.27   12.10
   0   3   0  291.27   12.10
   0   3   0  250.87   12.30
  -1  -3   0 3144.09  132.29
   1   3   0 3023.60  132.19
   1   3   0 3059.69  132.49
  -2  -3   0 2247.58   93.29
  -2  -3   0 2287.67   93.69
  -2  -3   0 2105.99   93.19
   2   3   0 2099.39   93.29
   2   3   0 2093.19   93.59
  -4  -3   0   29.70    2.70
  -4  -3   0   20.70    2.50
  -4  -3   0   27.60    3.80
   4   3   0   30.20    2.80
   4   3   0   34.60    4.20
  -5  -3   0   -0.70    1.70
  -5  -3   0    1.90    1.90
  -5  -3   0   -1.30    1.10
   5   3   0    0.20    1.20
   5   3   0   -1.00    1.90
  -6  -3   0  691.93   31.90
  -6  -3   0  719.53   32.10
  -6  -3   0  706.03   30.80
   6   3   0  729.33   30.80
   6   3   0  679.03   32.20
  -7  -3   0  272.37   14.60
  -7  -3   0  266.17   14.30
   7   3   0  249.88   14.40
   7   3   0  276.47   12.60
  -8  -3   0   -2.10    3.60
  -8  -3   0    3.80    3.10
   8   3   0    3.00    2.30
   8   3   0    6.20    3.40
  -9  -3   0   38.20    5.40
  -9  -3   0   51.29    6.90
   9   3   0   57.89    6.10
   9   3   0   48.60    6.40
 -10  -3   0  201.98   16.00
  10   3   0  248.28   15.50
  10  -4   0   -2.40    5.20
 -10   4   0    5.30    4.40
 -10   4   0    2.70    3.80
   9  -4   0   21.60    4.00
  -9   4   0   31.10    4.90
  -9   4   0   26.80    3.80
   8  -4   0  111.99    8.20
  -8   4   0  116.99    7.90
  -8   4   0  104.79    9.10
  -8   4   0  108.59    6.50
   7  -4   0   24.80    3.20
  -7   4   0   34.70    3.90
  -7   4   0   34.90    3.90
   6  -4   0  945.11   40.50
   6  -4   0  967.90   41.30
  -6   4   0  982.30   41.00
  -6   4   0  878.41   40.50
  -6   4   0  862.61   41.10
   5  -4   0  832.02   34.80
   5  -4   0  796.22   35.30
  -5   4   0  770.02   34.80
  -5   4   0  775.32   35.20
   4  -4   0  650.23   28.90
   4  -4   0  678.93   29.10
   4  -4   0  682.93   28.80
  -4   4   0  627.74   28.80
  -4   4   0  617.74   28.70
   3  -4   0 4525.45  189.68
   3  -4   0 4361.36  189.68
   3  -4   0 4667.23  189.88
  -3   4   0 4275.47  189.68
  -3   4   0 4238.78  189.58
   2  -4   0 4113.19  171.98
   2  -4   0 4160.18  171.98
   2  -4   0 3925.91  171.78
  -2   4   0 3799.52  171.98
   1  -4   0 2189.18   92.49
   1  -4   0 2055.79   92.19
   1  -4   0 2229.78   92.39
  -1   4   0 1992.20   92.49
  -1   4   0 2250.17   92.19
   0  -4   0   56.99    3.30
   0  -4   0   49.70    3.50
   0   4   0   52.19    4.10
   0   4   0   58.89    3.50
  -1  -4   0 3590.04  151.18
   1   4   0 3659.63  150.98
   1   4   0 3400.66  151.18
   1   4   0 3403.76  151.38
  -2  -4   0 2018.00   89.29
  -2  -4   0 2146.99   89.59
   2   4   0 2210.18   89.59
   2   4   0 1970.90   89.59
   2   4   0 2027.20   89.99
  -3  -4   0   58.99    4.50
  -3  -4   0   78.69    4.60
   3   4   0   65.19    5.50
   3   4   0   75.99    4.60
  -4  -4   0   40.90    3.50
  -4  -4   0   32.00    4.00
  -4  -4   0   40.60    4.80
   4   4   0   40.40    3.60
   4   4   0   37.90    5.00
  -5  -4   0  317.87   15.40
  -5  -4   0  345.77   16.00
  -5  -4   0  314.57   14.70
   5   4   0  312.57   16.10
   5   4   0  314.17   14.70
  -6  -4   0  417.46   19.70
  -6  -4   0  400.66   18.50
  -6  -4   0  442.86   20.20
   6   4   0  399.16   20.30
   6   4   0  396.96   18.60
  -7  -4   0  223.28   13.50
  -7  -4   0  249.97   13.60
   7   4   0  243.58   13.90
  -8  -4   0   18.00    4.30
  -8  -4   0   21.60    4.40
   8   4   0   28.80    4.90
  -9  -4   0   24.40    5.60
   9   4   0   28.10    5.60
  10  -5   0    6.60    4.60
 -10   5   0    9.90    4.10
 -10   5   0   13.40    5.30
   9  -5   0  111.49   10.60
   9  -5   0  105.79   10.70
  -9   5   0  113.39   10.50
  -9   5   0  115.29    7.10
  -9   5   0  114.79    9.20
   8  -5   0   56.09    8.00
   8  -5   0   62.59    5.30
   8  -5   0   48.30    6.80
  -8   5   0   62.19    8.00
  -8   5   0   58.79    5.40
  -8   5   0   60.69    6.60
   7  -5   0  241.68   11.80
   7  -5   0  235.38   13.20
  -7   5   0  229.68   11.90
  -7   5   0  235.48   13.10
  -7   5   0  264.57   12.60
   6  -5   0    2.30    2.40
   6  -5   0    3.00    2.10
   6  -5   0   10.90    2.90
  -6   5   0    7.10    2.20
  -6   5   0    7.00    2.60
  -6   5   0    8.30    2.40
   5  -5   0   27.80    4.20
   5  -5   0   27.60    4.40
   5  -5   0   24.30    2.70
  -5   5   0   23.60    2.80
  -5   5   0   28.50    4.00
   4  -5   0  129.39    7.30
   4  -5   0  121.59    7.00
   4  -5   0  126.49    7.10
  -4   5   0  119.79    6.70
  -4   5   0  115.69    7.00
   3  -5   0 1928.61   77.89
   3  -5   0 1885.51   77.79
   3  -5   0 1705.83   77.59
  -3   5   0 1729.13   77.39
  -3   5   0 1719.53   77.69
   2  -5   0  131.29    6.90
   2  -5   0  144.29    7.30
   2  -5   0  140.49    7.40
  -2   5   0  125.69    7.50
   1  -5   0  338.27   15.80
   1  -5   0  351.26   15.40
  -1   5   0  356.36   15.30
  -1   5   0  312.77   15.80
   0  -5   0   31.60    3.00
   0  -5   0   32.90    3.80
   0   5   0   41.00    3.20
   0   5   0   29.20    4.00
   0   5   0   33.10    4.10
  -1  -5   0 4988.50  208.48
   1   5   0 4681.03  208.48
   1   5   0 4695.03  208.78
   1   5   0 5024.40  208.18
  -2  -5   0 1384.16   63.29
  -2  -5   0 1568.34   63.89
   2   5   0 1566.44   63.69
   2   5   0 1410.56   63.79
   2   5   0 1410.96   64.19
  -3  -5   0   21.60    3.40
  -3  -5   0   31.70    4.00
   3   5   0   28.80    4.00
   3   5   0   29.90    3.40
   3   5   0   22.90    2.60
  -4  -5   0   -4.10    1.70
  -4  -5   0    1.10    1.80
   4   5   0   -1.30    2.00
   4   5   0   -0.10    1.90
   4   5   0   -5.10    2.50
  -5  -5   0  130.29    7.70
  -5  -5   0  114.69    7.20
   5   5   0  116.79    9.10
   5   5   0  117.29    7.20
  -6  -5   0    9.60    3.10
  -6  -5   0   15.90    2.40
   6   5   0   16.10    3.80
   6   5   0   17.90    2.60
  -7  -5   0    1.60    3.60
  -7  -5   0    2.60    2.30
   7   5   0    7.30    3.90
  -8  -5   0   98.49   10.80
   8   5   0  110.99   11.60
  10  -6   0    0.20    4.80
 -10   6   0   -1.80    4.30
 -10   6   0    5.60    4.60
 -10   6   0    8.00    3.30
   9  -6   0    1.60    4.70
   9  -6   0    3.80    5.40
  -9   6   0    5.80    2.90
  -9   6   0    1.20    4.10
  -9   6   0    6.20    4.30
   8  -6   0   36.40    4.60
   8  -6   0   35.10    4.40
   8  -6   0   31.20    5.20
  -8   6   0   37.80    4.40
  -8   6   0   33.60    3.60
  -8   6   0   33.60    4.70
   7  -6   0   73.79    7.50
  -7   6   0   75.89    6.60
  -7   6   0   81.19    7.70
  -7   6   0   92.09    7.40
   6  -6   0   95.79    7.30
   6  -6   0   94.49    7.30
  -6   6   0   98.29    6.90
  -6   6   0   82.49    7.10
   5  -6   0   75.29    5.80
   5  -6   0   75.89    6.40
   5  -6   0   55.59    6.10
  -5   6   0   72.49    6.00
  -5   6   0   70.89    5.70
   4  -6   0  121.29    7.10
   4  -6   0  116.49    8.40
  -4   6   0  113.69    7.50
  -4   6   0  125.09    6.80
   3  -6   0  181.68    9.20
   3  -6   0  162.68    8.80
   3  -6   0  182.88    9.50
  -3   6   0  167.68    8.30
  -3   6   0  163.88    9.50
   2  -6   0 2686.33  110.69
   2  -6   0 2604.14  110.99
   2  -6   0 2446.46  110.39
  -2   6   0 2513.65  110.89
   1  -6   0  139.29    7.70
   1  -6   0  151.48    8.40
   1  -6   0  161.18    7.90
  -1   6   0  152.78    8.60
  -1   6   0  158.98    7.70
   0  -6   0  427.76   19.90
   0  -6   0  425.86   19.10
   0   6   0  470.25   19.20
   0   6   0  405.66   19.80
   0   6   0  405.36   20.10
  -1  -6   0 1848.62   77.69
  -1  -6   0 1816.42   78.59
   1   6   0 1706.73   78.39
   1   6   0 1740.93   78.79
   1   6   0 1900.81   77.99
  -2  -6   0  151.68    9.90
   2   6   0  156.58    8.20
   2   6   0  148.39    8.60
   2   6   0  138.39    9.20
   3   6   0    3.10    2.80
   3   6   0    3.50    2.10
   3   6   0    2.00    2.50
  -4  -6   0   -4.00    3.60
  -4  -6   0    0.00    1.90
   4   6   0   -2.80    2.30
   4   6   0   -0.20    2.30
   4   6   0   -2.40    3.00
  -5  -6   0  307.87   15.90
   5   6   0  329.47   15.90
   5   6   0  353.86   16.70
   5   6   0  327.07   17.50
  -6  -6   0  231.68   12.90
   6   6   0  240.18   12.30
   6   6   0  236.58   16.80
   6   6   0  235.28   13.60
  -7  -6   0   -0.10    3.70
  -7  -6   0    3.00    3.10
   7   6   0    2.20    2.90
   7   6   0   -1.00    4.00
   7   6   0    5.00    4.40
  -8  -6   0   44.80    5.80
   8   6   0   37.40    6.30
   8   6   0   47.40    7.40
   9  -7   0    5.20    5.30
   9  -7   0   -1.80    3.50
  -9   7   0    3.30    4.40
  -9   7   0    5.20    3.50
  -9   7   0    1.80    5.50
   8  -7   0   11.20    3.30
   8  -7   0    7.40    5.00
   8  -7   0    9.30    3.80
  -8   7   0   11.80    4.00
  -8   7   0    4.10    3.50
  -8   7   0    6.40    3.80
   7  -7   0   58.79    7.60
   7  -7   0   75.79    7.80
   7  -7   0   67.19    7.10
  -7   7   0   66.89    7.30
  -7   7   0   61.39    7.60
   6  -7   0   11.60    3.70
   6  -7   0   14.50    3.30
   6  -7   0   11.70    3.00
  -6   7   0   11.90    3.20
  -6   7   0   12.70    3.20
   5  -7   0  135.09    8.60
   5  -7   0  123.39    8.30
   5  -7   0  152.58    9.10
  -5   7   0  126.39    8.90
  -5   7   0  133.09    8.00
   4  -7   0   97.69    7.10
   4  -7   0  112.09    7.80
   4  -7   0  117.79    7.70
  -4   7   0  116.69    6.50
  -4   7   0  104.99    8.00
   3  -7   0 1734.23   76.29
   3  -7   0 1636.84   75.39
   3  -7   0 1887.31   75.99
  -3   7   0 1704.83   75.99
  -3   7   0 1737.03   74.99
   2  -7   0  165.88    9.20
   2  -7   0  185.38    9.60
   2  -7   0  193.78   10.00
  -2   7   0  183.48   10.20
   1  -7   0   35.90    4.50
   1  -7   0   37.20    4.20
   1  -7   0   34.70    5.10
  -1   7   0   42.40    4.00
  -1   7   0   36.90    5.60
   0  -7   0   -2.70    2.30
   0  -7   0   -1.90    1.80
   0   7   0   -1.70    2.80
   0   7   0    0.20    2.50
   0   7   0    2.70    1.80
  -1  -7   0    2.20    2.60
   1   7   0   -4.20    2.80
   1   7   0    2.70    2.60
   1   7   0    3.50    1.90
  -2  -7   0  976.10   42.30
   2   7   0  915.81   42.30
   2   7   0  925.61   42.90
   2   7   0  980.50   41.90
  -3  -7   0  196.28   11.10
   3   7   0  212.58   10.90
   3   7   0  188.38   12.10
   3   7   0  200.88   11.30
  -4  -7   0   13.80    3.20
   4   7   0    8.10    3.80
   4   7   0    6.10    3.20
   4   7   0   13.80    3.20
  -5  -7   0   95.09    8.40
  -5  -7   0   89.59    7.10
   5   7   0   96.99    8.70
   5   7   0  110.79    8.10
   5   7   0   95.19   10.10
  -6  -7   0   35.10    4.30
  -6  -7   0   30.50    3.90
   6   7   0   31.60    4.90
   6   7   0   33.80    5.50
   6   7   0   33.70    4.30
  -7  -7   0    7.30    3.80
  -7  -7   0    7.10    4.10
   7   7   0    5.60    3.60
   7   7   0    8.20    5.20
   7   7   0    4.80    5.20
   8  -8   0   15.60    4.20
   8  -8   0    9.60    4.10
  -8   8   0   10.50    4.20
  -8   8   0   15.00    4.30
  -8   8   0   10.00    4.50
   7  -8   0  277.07   14.90
   7  -8   0  277.27   15.40
   7  -8   0  264.57   16.00
  -7   8   0  281.37   14.90
  -7   8   0  280.17   15.30
   6  -8   0  188.68   12.10
   6  -8   0  175.98   11.50
   6  -8   0  210.78   11.90
  -6   8   0  211.28   11.10
  -6   8   0  184.98   12.00
   5  -8   0   -6.20    3.00
   5  -8   0   -0.40    2.40
   5  -8   0   -0.10    3.20
  -5   8   0    0.60    2.50
  -5   8   0   -1.70    3.10
   4  -8   0    6.50    2.40
   4  -8   0    1.80    3.10
   4  -8   0   13.30    3.10
  -4   8   0    7.80    3.30
  -4   8   0    9.90    2.20
   3  -8   0   50.49    5.90
   3  -8   0   38.30    5.00
   3  -8   0   46.40    6.30
  -3   8   0   34.30    4.20
   2  -8   0    4.40    2.50
   2  -8   0    3.00    2.50
   2  -8   0    4.10    2.00
  -2   8   0    5.60    3.40
   1  -8   0   26.00    3.40
   1  -8   0   27.50    3.10
  -1   8   0   23.20    4.10
  -1   8   0   23.40    2.50
  -1   8   0   23.30    3.70
   0  -8   0   61.99    6.80
   0  -8   0   61.09    5.70
   0   8   0   58.09    7.50
   0   8   0   73.39    5.40
   0   8   0   66.79    8.50
  -1  -8   0 2115.69   90.69
   1   8   0 2125.39   89.89
   1   8   0 2041.40   90.79
   1   8   0 2025.10   91.19
  -2  -8   0    5.60    3.00
   2   8   0    2.30    3.40
   2   8   0   -0.90    3.50
  -3  -8   0  180.58   11.10
   3   8   0  179.08   11.40
   3   8   0  181.78   10.30
   3   8   0  157.58   17.90
  -4  -8   0   56.89    7.70
   4   8   0   54.29    8.00
   4   8   0   36.00    4.30
   4   8   0   30.00    5.50
  -5  -8   0    2.30    3.80
   5   8   0   -0.40    4.80
   5   8   0    3.60    3.80
   5   8   0    2.20    3.70
   7  -9   0   -5.10    4.40
   7  -9   0    1.00    3.40
  -7   9   0   -1.10    3.70
  -7   9   0    1.80    4.20
   6  -9   0   34.00    5.00
   6  -9   0   36.60    5.40
   6  -9   0   28.30    4.00
  -6   9   0   47.40    6.60
  -6   9   0   38.60    5.50
   5  -9   0   18.30    3.20
   5  -9   0   19.70    4.10
   5  -9   0   20.70    4.50
  -5   9   0   13.00    8.50
  -5   9   0   23.20    2.70
   4  -9   0   29.10    4.50
   4  -9   0   17.90    2.90
   4  -9   0   18.90    4.10
  -4   9   0   23.90    6.50
   3  -9   0   -4.50    3.40
   3  -9   0    0.20    2.10
   3  -9   0   -1.20    3.30
  -3   9   0   -3.30    4.40
   2  -9   0   16.40    4.10
   2  -9   0   17.80    3.40
   2  -9   0   16.30    2.60
  -2   9   0    9.60    4.60
  -2   9   0   18.10    4.50
   1  -9   0    7.80    3.40
   1  -9   0    0.50    2.70
  -1   9   0    0.90    2.10
  -1   9   0    2.20    4.30
  -1   9   0   -4.50    4.20
   0  -9   0   20.30    2.90
   0  -9   0   22.40    4.40
   0   9   0   24.20    5.30
   0   9   0   24.60    5.40
  -1  -9   0   69.89    8.20
   1   9   0   66.89   10.00
   1   9   0   52.29    6.20
  -2  -9   0   -1.00    3.90
   2   9   0   -4.10    2.70
   2   9   0   -1.70    5.10
   2   9   0    4.40    4.20
  -3  -9   0    9.70    4.40
   3   9   0   12.40    3.20
   3   9   0   13.90    4.50
   3   9   0   11.10    5.10
  -4  -9   0   24.90    4.90
   4   9   0   25.20    4.10
   4   9   0   34.30    5.20
   4   9   0   29.80    6.00
   6 -10   0   12.40    3.40
  -6  10   0   14.90    5.30
   5 -10   0   23.00    3.50
   5 -10   0   28.00    5.20
  -5  10   0   24.00    5.70
   4 -10   0   54.49    6.00
   4 -10   0   61.39    6.40
  -4  10   0   48.60    6.30
   3 -10   0   -1.10    3.70
   3 -10   0    0.30    2.40
   3 -10   0   -4.70    7.10
  -3  10   0   -1.70    4.70
  -3  10   0   -3.00    4.50
   2 -10   0   56.99    8.30
   2 -10   0   39.70    7.00
  -2  10   0   51.99    6.30
  -2  10   0   44.20    6.10
   1 -10   0   43.70    7.00
   1 -10   0   44.10    6.70
  -1  10   0   48.80    6.30
  -1  10   0   42.30    6.40
   0 -10   0   32.20    9.60
   0 -10   0   28.60    3.40
   0  10   0   31.70    6.10
   0  10   0   34.80    5.40
   0  10   0   25.30    3.20
   1  10   0   38.20    5.50
   1  10   0   24.30    5.80
   1  10   0   28.10    3.40
   2  10   0   12.30    5.60
   2  10   0   13.40    3.60
   2  10   0   17.10    5.00
   0  11  -1   23.30    6.50
   0  11  -1   24.80    6.10
   0 -11   1   20.60    3.60
  -1  11  -1    8.90    5.40
  -1  11  -1    7.90    6.30
   1 -11   1    2.50    3.90
  -2  11  -1   -4.30    5.50
  -2  11  -1    3.30    5.10
   2 -11   1    4.10    4.40
  -3  11  -1   12.70    5.60
   3 -11   1    6.30    4.60
  -4  11  -1    2.40    5.70
   3  10  -1    2.80    5.00
   3  10  -1    0.00    2.80
   3  10  -1    8.70    4.60
  -3 -10   1   -3.40    4.90
   2  10  -1   54.59    6.30
  -2 -10   1   46.50    6.10
   1  10  -1    0.50    4.90
   1  10  -1   -5.00    3.90
  -1 -10   1    0.60    2.30
  -1 -10   1    1.30    4.50
   0  10  -1  192.98   14.50
   0  10  -1  189.88   13.00
   0 -10   1  189.08   10.70
   0 -10   1  183.48   13.50
  -1  10  -1   -2.70    4.70
  -1  10  -1   -0.60    3.90
   1 -10   1    1.00    3.50
   1 -10   1    1.30    4.40
  -2  10  -1    1.70    3.90
   2 -10   1    0.40    3.60
   2 -10   1   -4.20    4.90
  -3  10  -1    1.30    4.40
   3 -10   1   -0.80    3.70
   3 -10   1    3.00    2.30
   3 -10   1   -0.60    5.00
  -4  10  -1   28.50    5.00
   4 -10   1   26.50    5.60
   4 -10   1   24.10    3.00
   4 -10   1   30.10    4.60
  -5  10  -1    5.10    2.70
  -5  10  -1    2.00    4.70
   5 -10   1   -6.30    5.60
   5 -10   1    7.30    4.30
   5 -10   1    0.30    2.60
  -6  10  -1   -1.50    3.10
  -6  10  -1    2.40    5.10
   6 -10   1    2.20    3.10
   6 -10   1    3.60    6.90
   5   9  -1    1.00    3.70
   5   9  -1    5.50    4.80
   5   9  -1    0.00    7.50
  -5  -9   1   -3.80    4.10
   4   9  -1   78.09   11.00
   4   9  -1   92.99    7.70
   4   9  -1   99.49   10.80
  -4  -9   1   69.99    8.80
   3   9  -1   14.60    4.60
   3   9  -1   20.60    4.10
   3   9  -1   16.40    2.80
  -3  -9   1   12.50    3.90
   2   9  -1   -0.10    3.30
   2   9  -1   -2.00    3.90
   2   9  -1   -4.10    2.00
  -2  -9   1   -0.60    3.40
   1   9  -1  358.46   18.30
   1   9  -1  340.57   19.20
  -1  -9   1  350.96   17.90
  -1  -9   1  358.16   16.30
   0   9  -1    1.00    4.20
   0   9  -1   11.30    3.90
   0  -9   1    8.40    2.60
   0  -9   1    8.50    3.50
  -1   9  -1   29.70    4.60
   1  -9   1   27.30    3.60
   1  -9   1   29.00    3.90
  -2   9  -1  154.38   10.70
   2  -9   1  147.89    9.60
   2  -9   1  145.19   10.00
  -3   9  -1   80.59    9.00
   3  -9   1   74.99    7.90
   3  -9   1   77.19    5.80
   3  -9   1   80.49    7.80
  -4   9  -1   47.90    5.40
  -4   9  -1   47.00    4.90
   4  -9   1   46.90    5.10
   4  -9   1   43.40    5.40
   4  -9   1   52.89    7.60
  -5   9  -1   58.59    6.10
  -5   9  -1   51.59    5.60
   5  -9   1   54.59    8.40
   5  -9   1   39.40    6.00
   5  -9   1   56.59    8.10
  -6   9  -1  231.38   14.10
  -6   9  -1  236.18   12.50
   6  -9   1  196.48   12.20
   6  -9   1  216.08   13.20
   6  -9   1  202.88   14.10
  -7   9  -1   35.20    8.20
  -7   9  -1   39.10    4.90
   7  -9   1   35.00    5.40
   7  -9   1   54.49    8.30
   6   8  -1   14.00    4.10
   6   8  -1   16.50    4.30
   6   8  -1   21.70    5.10
  -6  -8   1   13.40    4.20
   5   8  -1   65.19    9.50
   5   8  -1   58.39    7.60
   5   8  -1   54.29    7.60
  -5  -8   1   44.90    5.00
   4   8  -1  233.28   21.40
   4   8  -1  290.17   14.90
   4   8  -1  285.17   14.00
  -4  -8   1  263.87   14.40
   3   8  -1   12.10    2.40
   3   8  -1    9.50    3.30
   3   8  -1    8.80    3.90
  -3  -8   1   10.80    3.30
   2   8  -1    5.90    3.70
   2   8  -1    3.00    2.10
   2   8  -1    4.00    3.30
  -2  -8   1    5.50    3.00
   1   8  -1   13.40    3.90
   1   8  -1   14.60    2.00
   1   8  -1   16.20    3.70
  -1  -8   1   15.70    2.30
  -1  -8   1   20.40    3.30
   0   8  -1 1225.08   57.29
   0   8  -1 1267.27   56.99
   0  -8   1 1327.57   56.89
   0  -8   1 1333.37   56.19
  -1   8  -1   91.99    8.20
   1  -8   1   95.19    6.80
   1  -8   1   89.49    7.40
  -2   8  -1   41.20    4.40
   2  -8   1   40.40    4.30
   2  -8   1   34.50    3.80
   2  -8   1   40.70    4.20
  -3   8  -1  342.07   15.50
  -3   8  -1  349.07   17.30
   3  -8   1  362.96   17.00
   3  -8   1  355.76   16.80
   3  -8   1  305.57   15.80
  -4   8  -1  258.77   12.40
  -4   8  -1  251.67   13.90
   4  -8   1  223.78   12.50
   4  -8   1  278.67   13.70
   4  -8   1  266.97   13.60
  -5   8  -1  203.88   12.40
  -5   8  -1  207.48   11.00
   5  -8   1  187.48   11.00
   5  -8   1  215.88   11.70
   5  -8   1  216.38   12.00
  -6   8  -1  670.93   30.40
  -6   8  -1  656.73   30.00
   6  -8   1  663.63   30.70
   6  -8   1  678.23   30.20
   6  -8   1  610.34   29.90
  -7   8  -1    8.00    3.70
  -7   8  -1    3.10    3.70
   7  -8   1    2.70    3.60
   7  -8   1   -0.60    4.20
   7  -8   1    4.60    3.30
  -8   8  -1   26.20    4.70
  -8   8  -1   26.60    5.00
  -8   8  -1   23.60    4.20
   8  -8   1   18.80    4.30
   8  -8   1   20.00    4.20
   7   7  -1   68.49    9.20
   7   7  -1   71.89   10.80
   7   7  -1   60.99    7.50
  -7  -7   1   81.49    8.10
   6   7  -1   92.49    8.70
   6   7  -1   96.49    9.90
   6   7  -1   89.79    7.60
  -6  -7   1   91.89    7.70
   5   7  -1   36.20    4.80
   5   7  -1   57.99    6.30
   5   7  -1   40.10    5.00
  -5  -7   1   40.60    4.10
   4   7  -1   66.29    6.60
   4   7  -1   71.09    6.20
   4   7  -1   62.39    7.90
  -4  -7   1   65.79    6.20
   3   7  -1  141.49    9.50
   3   7  -1  172.78    8.90
   3   7  -1  160.38   10.70
  -3  -7   1  160.78    9.30
   2   7  -1  119.59    6.60
   2   7  -1  104.49    7.90
   2   7  -1  107.69    8.50
  -2  -7   1  113.59    7.60
   1   7  -1  722.43   30.90
   1   7  -1  664.93   32.20
   1   7  -1  704.73   31.90
  -1  -7   1  724.03   31.70
  -1  -7   1  705.13   30.90
   0   7  -1 2077.19   88.09
   0   7  -1 1947.81   88.99
   0  -7   1 2080.69   88.39
   0  -7   1 2075.09   88.89
  -1   7  -1   26.90    3.20
   1  -7   1   30.30    3.20
   1  -7   1   24.30    2.70
   1  -7   1   24.90    2.90
  -2   7  -1   22.40    2.70
  -2   7  -1   15.30    3.00
   2  -7   1   17.00    2.60
   2  -7   1   18.10    2.10
   2  -7   1   32.20    4.70
  -3   7  -1   91.49    7.20
  -3   7  -1   92.49    5.40
   3  -7   1   92.09    6.70
   3  -7   1   68.29    5.60
  -4   7  -1  970.60   43.40
  -4   7  -1  984.90   44.00
   4  -7   1 1047.80   44.00
   4  -7   1  885.51   43.40
   4  -7   1 1057.49   44.00
  -5   7  -1  422.96   20.00
  -5   7  -1  408.76   20.40
   5  -7   1  453.35   20.20
   5  -7   1  409.36   20.00
   5  -7   1  449.95   20.80
  -6   7  -1  176.58   10.20
  -6   7  -1  164.98   10.20
   6  -7   1  163.48   10.20
   6  -7   1  172.88   10.70
   6  -7   1  180.48   10.00
  -7   7  -1   65.19    7.60
  -7   7  -1   64.99    6.90
   7  -7   1   53.09    7.40
   7  -7   1   46.30    6.70
   7  -7   1   59.29    7.80
  -8   7  -1    6.00    3.80
  -8   7  -1    5.20    3.00
  -8   7  -1    6.90    4.00
   8  -7   1   -1.00    3.40
   8  -7   1    2.10    5.20
  -9   7  -1   -3.70    4.20
  -9   7  -1   -2.30    4.30
  -9   7  -1   -1.70    3.00
   9  -7   1    5.40    4.10
   8   6  -1   64.69    6.20
   8   6  -1   74.99   11.10
  -8  -6   1   75.59    9.40
   7   6  -1   23.30    3.10
  -7  -6   1   19.10    3.90
   6   6  -1   84.79    8.40
   6   6  -1   88.49    6.20
  -6  -6   1   78.69    6.30
  -6  -6   1   68.99    7.20
   5   6  -1  358.66   18.70
   5   6  -1  375.76   17.50
  -5  -6   1  380.76   17.40
  -5  -6   1  359.86   17.40
   4   6  -1   14.20    2.50
   4   6  -1   10.10    2.50
  -4  -6   1   10.00    2.50
   3   6  -1  513.25   22.30
   3   6  -1  471.05   23.20
   3   6  -1  465.65   22.60
  -3  -6   1  525.25   22.60
   2   6  -1  351.36   17.00
   2   6  -1  344.87   17.50
   2   6  -1  374.26   16.40
  -2  -6   1  375.36   16.90
   1   6  -1 1563.54   64.59
   1   6  -1 1396.86   65.49
   1   6  -1 1422.96   65.19
  -1  -6   1 1536.35   64.69
  -1  -6   1 1564.84   65.29
   0   6  -1  816.52   38.70
   0   6  -1  914.91   37.90
   0  -6   1  893.01   38.70
   0  -6   1  877.21   38.30
  -1   6  -1    3.40    1.90
   1  -6   1    3.10    1.80
   1  -6   1    1.90    1.20
   1  -6   1    7.10    1.80
  -2   6  -1 1365.96   60.79
  -2   6  -1 1362.26   61.49
   2  -6   1 1509.35   61.39
   2  -6   1 1312.17   60.89
   2  -6   1 1494.25   61.49
  -3   6  -1  192.58    9.80
  -3   6  -1  197.08   10.60
   3  -6   1  217.98   10.60
   3  -6   1  218.68   10.50
   3  -6   1  189.98    9.90
  -4   6  -1  494.95   22.90
  -4   6  -1  481.35   23.10
   4  -6   1  483.85   22.90
   4  -6   1  540.05   23.80
   4  -6   1  538.95   23.20
  -5   6  -1   75.19    6.30
  -5   6  -1   77.49    6.40
   5  -6   1   80.09    6.70
   5  -6   1   88.59    6.20
   5  -6   1   89.99    6.00
  -6   6  -1  178.78   10.00
  -6   6  -1  155.38    9.70
  -6   6  -1  162.88    9.20
   6  -6   1  155.58    9.10
   6  -6   1  152.48    9.60
   6  -6   1  166.18    9.90
  -7   6  -1    6.30    3.10
  -7   6  -1    1.90    2.40
  -7   6  -1    2.60    2.70
   7  -6   1    4.10    3.10
   7  -6   1    4.70    2.90
   7  -6   1    3.30    2.40
  -8   6  -1   37.90    5.40
  -8   6  -1   31.50    4.30
  -8   6  -1   33.60    4.80
   8  -6   1   31.80    4.60
   8  -6   1   28.40    4.20
  -9   6  -1  115.39   10.30
  -9   6  -1  100.49    7.30
  -9   6  -1  102.79   10.70
   9  -6   1   89.29   12.70
 -10   6  -1    7.00    5.10
 -10   6  -1   -1.10    4.30
 -10   6  -1    2.00    2.80
  10  -6   1    2.90    4.70
   9   5  -1  110.89   12.40
  -9  -5   1  112.69   12.40
   8   5  -1   89.59   10.10
  -8  -5   1   96.89   10.10
   7   5  -1   -1.10    1.80
   7   5  -1   -1.10    3.40
  -7  -5   1   -3.30    3.10
   6   5  -1  608.74   27.30
   6   5  -1  611.24   28.80
  -6  -5   1  614.54   28.10
  -6  -5   1  616.94   27.30
   5   5  -1  718.53   32.60
   5   5  -1  729.93   33.60
  -5  -5   1  739.43   32.90
  -5  -5   1  759.82   32.60
   4   5  -1  240.38   12.60
   4   5  -1  240.18   11.80
  -4  -5   1  250.67   11.80
  -4  -5   1  241.78   11.70
   3   5  -1  992.90   43.20
   3   5  -1 1057.49   43.00
   3   5  -1  936.91   43.70
  -3  -5   1 1026.20   43.20
  -3  -5   1  922.71   42.90
   2   5  -1 1020.60   46.60
   2   5  -1 1105.19   46.40
   2   5  -1 1104.89   46.20
   2   5  -1 1005.50   47.00
  -2  -5   1 1098.59   46.60
   1   5  -1 2681.83  121.79
   1   5  -1 2707.53  121.29
   1   5  -1 2940.01  121.29
  -1  -5   1 2922.61  121.79
  -1  -5   1 2867.11  121.39
   0   5  -1  503.35   21.00
   0   5  -1  449.66   21.70
   0  -5   1  491.35   21.40
   0  -5   1  484.05   21.70
  -1   5  -1 5548.35  246.58
   1  -5   1 5929.11  246.58
  -2   5  -1 1311.97   59.69
  -2   5  -1 1303.57   59.19
   2  -5   1 1431.26   59.69
   2  -5   1 1438.86   59.69
  -3   5  -1    1.90    1.70
   3  -5   1   -3.60    1.60
  -4   5  -1  516.55   23.70
  -4   5  -1  497.05   23.70
   4  -5   1  541.05   24.00
   4  -5   1  562.24   23.70
   4  -5   1  518.25   23.70
  -5   5  -1   -0.20    1.90
  -5   5  -1    1.20    2.10
   5  -5   1   -0.50    2.10
   5  -5   1    3.00    1.80
  -6   5  -1  572.94   25.20
  -6   5  -1  529.95   25.20
  -6   5  -1  514.65   24.50
   6  -5   1  553.64   25.30
   6  -5   1  559.54   24.50
  -7   5  -1   10.80    2.80
  -7   5  -1   10.60    3.40
  -7   5  -1    9.30    2.30
   7  -5   1   10.10    2.90
  -8   5  -1   -0.30    2.10
  -8   5  -1   -4.40    3.40
  -8   5  -1   -1.40    2.80
   8  -5   1   -3.00    3.30
  -9   5  -1    8.50    2.40
  -9   5  -1    8.10    3.60
  -9   5  -1    4.90    4.80
   9  -5   1    2.70    4.30
 -10   5  -1   25.40    5.50
 -10   5  -1   28.60    5.10
   9   4  -1   75.19   10.10
  -9  -4   1   65.69   11.00
  -9  -4   1   70.69    9.50
   8   4  -1   65.89    8.50
  -8  -4   1   64.99    8.80
  -8  -4   1   76.69    8.50
   7   4  -1    1.90    2.90
   7   4  -1   -0.90    1.70
   7   4  -1    2.50    1.60
  -7  -4   1   -0.40    3.00
  -7  -4   1   -1.80    2.80
   6   4  -1   86.29    7.70
   6   4  -1   96.19    5.50
  -6  -4   1  100.69    7.60
  -6  -4   1   95.79    7.30
   5   4  -1  509.15   23.30
   5   4  -1  479.75   22.30
  -5  -4   1  522.95   22.30
  -5  -4   1  500.95   22.90
   4   4  -1    7.00    1.70
   4   4  -1    5.00    2.00
   4   4  -1    8.00    1.60
  -4  -4   1   11.40    1.60
  -4  -4   1    5.10    1.80
   3   4  -1 4586.64  189.58
   3   4  -1 4279.77  189.58
   3   4  -1 4345.57  189.98
  -3  -4   1 4562.84  189.58
  -3  -4   1 4287.07  189.58
   2   4  -1 3999.60  173.78
   2   4  -1 3991.80  174.08
  -2  -4   1 4136.89  173.78
   1   4  -1  213.88    9.30
   1   4  -1  210.98    9.20
   1   4  -1  196.08    9.90
   1   4  -1  193.58    9.50
  -1  -4   1  210.78    9.80
  -1  -4   1  211.78    9.40
   0   4  -1  103.59    5.30
   0   4  -1  103.69    4.80
   0   4  -1   91.49    5.70
   0  -4   1  110.89    5.30
   0  -4   1  101.49    4.80
   0  -4   1  103.09    5.70
  -1   4  -1 1720.03   79.29
  -1   4  -1 1716.23   79.39
   1  -4   1 1936.01   79.49
   1  -4   1 1920.81   79.09
   1  -4   1 1902.31   79.39
  -2   4  -1 2256.17  103.29
   2  -4   1 2329.17  103.09
   2  -4   1 2483.35  103.39
   2  -4   1 2517.35  103.29
  -3   4  -1 3013.30  136.49
  -3   4  -1 3043.60  136.49
   3  -4   1 3327.07  136.49
   3  -4   1 3303.37  136.69
  -4   4  -1 1699.93   76.29
  -4   4  -1 1673.23   76.09
   4  -4   1 1831.62   76.49
   4  -4   1 1836.92   76.09
  -5   4  -1    0.30    1.80
  -5   4  -1    0.40    1.60
  -5   4  -1   -1.00    1.90
   5  -4   1    0.00    2.10
   5  -4   1   -0.30    1.60
  -6   4  -1  373.66   18.70
  -6   4  -1  353.46   17.60
  -6   4  -1  423.16   18.40
   6  -4   1  410.86   18.60
  -7   4  -1    0.50    1.80
  -7   4  -1    6.40    3.30
  -7   4  -1    8.50    2.70
   7  -4   1    2.40    2.60
  -8   4  -1   14.50    4.10
  -8   4  -1   22.50    3.40
  -8   4  -1   20.90    2.20
   8  -4   1   16.40    3.80
  -9   4  -1   13.40    3.70
  -9   4  -1   13.70    6.90
   9  -4   1    6.40    3.90
 -10   4  -1   13.30    5.10
 -10   4  -1    8.60    4.20
  10  -4   1   13.80    6.30
  10   3  -1   -2.00    3.30
 -10  -3   1    0.20    4.20
 -10  -3   1    3.30    5.00
   9   3  -1  107.49    9.80
   9   3  -1  118.69    7.80
  -9  -3   1  115.59    9.60
  -9  -3   1  107.29   10.90
   8   3  -1    4.30    3.00
   8   3  -1    4.00    2.10
  -8  -3   1    6.00    3.70
  -8  -3   1    2.90    3.00
   7   3  -1  862.51   36.50
   7   3  -1  826.22   37.60
  -7  -3   1  847.82   37.50
  -7  -3   1  791.52   37.60
   6   3  -1    7.60    1.80
   6   3  -1   10.70    1.40
   6   3  -1    7.90    2.40
  -6  -3   1    7.40    2.40
  -6  -3   1    6.80    2.40
   5   3  -1 1109.79   51.99
   5   3  -1 1187.88   52.79
   5   3  -1 1279.17   52.69
  -5  -3   1 1284.77   52.89
  -5  -3   1 1156.58   52.69
   4   3  -1   66.99    4.00
   4   3  -1   71.59    5.00
   4   3  -1   70.09    4.60
  -4  -3   1   67.69    4.90
  -4  -3   1   61.59    4.80
  -4  -3   1   81.99    4.10
   1   3  -1  148.69    6.80
   1   3  -1  157.68    6.80
   1   3  -1  133.79    7.10
  -1  -3   1  152.48    6.80
  -1  -3   1  151.98    7.10
  -2   3  -1 2512.25  113.99
  -2   3  -1 2531.45  114.09
   2  -3   1 2788.02  113.99
   2  -3   1 2768.32  114.09
  -3   3  -1  312.07   15.20
   3  -3   1  352.06   15.50
   3  -3   1  354.86   15.20
  -4   3  -1 3335.67  141.39
  -4   3  -1 3049.79  140.99
  -4   3  -1 3166.08  141.49
   4  -3   1 3432.96  141.49
   4  -3   1 3428.56  141.09
  -5   3  -1   53.99    3.70
  -5   3  -1   53.69    5.20
  -5   3  -1   41.70    4.50
   5  -3   1   58.59    4.70
  -6   3  -1    1.10    1.90
  -6   3  -1   -1.30    2.30
  -6   3  -1   -0.90    1.40
   6  -3   1   -0.40    3.80
  -7   3  -1   81.39    7.70
  -7   3  -1   83.39    4.90
  -7   3  -1  103.89    6.70
   7  -3   1   87.49    6.80
  -8   3  -1   11.10    2.90
  -8   3  -1   13.60    3.90
   8  -3   1   20.70    3.60
  -9   3  -1  102.79    8.90
   9  -3   1  109.89    9.20
 -10   3  -1    4.60    4.00
 -10   3  -1    4.70    4.60
  10  -3   1    8.30    5.20
  10   2  -1   -4.70    3.50
  10   2  -1    1.90    3.20
 -10  -2   1    1.20    5.10
 -10  -2   1   -3.50    3.80
   9   2  -1   75.19    6.70
   9   2  -1   58.39    7.70
  -9  -2   1   64.69    7.70
  -9  -2   1   72.69    9.10
   8   2  -1   16.20    3.10
   8   2  -1   14.60    2.70
  -8  -2   1   20.70    3.20
  -8  -2   1    9.40    3.60
   7   2  -1  533.55   25.20
   7   2  -1  550.24   24.50
  -7  -2   1  530.15   25.50
  -7  -2   1  566.64   25.20
   6   2  -1    7.60    2.30
  -6  -2   1   10.20    2.30
  -6  -2   1   15.10    2.70
   5   2  -1    4.90    0.90
   5   2  -1    6.20    1.80
   5   2  -1    4.30    1.70
  -5  -2   1    4.30    1.50
  -5  -2   1    0.20    1.60
   4   2  -1 1693.33   75.99
   4   2  -1 1871.51   76.09
  -4  -2   1 1820.82   75.99
  -4  -2   1 1633.44   75.99
   3   2  -1  643.74   28.40
   3   2  -1  685.63   28.40
   3   2  -1  555.94   28.20
  -3  -2   1  689.53   28.10
  -3  -2   1  621.04   28.40
  -3  -2   1  687.53   28.50
   2   2  -1 1792.92   76.79
   2   2  -1 1839.22   76.69
   2   2  -1 1637.64   76.59
  -2  -2   1 1760.92   76.69
  -2  -2   1 1874.21   76.59
   1   2  -1   29.00    1.90
   1   2  -1   24.40    2.30
   1   2  -1   28.10    1.90
  -1  -2   1   27.60    2.10
  -1  -2   1   30.40    1.90
   0   2  -1   85.29    4.20
   0   2  -1   80.19    4.20
   0  -2   1   87.39    4.20
  -4   2  -1 1408.36   67.09
  -4   2  -1 1499.05   67.69
  -4   2  -1 1609.54   67.49
   4  -2   1 1718.63   67.69
   5  -2   1 7232.58  310.67
  -6   2  -1   31.50    2.30
  -6   2  -1   23.60    3.10
  -6   2  -1   35.80    4.40
   6  -2   1   35.20    4.60
  -7   2  -1  178.38    9.90
   7  -2   1  175.28    9.80
  -8   2  -1  156.78   10.40
  -8   2  -1  190.18   11.60
   8  -2   1  179.08   10.60
  -9   2  -1  196.88   20.30
  -9   2  -1  217.88   12.40
   9  -2   1  201.68   12.10
 -10   2  -1   74.39    9.30
 -10   2  -1  100.69   12.00
  10  -2   1   75.69    9.50
  11   1  -1   10.40    4.30
  11   1  -1   14.90    4.60
 -11  -1   1    6.20    4.60
 -11  -1   1   18.00    5.60
  10   1  -1   -4.90    3.20
  10   1  -1    5.80    3.60
 -10  -1   1    2.30    4.70
 -10  -1   1    2.60    3.50
   9   1  -1   57.69    6.60
   9   1  -1   51.99    6.30
  -9  -1   1   43.40    5.30
  -9  -1   1   58.39    6.70
   8   1  -1  701.93   31.00
   8   1  -1  680.13   31.20
  -8  -1   1  660.33   32.00
  -8  -1   1  708.43   32.00
   7   1  -1  148.69    8.60
   7   1  -1  143.79    8.20
  -7  -1   1  140.19    9.50
  -7  -1   1  142.49    8.30
   6   1  -1   35.30    4.20
   6   1  -1   33.20    4.30
  -6  -1   1   40.20    4.10
  -6  -1   1   40.80    5.00
   5   1  -1  141.39    7.60
   5   1  -1  157.48    7.90
  -5  -1   1  159.18    7.60
  -5  -1   1  131.09    8.10
   4   1  -1  564.14   25.50
   4   1  -1  598.34   25.70
  -4  -1   1  606.34   25.50
  -4  -1   1  542.45   25.70
   3   1  -1 2139.39   94.49
   3   1  -1 2287.27   94.59
  -3  -1   1 2070.39   94.59
  -3  -1   1 2284.67   94.49
   2   1  -1  162.38    6.90
   2   1  -1  152.98    7.10
   2   1  -1  155.38    7.00
  -2  -1   1  159.98    7.10
  -2  -1   1  137.99    7.20
   1   1  -1  278.77   12.50
   1   1  -1  291.17   12.40
   0  -1   1 1128.19   48.60
   3  -1   1 3481.75  149.59
  -4   1  -1 2600.54  111.19
  -4   1  -1 2491.05  111.99
  -4   1  -1 2711.53  111.89
   4  -1   1 2440.76  111.79
   4  -1   1 2722.93  111.79
  -5   1  -1 5428.36  241.88
   5  -1   1 5815.12  241.58
  -6   1  -1 1132.59   46.70
  -6   1  -1 1006.30   46.90
   6  -1   1 1107.39   46.50
   6  -1   1  987.20   46.50
  -7   1  -1  342.57   17.00
   7  -1   1  368.26   16.20
   7  -1   1  295.47   16.30
  -8   1  -1  599.54   27.40
  -8   1  -1  595.64   28.10
   8  -1   1  553.64   27.30
   8  -1   1  610.14   27.10
  -9   1  -1   -0.80    6.60
  -9   1  -1   -1.00    3.20
   9  -1   1    2.90    3.10
   9  -1   1   -1.30    3.30
 -10   1  -1   24.90    4.70
 -10   1  -1   16.90    5.00
  10  -1   1   23.00    4.40
  10  -1   1   24.70    4.50
  11   0  -1    2.40    4.70
  11   0  -1    1.50    4.00
 -11   0   1    6.00    5.50
 -11   0   1    1.50    4.00
  10   0  -1   -5.20    3.20
  10   0  -1    0.40    3.30
 -10   0   1   -4.00    4.20
 -10   0   1   -3.20    3.30
   9   0  -1  313.27   16.50
   9   0  -1  336.47   16.80
  -9   0   1  359.86   16.80
  -9   0   1  331.97   18.20
   8   0  -1    8.00    2.60
  -8   0   1   10.70    2.50
  -8   0   1    1.80    3.20
   7   0  -1  862.01   40.80
   7   0  -1  984.10   41.00
  -7   0   1  963.60   40.90
  -7   0   1  897.51   41.50
   6   0  -1  174.08    8.90
   6   0  -1  157.08    8.30
  -6   0   1  174.48    8.40
  -6   0   1  151.58    9.10
   5   0  -1   38.00    3.90
   5   0  -1   30.90    3.00
  -5   0   1   21.50    2.70
  -5   0   1   31.70    3.10
   4   0  -1 3928.51  162.88
  -4   0   1 3640.44  162.78
   2   0  -1  122.09    5.80
   2   0  -1  126.59    5.40
  -2   0   1  114.29    5.80
  -1   0   1   71.39    3.50
  -1   0  -1 1068.69   44.70
   1   0   1  938.61   45.00
   1   0   1 1110.79   44.70
   2   0   1   54.29    3.00
   2   0   1   51.09    3.40
  -3   0  -1 1429.16   66.49
  -3   0  -1 1601.64   65.99
  -3   0  -1 1580.64   66.49
   3   0   1 1485.45   66.49
   3   0   1 1585.04   66.29
  -4   0  -1  945.21   43.80
  -4   0  -1 1023.80   43.70
   4   0   1  967.00   43.80
   4   0   1 1055.09   43.40
  -5   0  -1  715.43   33.70
  -5   0  -1  796.62   33.60
   5   0   1  716.53   33.50
   5   0   1  790.92   33.20
  -6   0  -1 1036.80   43.80
  -6   0  -1  941.51   44.00
   6   0   1 1042.50   43.50
   6   0   1  939.31   43.80
  -7   0  -1 3013.50  126.39
  -7   0  -1 2857.31  126.69
   7   0   1 2795.02  126.39
   7   0   1 2994.80  125.99
  -8   0  -1   21.10    3.50
  -8   0  -1   24.60    4.40
   8   0   1   19.80    3.70
  -9   0  -1   12.20    3.90
  -9   0  -1   20.60    5.30
   9   0   1   10.30    3.60
   9   0   1   13.90    3.70
 -10   0  -1    9.30    4.50
 -10   0  -1   14.90    5.90
  10   0   1    9.10    7.90
  10   0   1   20.00    4.20
  11  -1  -1    3.60    5.00
 -11   1   1    5.20    4.80
 -11   1   1    3.60    4.10
  10  -1  -1    3.10    3.70
 -10   1   1    4.80    4.30
 -10   1   1    4.20    3.10
   9  -1  -1  612.04   28.30
  -9   1   1  595.74   29.30
  -9   1   1  627.64   28.20
   8  -1  -1 1548.65   64.69
   8  -1  -1 1341.57   64.29
  -8   1   1 1459.65   65.19
  -8   1   1 1550.34   64.49
   7  -1  -1  565.24   24.30
   7  -1  -1  476.65   23.80
  -7   1   1  564.64   24.00
  -7   1   1  515.95   24.70
   6  -1  -1    1.40    1.80
   6  -1  -1    1.00    1.30
  -6   1   1    0.50    1.30
  -6   1   1   -1.80    1.90
   5  -1  -1   93.19    4.50
   5  -1  -1   87.49    5.10
  -5   1   1  100.59    5.20
   4  -1  -1 1614.64   67.89
   4  -1  -1 1567.94   67.29
  -4   1   1 1422.36   67.79
  -4   1   1 1633.14   67.29
  -4   1   1 1590.54   67.49
   3  -1  -1 2954.00  123.29
  -3   1   1 2777.02  123.29
  -3  -1  -1 1094.09   50.69
  -3  -1  -1 1253.67   50.89
  -3  -1  -1 1183.98   50.19
   3   1   1 1093.19   50.79
   3   1   1 1202.18   50.29
  -4  -1  -1  942.71   42.90
  -4  -1  -1 1023.20   43.00
  -4  -1  -1  982.50   42.10
   4   1   1  944.51   43.00
   4   1   1  989.30   42.40
  -5  -1  -1   74.19    5.20
  -5  -1  -1   59.89    3.10
  -5  -1  -1   53.39    5.20
   5   1   1   60.19    5.30
   5   1   1   59.69    4.20
  -6  -1  -1 1026.60   46.50
  -6  -1  -1 1023.30   47.20
   6   1   1 1099.59   45.80
   6   1   1 1040.50   46.50
  -7  -1  -1   -2.50    2.50
  -7  -1  -1   -0.50    3.00
   7   1   1   -3.30    2.10
   7   1   1   -1.80    2.60
  -8  -1  -1    1.50    3.90
  -8  -1  -1    3.00    3.00
   8   1   1    5.90    3.10
   8   1   1    0.40    2.50
  -9  -1  -1   -0.70    3.50
  -9  -1  -1   -2.40    4.00
   9   1   1    2.00    3.60
   9   1   1    1.40    3.20
 -10  -1  -1   10.10    5.80
 -10  -1  -1    0.20    4.60
  10   1   1    2.50    4.80
  10   1   1    2.60    4.20
  11  -2  -1   -3.00    6.30
 -11   2   1   -6.00    3.80
 -11   2   1   -1.20    5.30
  10  -2  -1  106.49   10.10
 -10   2   1  114.79   11.70
 -10   2   1  122.49    9.10
   9  -2  -1  625.84   28.70
  -9   2   1  622.14   28.30
  -9   2   1  605.14   29.50
   8  -2  -1  175.68   10.00
  -8   2   1  145.99    9.20
  -8   2   1  169.28   10.80
   7  -2  -1    2.40    2.10
   7  -2  -1    3.20    1.20
  -7   2   1    3.30    2.00
  -7   2   1    3.40    2.70
   6  -2  -1   61.39    3.70
  -6   2   1   64.39    3.90
  -6   2   1   57.39    5.50
  -6   2   1   72.79    4.40
   5  -2  -1 2937.91  119.09
   5  -2  -1 2741.03  118.39
  -5   2   1 2715.93  118.49
  -5   2   1 2610.14  118.99
  -5   2   1 2776.22  118.59
   4  -2  -1 2066.39   90.19
   4  -2  -1 2148.39   89.69
   4  -2  -1 2241.08   90.09
  -4   2   1 2078.39   89.69
  -4   2   1 1981.70   89.99
  -4   2   1 1991.50   89.69
   3  -2  -1  123.79    5.90
   3  -2  -1  119.79    5.70
   3  -2  -1  119.69    6.30
  -3   2   1  108.99    5.70
  -3   2   1  110.99    5.90
   2  -2  -1   18.70    2.00
   2  -2  -1   19.90    2.60
   2  -2  -1   17.90    2.30
  -2   2   1   14.90    2.30
  -2   2   1   21.40    2.50
   0  -2  -1  403.56   17.10
   0  -2  -1  365.06   17.00
   0  -2  -1  404.16   17.00
   0   2   1  375.56   17.10
   0   2   1  393.36   17.00
   0   2   1  363.46   17.00
  -1  -2  -1   50.89    3.60
  -1  -2  -1   49.99    3.20
   1   2   1   47.60    3.40
   1   2   1   54.39    3.20
  -3  -2  -1 3716.93  151.28
  -3  -2  -1 3384.76  150.88
  -3  -2  -1 3576.34  150.68
   3   2   1 3429.26  151.18
   3   2   1 3431.46  150.58
  -4  -2  -1  123.29    7.80
  -4  -2  -1  151.38    7.00
  -4  -2  -1  156.58    8.10
   4   2   1  150.28    8.20
   4   2   1  140.89    6.90
  -5  -2  -1    8.40    2.10
  -5  -2  -1    5.60    2.30
  -5  -2  -1    6.90    1.20
   5   2   1    7.30    2.30
   5   2   1    5.00    1.40
  -6  -2  -1    7.10    2.70
  -6  -2  -1   -0.10    2.80
  -6  -2  -1    7.20    1.20
   6   2   1    6.20    1.80
   6   2   1    4.00    2.90
  -7  -2  -1  186.58   11.00
  -7  -2  -1  185.18   11.70
   7   2   1  173.38   11.30
   7   2   1  185.18    9.50
  -8  -2  -1    3.60    3.30
  -8  -2  -1   -2.20    3.70
   8   2   1   -4.10    2.40
   8   2   1    2.80    3.60
  -9  -2  -1  162.68   13.70
  -9  -2  -1  148.89   11.90
   9   2   1  120.69   18.60
   9   2   1  159.48    9.70
  11  -3  -1   12.00    5.40
 -11   3   1   18.80    4.50
 -11   3   1   19.20    5.90
  10  -3  -1    0.60    4.00
  10  -3  -1   -6.30    4.10
 -10   3   1   -1.00    3.40
 -10   3   1    2.00    4.30
   9  -3  -1    8.40    2.90
  -9   3   1   12.50    4.30
  -9   3   1    3.60    3.00
   8  -3  -1   19.60    3.40
   8  -3  -1   24.80    3.30
  -8   3   1   25.30    4.10
  -8   3   1   22.10    3.00
   7  -3  -1    9.50    2.70
   7  -3  -1    8.80    2.70
   7  -3  -1   12.50    1.70
  -7   3   1   12.60    2.20
  -7   3   1   12.00    1.80
  -7   3   1    6.40    2.70
   6  -3  -1 2235.08   93.89
   6  -3  -1 2143.69   95.19
   6  -3  -1 2212.48   94.69
  -6   3   1 2086.99   94.59
  -6   3   1 2131.09   93.89
  -6   3   1 2260.77   94.19
   5  -3  -1  152.68    7.40
   5  -3  -1  139.79    8.30
  -5   3   1  145.79    7.40
  -5   3   1  147.79    8.20
  -5   3   1  156.58    7.50
   4  -3  -1   82.49    4.80
   4  -3  -1   81.99    4.90
   4  -3  -1   80.09    5.40
  -4   3   1   77.89    4.70
  -4   3   1   76.29    5.00
   3  -3  -1   -0.70    1.20
   3  -3  -1    1.60    1.20
   3  -3  -1    0.70    1.50
  -3   3   1   -0.60    1.20
  -3   3   1    0.80    1.20
   1  -3  -1 2389.36  100.39
   1  -3  -1 2264.87  100.29
  -1   3   1 2187.58  100.29
  -1   3   1 2475.15  100.29
   0   3   1   11.30    1.50
   0   3   1   17.10    2.50
   0   3   1   11.50    1.70
  -1  -3  -1 1923.01   79.39
  -1  -3  -1 1853.61   78.99
  -1  -3  -1 1830.62   78.69
   1   3   1 1740.73   79.29
   1   3   1 1735.53   78.99
   1   3   1 1900.41   79.09
  -2  -3  -1 1480.85   60.09
  -2  -3  -1 1286.27   59.49
  -2  -3  -1 1415.46   59.69
   2   3   1 1311.77   59.99
   2   3   1 1315.47   59.59
   2   3   1 1454.45   59.79
  -3  -3  -1 2691.53  111.79
  -3  -3  -1 2436.36  111.79
  -3  -3  -1 2792.22  112.39
   3   3   1 2534.75  112.29
   3   3   1 2520.85  111.69
  -4  -3  -1   55.99    5.10
  -4  -3  -1   76.09    4.50
  -4  -3  -1   68.69    5.70
   4   3   1   69.59    4.30
   4   3   1   71.59    5.90
  -5  -3  -1    1.50    2.20
  -5  -3  -1   -1.90    1.30
  -5  -3  -1   -3.90    2.10
   5   3   1   -1.70    2.40
  -6  -3  -1  223.68   12.30
  -6  -3  -1  220.58   12.10
  -6  -3  -1  207.48   10.20
   6   3   1  214.18   12.60
  -7  -3  -1  252.87   12.10
  -7  -3  -1  262.27   14.70
  -7  -3  -1  272.07   14.70
   7   3   1  278.67   15.20
  -8  -3  -1   -3.10    4.00
  -8  -3  -1   -3.40    3.40
   8   3   1   -0.70    3.80
  -9  -3  -1   33.20    6.10
  -9  -3  -1   26.20    5.70
   9   3   1   39.00    6.10
  11  -4  -1   10.00    5.40
 -11   4   1   11.60    4.30
 -11   4   1    7.50    5.30
  10  -4  -1   35.20    6.00
  10  -4  -1   24.60    5.50
 -10   4   1   40.00    5.90
 -10   4   1   52.69    7.80
   9  -4  -1   19.60    4.50
   9  -4  -1   19.80    3.70
  -9   4   1   22.10    3.40
  -9   4   1   24.60    4.60
   8  -4  -1   25.10    2.70
   8  -4  -1   24.00    3.90
   8  -4  -1   24.00    3.30
  -8   4   1   33.70    4.20
  -8   4   1   30.40    3.40
  -8   4   1   23.10    3.80
   7  -4  -1   51.99    4.70
   7  -4  -1   46.80    6.70
   7  -4  -1   48.80    6.10
  -7   4   1   49.99    6.50
  -7   4   1   51.19    4.60
  -7   4   1   59.89    5.10
   6  -4  -1   93.39    5.70
   6  -4  -1   83.39    7.20
   6  -4  -1   94.49    6.60
  -6   4   1   91.59    5.80
  -6   4   1   90.59    6.90
  -6   4   1  100.39    6.10
   5  -4  -1  594.74   25.90
   5  -4  -1  605.54   26.30
   5  -4  -1  569.44   26.30
  -5   4   1  571.54   25.90
  -5   4   1  567.34   26.10
   4  -4  -1  267.87   13.00
   4  -4  -1  293.47   12.90
  -4   4   1  263.67   12.80
  -4   4   1  270.67   12.80
   3  -4  -1  169.98    8.50
   3  -4  -1  164.38    8.40
  -3   4   1  159.58    7.90
  -3   4   1  167.58    8.50
   2  -4  -1 3042.90  126.19
   2  -4  -1 2811.92  125.99
  -2   4   1 2720.03  126.09
  -2   4   1 2915.61  125.59
  -2   4   1 3142.89  126.09
   0  -4  -1   55.99    4.10
   0  -4  -1   36.50    3.80
   0  -4  -1   52.29    3.10
   0   4   1   40.50    3.70
   0   4   1   48.30    4.00
   0   4   1   45.60    4.30
  -1  -4  -1  504.35   21.20
  -1  -4  -1  502.15   21.90
   1   4   1  507.65   21.80
   1   4   1  457.25   21.80
   1   4   1  462.35   22.20
  -2  -4  -1 2689.63  112.19
  -2  -4  -1 2761.22  112.59
  -2  -4  -1 2415.56  111.79
   2   4   1 2483.95  112.49
   2   4   1 2753.22  112.29
   2   4   1 2491.55  112.09
  -3  -4  -1 1780.42   72.89
  -3  -4  -1 1529.55   72.69
  -3  -4  -1 1742.73   73.69
   3   4   1 1770.32   73.19
   3   4   1 1642.74   73.49
   3   4   1 1620.84   72.79
  -4  -4  -1   82.49    5.20
  -4  -4  -1   83.89    6.30
  -4  -4  -1   64.99    5.30
   4   4   1   78.19    6.70
   4   4   1   79.79    5.20
   4   4   1   59.49    6.00
  -5  -4  -1   19.10    2.40
  -5  -4  -1   20.70    3.30
  -5  -4  -1   15.20    2.90
   5   4   1   16.20    3.50
   5   4   1   16.60    2.40
  -6  -4  -1  382.06   17.70
  -6  -4  -1  385.06   19.30
  -6  -4  -1  393.06   19.00
   6   4   1  388.26   19.80
  -7  -4  -1  178.28    9.20
  -7  -4  -1  176.88   11.80
  -7  -4  -1  190.38   12.30
   7   4   1  185.68   12.70
  -8  -4  -1    0.70    4.30
  -8  -4  -1   -0.30    4.50
   8   4   1    4.20    4.50
  10  -5  -1   14.00    4.80
 -10   5   1   15.50    5.00
 -10   5   1   11.30    3.80
   9  -5  -1   52.39    5.60
   9  -5  -1   32.80    4.50
   9  -5  -1   37.30    5.20
  -9   5   1   57.59    8.70
  -9   5   1   52.69    8.40
  -9   5   1   57.09    5.80
   8  -5  -1   24.00    4.00
   8  -5  -1   22.40    3.90
   8  -5  -1   30.90    3.10
  -8   5   1   31.10    3.10
  -8   5   1   33.60    3.60
  -8   5   1   25.50    3.90
   7  -5  -1    2.90    2.50
   7  -5  -1    4.50    2.30
   7  -5  -1    3.90    3.10
  -7   5   1    9.80    2.40
  -7   5   1    1.70    2.70
  -7   5   1    8.20    2.30
   6  -5  -1 1274.67   53.79
   6  -5  -1 1205.98   54.19
   6  -5  -1 1295.97   54.29
  -6   5   1 1192.08   53.99
  -6   5   1 1173.48   53.69
   5  -5  -1  227.08   11.80
   5  -5  -1  241.58   11.60
   5  -5  -1  246.58   11.90
  -5   5   1  229.18   11.50
  -5   5   1  223.38   11.60
   4  -5  -1  170.78    8.90
   4  -5  -1  166.78    8.80
   4  -5  -1  181.68    8.90
  -4   5   1  161.18    8.40
  -4   5   1  158.28    8.90
   3  -5  -1  171.88    9.10
   3  -5  -1  163.18    8.70
   3  -5  -1  180.48    8.90
  -3   5   1  179.38    8.80
  -3   5   1  160.38    9.00
  -3   5   1  165.48    8.20
   2  -5  -1 5037.40  214.98
   2  -5  -1 5192.28  215.18
   2  -5  -1 4816.72  214.88
  -2   5   1 4713.63  215.08
  -2   5   1 5245.58  214.98
   1  -5  -1  931.91   38.80
   1  -5  -1  933.41   39.20
   1  -5  -1  826.32   38.80
  -1   5   1  948.91   38.90
  -1   5   1  838.92   39.20
  -1   5   1  846.42   39.10
   0  -5  -1   31.80    3.70
   0  -5  -1   29.00    4.10
   0  -5  -1   28.70    2.90
   0   5   1   29.90    3.60
   0   5   1   34.70    4.50
   0   5   1   27.80    3.00
  -1  -5  -1   95.59    6.10
   1   5   1   82.49    6.10
   1   5   1  104.79    5.90
   1   5   1   81.99    6.60
  -2  -5  -1 1450.75   59.89
  -2  -5  -1 1277.37   59.19
   2   5   1 1313.97   60.29
   2   5   1 1343.67   59.89
   2   5   1 1475.65   59.89
  -3  -5  -1  273.17   13.50
  -3  -5  -1  309.07   14.00
   3   5   1  307.67   14.30
   3   5   1  276.67   14.80
   3   5   1  287.87   14.00
  -4  -5  -1  294.37   14.70
  -4  -5  -1  329.77   14.80
   4   5   1  308.07   16.00
   4   5   1  303.07   16.50
   4   5   1  311.27   14.80
  -5  -5  -1   -1.60    2.40
  -5  -5  -1   -1.50    2.90
  -5  -5  -1    0.70    2.10
   5   5   1   -4.50    2.50
   5   5   1    1.50    2.40
   5   5   1    0.20    3.20
  -6  -5  -1   28.70    4.50
  -6  -5  -1   45.20    5.30
  -6  -5  -1   45.50    7.00
   6   5   1   29.40    4.90
   6   5   1   28.10    4.10
  -7  -5  -1   38.30    5.40
  -7  -5  -1   35.00    4.90
  -7  -5  -1   28.40    5.40
   7   5   1   33.60    5.40
   7   5   1   27.00    4.80
  -8  -5  -1   11.40    4.80
   8   5   1    9.20    5.30
   8   5   1   13.60    7.30
  10  -6  -1    6.90    3.40
  10  -6  -1   12.90    5.10
 -10   6   1   17.20    3.60
 -10   6   1   10.40    4.40
 -10   6   1   17.70    5.30
   9  -6  -1   28.90    6.00
   9  -6  -1   19.20    5.10
   9  -6  -1   23.10    3.50
  -9   6   1   22.90    4.10
  -9   6   1   28.30    3.70
  -9   6   1   25.50    4.60
   8  -6  -1   32.90    4.60
   8  -6  -1   23.20    3.80
   8  -6  -1   35.00    3.80
  -8   6   1   43.80    6.60
  -8   6   1   29.90    3.80
  -8   6   1   29.90    4.50
   7  -6  -1   48.40    6.20
   7  -6  -1   50.69    7.00
   7  -6  -1   49.50    5.90
  -7   6   1   44.10    6.80
  -7   6   1   48.80    6.20
   6  -6  -1  212.18   11.90
   6  -6  -1  209.58   11.90
   6  -6  -1  231.48   11.50
  -6   6   1  218.38   11.60
  -6   6   1  212.68   11.60
   5  -6  -1   37.10    3.70
   5  -6  -1   34.30    5.20
   5  -6  -1   38.90    5.20
  -5   6   1   36.10    4.70
  -5   6   1   29.30    3.40
   4  -6  -1   45.10    4.80
   4  -6  -1   37.10    4.90
  -4   6   1   41.20    4.10
  -4   6   1   39.90    5.30
   3  -6  -1  668.13   28.90
   3  -6  -1  595.74   28.70
   3  -6  -1  660.93   29.10
  -3   6   1  684.93   28.80
  -3   6   1  611.04   29.10
   2  -6  -1   20.10    2.50
   2  -6  -1   23.00    2.60
   2  -6  -1   31.80    4.50
  -2   6   1   24.90    3.20
  -2   6   1   24.60    2.60
   1  -6  -1    5.60    1.80
   1  -6  -1    1.80    1.90
   1  -6  -1    4.50    1.70
  -1   6   1    1.50    2.40
  -1   6   1    5.40    1.90
  -1   6   1    3.30    2.40
   0  -6  -1   20.90    3.00
   0  -6  -1   22.70    3.20
   0   6   1   20.20    3.10
   0   6   1   26.90    4.00
   0   6   1   19.70    3.10
  -1  -6  -1  218.68   11.30
   1   6   1  211.68   12.00
   1   6   1  222.78   10.90
   1   6   1  207.58   11.30
  -2  -6  -1 1031.30   43.90
   2   6   1  937.51   44.30
   2   6   1 1027.60   43.70
   2   6   1  958.30   43.80
  -3  -6  -1  203.68   10.60
  -3  -6  -1  173.38    9.50
   3   6   1  189.28   11.70
   3   6   1  192.88   10.80
   3   6   1  205.28   10.70
  -4  -6  -1    1.30    2.60
  -4  -6  -1    1.50    2.20
   4   6   1    1.00    3.40
   4   6   1   -0.20    2.90
   4   6   1    4.30    2.50
  -5  -6  -1  249.08   13.10
  -5  -6  -1  236.98   13.00
   5   6   1  240.68   17.40
   5   6   1  245.58   13.00
   5   6   1  269.27   14.30
  -6  -6  -1   61.99    7.80
  -6  -6  -1   61.99    7.40
   6   6   1   77.39    7.10
   6   6   1   75.79   10.00
   6   6   1   68.49    9.60
  -7  -6  -1   -3.00    3.80
   7   6   1   -4.10    5.70
   7   6   1    2.50    5.10
   9  -7  -1    5.00    4.10
   9  -7  -1   -3.10    3.50
  -9   7   1    3.60    4.20
  -9   7   1    6.00    3.70
  -9   7   1    3.60    4.40
   8  -7  -1  130.49    9.30
   8  -7  -1  122.99   10.60
  -8   7   1  140.89   10.60
  -8   7   1  130.89   10.50
  -8   7   1  136.29    9.90
   7  -7  -1  503.05   24.80
   7  -7  -1  513.85   24.80
   7  -7  -1  516.45   24.30
  -7   7   1  524.55   24.50
  -7   7   1  527.25   24.50
   6  -7  -1   -5.70    3.10
   6  -7  -1   -4.70    2.60
   6  -7  -1   -0.20    2.80
  -6   7   1   -2.80    2.50
  -6   7   1   -1.70    2.90
   5  -7  -1    1.90    2.40
   5  -7  -1   -0.20    2.60
   5  -7  -1   -1.00    2.60
  -5   7   1   -2.60    2.80
  -5   7   1    1.50    2.20
   4  -7  -1  289.17   14.40
   4  -7  -1  265.57   13.90
   4  -7  -1  290.87   14.10
  -4   7   1  282.27   14.50
   3  -7  -1   32.40    5.10
   3  -7  -1   25.90    3.40
   3  -7  -1   33.20    4.10
  -3   7   1   30.30    3.90
   2  -7  -1   88.29    6.90
   2  -7  -1   77.69    6.20
   2  -7  -1   91.89    6.20
  -2   7   1   85.39    7.20
  -2   7   1   85.49    7.50
  -2   7   1   89.79    6.20
   1  -7  -1   77.69    6.10
   1  -7  -1   79.09    6.80
   1  -7  -1   76.09    5.70
  -1   7   1   77.49    7.20
  -1   7   1   97.59    6.00
  -1   7   1   92.69    7.70
   0  -7  -1   51.29    4.50
   0  -7  -1   45.60    5.90
   0   7   1   43.80    4.60
   0   7   1   48.80    7.00
   0   7   1   59.49    5.40
  -1  -7  -1   73.79    7.10
   1   7   1   69.49    8.20
   1   7   1   64.89    7.70
   1   7   1   68.29    6.20
  -2  -7  -1  246.48   12.50
   2   7   1  241.18   12.70
   2   7   1  220.98   12.10
   2   7   1  207.28   13.50
  -3  -7  -1    2.50    3.00
   3   7   1    0.00    3.00
   3   7   1   -2.20    3.40
   3   7   1  -10.50    4.60
  -4  -7  -1  147.59    8.90
  -4  -7  -1  162.68   10.60
   4   7   1  180.68   10.90
   4   7   1  167.68   10.70
   4   7   1  158.88   12.50
  -5  -7  -1   18.50    3.90
  -5  -7  -1   18.20    3.00
   5   7   1   20.70    3.70
   5   7   1   14.20    4.00
   5   7   1   13.10    4.70
  -6  -7  -1   10.90    3.70
  -6  -7  -1   15.10    4.40
   6   7   1   10.80    3.80
   6   7   1   10.90    5.20
   6   7   1   13.30    5.20
   8  -8  -1   82.69    9.90
   8  -8  -1   71.99    9.70
  -8   8   1   86.29   10.20
  -8   8   1   87.19    9.80
  -8   8   1   87.79    9.60
   7  -8  -1   20.30    5.00
   7  -8  -1   33.00    4.90
   7  -8  -1   24.00    4.10
  -7   8   1   34.70    4.30
  -7   8   1   30.20    4.60
   6  -8  -1   14.00    3.80
   6  -8  -1    9.00    3.30
   6  -8  -1   11.40    4.10
  -6   8   1   11.10    3.80
   5  -8  -1  274.97   14.90
   5  -8  -1  299.97   15.50
   5  -8  -1  289.17   15.40
  -5   8   1  307.57   15.90
   4  -8  -1  336.57   16.70
   4  -8  -1  308.67   16.00
   4  -8  -1  331.37   16.60
  -4   8   1  335.17   17.00
   3  -8  -1    3.20    2.60
   3  -8  -1    1.00    2.80
   3  -8  -1    4.60    2.40
  -3   8   1    5.30    3.40
  -3   8   1    4.70    3.40
   2  -8  -1   77.29    6.50
   2  -8  -1   70.79    7.30
   2  -8  -1   85.69    6.50
  -2   8   1   84.79    6.30
  -2   8   1   81.69    8.50
  -2   8   1   76.19    8.00
   1  -8  -1   92.19    7.80
   1  -8  -1   83.79    6.60
  -1   8   1   93.39    9.20
  -1   8   1   95.09    6.60
  -1   8   1   95.79    8.60
   0  -8  -1  424.86   20.60
   0  -8  -1  416.96   19.20
   0   8   1  410.86   21.40
   0   8   1  426.66   19.70
   0   8   1  422.36   21.00
  -1  -8  -1    7.20    3.30
   1   8   1    7.60    4.40
   1   8   1    5.90    3.80
  -2  -8  -1    0.30    3.60
   2   8   1   -0.10    2.90
   2   8   1    7.50    3.70
   2   8   1    4.20    4.80
  -3  -8  -1   92.79    9.10
   3   8   1   92.69   10.60
   3   8   1   93.19    8.50
   3   8   1   89.09    9.20
  -4  -8  -1   48.00    5.40
   4   8   1   45.60    6.10
   4   8   1   67.09    8.80
  -5  -8  -1    7.40    4.30
   5   8   1    8.80    4.20
   5   8   1    3.70    4.70
   5   8   1    8.30    5.80
   7  -9  -1   62.19    7.80
   7  -9  -1   57.49    8.80
  -7   9   1   85.19    7.90
  -7   9   1   72.59   10.40
   6  -9  -1   17.60    5.50
   6  -9  -1   19.80    3.60
   6  -9  -1   12.00    4.10
  -6   9   1   24.20    5.20
   5  -9  -1   13.50    3.30
   5  -9  -1    8.80    3.90
   5  -9  -1   18.50    5.20
  -5   9   1   11.60    4.30
   4  -9  -1   93.59   10.20
   4  -9  -1   80.69    7.60
   4  -9  -1   94.29    8.90
  -4   9   1  100.69   10.20
  -4   9   1  103.19   10.10
   3  -9  -1  250.27   14.70
   3  -9  -1  248.98   13.90
   3  -9  -1  245.48   13.00
  -3   9   1  266.07   15.10
  -3   9   1  253.37   15.50
   2  -9  -1   16.50    4.50
   2  -9  -1   21.10    3.00
   2  -9  -1   16.20    3.60
  -2   9   1   26.30    5.00
  -2   9   1   11.80    3.30
  -2   9   1   23.50    4.70
   1  -9  -1 1211.38   53.79
   1  -9  -1 1208.48   54.99
  -1   9   1 1213.58   59.79
  -1   9   1 1228.58   53.89
  -1   9   1 1268.67   55.19
   0  -9  -1  581.24   28.20
   0  -9  -1  608.74   26.50
   0   9   1  581.84   29.10
   0   9   1  614.24   28.60
   0   9   1  566.84   27.10
  -1  -9  -1   15.70    4.80
   1   9   1   14.20    3.60
   1   9   1   22.60    4.90
   1   9   1   21.00    5.30
  -2  -9  -1   97.19   10.80
   2   9   1  109.69   11.90
   2   9   1   92.09    9.70
   2   9   1   94.99   10.60
  -3  -9  -1   36.60    5.80
   3   9   1   32.70    4.80
   3   9   1   41.50    5.50
   3   9   1   39.30    6.30
   5 -10  -1   -6.30    4.10
   5 -10  -1    4.20    3.20
  -5  10   1   10.30    5.70
  -5  10   1    6.80    5.20
   4 -10  -1   16.00    4.40
   4 -10  -1   15.20    3.40
  -4  10   1   17.20    5.40
  -4  10   1   10.20    5.40
   3 -10  -1   -2.90    3.90
   3 -10  -1    0.70    3.00
  -3  10   1    4.20    5.00
  -3  10   1   -1.80    5.10
   2 -10  -1   34.00    4.60
  -2  10   1   36.40    6.00
  -2  10   1   34.50    6.00
   1 -10  -1   15.40    3.80
  -1  10   1   13.70    5.50
  -1  10   1    4.80    3.20
  -1  10   1   15.20    5.80
   0  10   1  301.17   16.60
   0  10   1  331.47   20.10
   0  10   1  356.56   19.20
   1  10   1   98.79   12.00
   1  10   1   86.89    9.70
   1  10   1   87.79   12.90
   2  11  -2   13.30    5.40
   2  11  -2   13.20    6.10
   1  11  -2   11.10    4.70
   1  11  -2    6.00    5.80
  -1 -11   2    3.80    3.20
   0  11  -2   13.00    4.90
   0  11  -2    6.50    5.50
   0 -11   2    3.90    3.70
  -1  11  -2  216.98   14.50
  -1  11  -2  189.48   15.60
   1 -11   2  184.68   12.60
  -2  11  -2   22.20    5.90
   2 -11   2   20.60    4.50
  -3  11  -2   29.90    5.90
   3 -11   2   31.70    5.10
  -4  11  -2   19.10    5.80
   4 -11   2    3.30    5.30
   4  10  -2    8.10    5.20
   4  10  -2    6.80    4.70
  -4 -10   2   -2.90    4.80
   3  10  -2   42.30    6.10
   3  10  -2   42.70    5.40
  -3 -10   2   31.30    5.20
   2  10  -2    2.60    4.80
   2  10  -2    2.40    4.20
  -2 -10   2   -0.30    4.30
   1  10  -2   25.40    5.10
   1  10  -2   24.60    5.00
  -1 -10   2   29.60    4.80
  -1 -10   2   25.90    3.30
   0  10  -2    1.50    4.10
   0  10  -2    1.60    4.50
   0 -10   2   -0.60    3.20
   0 -10   2    2.30    4.00
  -1  10  -2  175.68   12.40
   1 -10   2  178.88   10.90
   1 -10   2  158.38   11.90
  -2  10  -2    5.10    4.50
   2 -10   2    0.10    4.10
   2 -10   2   -2.80    3.40
  -3  10  -2   32.40    5.10
   3 -10   2   22.00    4.90
   3 -10   2   22.90    4.50
  -4  10  -2   85.19   10.10
  -4  10  -2   71.89    6.00
   4 -10   2   61.69    6.10
   4 -10   2   75.79    9.00
   4 -10   2   55.69    6.50
  -5  10  -2  141.19    8.80
  -5  10  -2  144.09   11.70
   5 -10   2  129.59   13.10
   5 -10   2  130.69   11.60
   5 -10   2  112.39    8.20
  -6  10  -2    1.60    4.80
  -6  10  -2    8.50    4.50
   6 -10   2    6.40    3.00
   6 -10   2    8.80    6.20
   6   9  -2    7.20    5.30
   6   9  -2    6.50    4.10
   6   9  -2    0.30    4.20
   5   9  -2   80.09    8.10
   5   9  -2   70.69    8.80
   5   9  -2   80.59   10.50
  -5  -9   2   67.29    8.80
   4   9  -2   40.60    4.50
   4   9  -2   29.40    5.20
   4   9  -2   28.70    3.20
  -4  -9   2   30.90    4.60
   3   9  -2   23.40    5.00
   3   9  -2   30.20    4.60
   3   9  -2   23.30    4.50
  -3  -9   2   27.60    4.30
   2   9  -2   42.50    5.00
   2   9  -2   37.50    5.20
  -2  -9   2   35.30    4.30
  -2  -9   2   43.10    4.20
   1   9  -2    3.90    3.30
   1   9  -2   -3.70    3.60
  -1  -9   2   -1.90    2.70
  -1  -9   2   -4.70    2.10
   0   9  -2  137.49   10.20
   0  -9   2  126.09    8.10
   0  -9   2  126.39    8.90
  -1   9  -2  257.77   14.30
   1  -9   2  250.17   13.60
  -2   9  -2  178.78   11.20
   2  -9   2  163.98   10.20
   2  -9   2  160.18   10.20
  -3   9  -2  109.89    6.60
  -3   9  -2  124.19    9.80
   3  -9   2  129.59    8.70
   3  -9   2  115.79    8.70
   3  -9   2   99.59    6.70
  -4   9  -2    0.90    2.20
  -4   9  -2    2.10    3.70
   4  -9   2   -0.90    3.40
   4  -9   2   -4.80    3.20
   4  -9   2   -0.30    2.00
  -5   9  -2   45.50    5.20
   5  -9   2   44.70    5.00
   5  -9   2   44.40    5.10
  -6   9  -2  143.89   11.30
  -6   9  -2  141.39   10.10
   6  -9   2  129.59   12.10
   6  -9   2  143.29    9.50
   6  -9   2  150.78   10.70
  -7   9  -2   25.00    4.70
  -7   9  -2   25.40    4.70
  -7   9  -2   23.00    5.50
   7  -9   2   21.30    3.90
   7   8  -2  164.18   12.70
   7   8  -2  178.28   13.70
   7   8  -2  172.28   11.50
   6   8  -2   17.10    3.60
   6   8  -2   19.80    4.90
   6   8  -2   16.80    3.90
   5   8  -2   60.39    6.90
   5   8  -2   60.39    8.00
   5   8  -2   67.59    7.20
  -5  -8   2   53.79    7.40
   4   8  -2   89.69    8.30
   4   8  -2   78.29    9.20
   4   8  -2   92.59    6.80
  -4  -8   2   84.59    7.50
   3   8  -2   17.30    4.10
   3   8  -2   29.20    4.10
   3   8  -2   17.10    3.50
  -3  -8   2   22.60    3.30
   2   8  -2  374.76   19.20
   2   8  -2  379.66   18.70
  -2  -8   2  383.96   18.30
  -2  -8   2  372.36   17.10
   1   8  -2  412.46   19.90
   1   8  -2  383.46   20.10
  -1  -8   2  421.16   18.80
  -1  -8   2  422.96   19.60
   0   8  -2  920.51   42.30
   0  -8   2  939.81   42.10
   0  -8   2  976.40   41.70
  -1   8  -2  600.54   28.20
   1  -8   2  619.94   27.60
   1  -8   2  612.44   27.90
  -2   8  -2  596.24   28.00
  -2   8  -2  586.44   26.70
   2  -8   2  620.44   28.00
   2  -8   2  620.84   27.80
  -3   8  -2   34.20    4.30
  -3   8  -2   24.80    3.90
   3  -8   2   26.50    3.30
   3  -8   2   24.20    3.50
  -4   8  -2   74.69    7.70
  -4   8  -2   64.19    6.20
   4  -8   2   70.39    7.00
   4  -8   2   55.99    5.60
   4  -8   2   76.89    7.40
  -5   8  -2   44.70    6.40
  -5   8  -2   39.40    4.60
   5  -8   2   35.00    5.60
   5  -8   2   42.90    4.80
   5  -8   2   42.60    4.60
  -6   8  -2  426.16   20.90
  -6   8  -2  432.06   21.00
   6  -8   2  452.05   20.70
   6  -8   2  393.46   20.30
   6  -8   2  435.46   21.40
  -7   8  -2  123.99    9.60
  -7   8  -2  120.39   11.00
  -7   8  -2  110.19    9.70
   7  -8   2  114.19   11.90
   7  -8   2  113.59    9.30
  -8   8  -2   -0.70    4.40
  -8   8  -2    3.50    3.60
  -8   8  -2    2.20    4.10
   8  -8   2    0.30    3.80
   8   7  -2   83.99   11.80
   8   7  -2   91.29    7.70
   7   7  -2   -3.90    2.90
   7   7  -2   -2.10    4.10
   6   7  -2    3.30    2.70
   6   7  -2   -0.20    3.60
   5   7  -2  203.38   12.90
   5   7  -2  214.28   11.70
   5   7  -2  221.68   11.30
  -5  -7   2  216.18   11.40
   4   7  -2  285.07   13.10
   4   7  -2  251.37   13.50
   4   7  -2  242.68   14.60
  -4  -7   2  273.67   13.30
   3   7  -2 2446.66  102.39
   3   7  -2 2280.67  102.99
   3   7  -2 2240.58  103.39
   3   7  -2 2508.85  102.39
  -3  -7   2 2388.76  102.89
   2   7  -2 2086.29   92.99
   2   7  -2 2180.58   92.19
   2   7  -2 2017.00   93.39
   2   7  -2 2191.88   92.09
  -2  -7   2 2199.08   92.29
  -2  -7   2 2167.38   92.89
   1   7  -2   79.19    6.70
   1   7  -2   78.79    5.30
  -1  -7   2   79.09    5.20
  -1  -7   2   84.69    6.10
   0   7  -2  490.15   23.70
   0   7  -2  499.85   23.10
   0  -7   2  539.65   23.10
   0  -7   2  524.35   23.50
  -1   7  -2   87.69    6.80
   1  -7   2   92.69    6.10
   1  -7   2   84.59    6.20
  -2   7  -2  433.06   20.50
   2  -7   2  399.36   19.40
   2  -7   2  463.65   20.40
   2  -7   2  464.95   20.40
  -3   7  -2 1525.35   66.99
  -3   7  -2 1478.15   66.49
   3  -7   2 1402.86   66.29
   3  -7   2 1628.54   66.99
   3  -7   2 1627.74   67.09
  -4   7  -2 1199.78   52.29
  -4   7  -2 1166.38   52.59
   4  -7   2 1259.27   52.49
   4  -7   2 1295.37   52.79
   4  -7   2 1036.90   51.99
  -5   7  -2  567.24   27.30
  -5   7  -2  589.64   27.30
   5  -7   2  549.54   26.90
   5  -7   2  632.04   27.20
   5  -7   2  635.44   27.80
  -6   7  -2    1.40    2.80
  -6   7  -2    1.80    3.10
  -6   7  -2    4.80    3.40
   6  -7   2    3.30    3.10
   6  -7   2    2.40    2.50
   6  -7   2    1.00    2.60
  -7   7  -2  144.19   10.30
  -7   7  -2  126.29    9.00
  -7   7  -2  130.89   10.30
   7  -7   2  134.19   10.40
   7  -7   2  115.29    9.70
  -8   7  -2   15.00    4.30
  -8   7  -2   13.10    3.40
  -8   7  -2   10.10    3.80
   8  -7   2   13.20    3.70
   8  -7   2   10.10    5.70
  -9   7  -2   -0.80    4.40
  -9   7  -2   -4.30    4.60
  -9   7  -2   -1.50    3.10
   9  -7   2    1.40    3.80
   9   6  -2   19.80    5.40
  -9  -6   2   11.80    6.80
   8   6  -2  156.98   15.70
   8   6  -2  155.88    9.00
  -8  -6   2  170.88   11.80
   7   6  -2    4.30    2.40
   7   6  -2    5.30    3.60
  -7  -6   2    5.60    3.30
   6   6  -2   88.19    8.40
   6   6  -2   94.99    6.30
  -6  -6   2   86.19    7.20
   5   6  -2   -3.50    2.90
   5   6  -2   -3.30    2.30
   5   6  -2    1.40    2.30
  -5  -6   2    4.40    2.10
   4   6  -2 2276.37   93.89
   4   6  -2 2100.89   94.59
   4   6  -2 2079.89   93.99
  -4  -6   2 2222.98   93.99
   3   6  -2  357.06   15.80
   3   6  -2  345.27   16.80
   3   6  -2  344.67   17.30
   3   6  -2  355.66   16.20
   3   6  -2  380.86   16.20
  -3  -6   2  357.76   16.60
   2   6  -2 2045.00   86.89
   2   6  -2 2060.49   86.99
   2   6  -2 1993.00   86.99
   2   6  -2 1982.20   87.49
   2   6  -2 1907.01   87.79
  -2  -6   2 2076.09   86.99
  -2  -6   2 2064.69   87.49
   1   6  -2 2797.42  125.39
   1   6  -2 2836.12  124.99
   1   6  -2 2988.30  124.69
  -1  -6   2 2927.31  124.89
  -1  -6   2 2965.10  125.29
   0   6  -2  139.09    7.70
   0  -6   2  149.09    7.70
   0  -6   2  156.18    8.00
  -1   6  -2   47.10    4.40
  -1   6  -2   41.60    4.80
   1  -6   2   53.39    4.50
   1  -6   2   47.80    4.40
  -2   6  -2 5954.80  266.87
  -2   6  -2 6046.90  266.87
   2  -6   2 6494.25  266.97
   2  -6   2 6345.36  266.97
  -3   6  -2   46.90    5.40
   3  -6   2   46.50    4.30
   3  -6   2   63.79    5.30
  -4   6  -2  204.48   10.80
  -4   6  -2  205.98   10.70
   4  -6   2  189.58   10.30
   4  -6   2  218.48   10.70
   4  -6   2  219.08   11.10
  -5   6  -2   50.79    6.10
  -5   6  -2   57.39    5.40
   5  -6   2   45.60    6.00
   5  -6   2   58.69    5.10
  -6   6  -2   16.00    2.60
  -6   6  -2    8.90    2.80
  -6   6  -2    9.70    3.10
   6  -6   2   13.00    3.10
  -7   6  -2   32.20    4.40
  -7   6  -2   28.60    4.20
  -7   6  -2   29.30    3.40
   7  -6   2   27.90    4.30
  -8   6  -2   27.00    4.40
  -8   6  -2   22.50    3.20
  -8   6  -2   22.90    4.40
   8  -6   2   26.10    4.80
  -9   6  -2   10.50    4.60
  -9   6  -2   16.30    4.80
  -9   6  -2   13.60    2.70
   9   5  -2   14.00    7.70
  -9  -5   2   14.70    5.90
   8   5  -2  207.68   12.50
   8   5  -2  175.28    9.60
  -8  -5   2  208.68   12.40
   7   5  -2    7.30    3.30
   7   5  -2   11.10    1.90
  -7  -5   2    5.30    3.20
   6   5  -2  576.74   26.00
   6   5  -2  587.44   27.20
   6   5  -2  616.84   26.80
  -6  -5   2  560.74   26.80
   5   5  -2   28.10    4.20
   5   5  -2   29.40    4.70
  -5  -5   2   33.00    4.70
   4   5  -2   -0.40    1.80
   4   5  -2    2.80    1.10
   4   5  -2    3.90    1.70
   4   5  -2    3.60    2.10
  -4  -5   2    3.40    1.50
   3   5  -2   88.29    5.10
   3   5  -2   86.59    4.60
   3   5  -2   91.69    5.60
   3   5  -2   84.79    6.10
  -3  -5   2   91.89    5.40
   2   5  -2   95.09    4.90
   2   5  -2   86.39    5.70
   2   5  -2   90.79    4.90
   2   5  -2   81.19    4.60
  -2  -5   2   96.99    4.80
  -2  -5   2   96.29    5.40
   1   5  -2 4206.18  188.48
  -1  -5   2 4559.94  188.48
   0   5  -2 1309.37   59.19
   0   5  -2 1302.57   59.39
   0  -5   2 1426.06   59.29
   0  -5   2 1431.36   59.49
  -1   5  -2 5493.05  244.78
   1  -5   2 5813.82  244.78
   1  -5   2 5785.72  244.68
  -4   5  -2   84.69    5.70
   4  -5   2   74.39    6.00
   4  -5   2   93.89    5.60
  -5   5  -2 1338.27   54.79
  -5   5  -2 1188.28   54.69
  -5   5  -2 1152.08   54.09
   5  -5   2 1296.07   54.79
  -6   5  -2  470.85   23.10
  -6   5  -2  494.15   24.10
  -6   5  -2  534.65   24.00
   6  -5   2  552.84   24.10
  -7   5  -2    8.60    2.30
  -7   5  -2    8.80    3.50
  -7   5  -2    7.10    3.10
   7  -5   2   11.10    3.30
  -8   5  -2   -2.90    3.20
  -8   5  -2   -2.20    3.40
  -8   5  -2   -0.90    2.00
   8  -5   2   -0.60    3.40
  -9   5  -2   10.50    2.50
  -9   5  -2   13.50    4.90
  -9   5  -2   10.60    3.90
   9  -5   2    5.30    5.30
 -10   5  -2   12.50    5.40
 -10   5  -2    3.90    4.90
  10   4  -2   -2.20    3.30
  10   4  -2    4.30    5.70
 -10  -4   2   -3.40    5.00
   9   4  -2    4.10    2.70
   9   4  -2    3.00    3.80
  -9  -4   2    8.30    4.30
   8   4  -2   60.89    7.10
   8   4  -2   56.99    5.40
  -8  -4   2   48.80    7.90
   7   4  -2   44.20    5.60
   7   4  -2   44.60    6.20
   7   4  -2   51.09    3.80
   6   4  -2  281.37   14.20
   6   4  -2  299.07   14.00
   6   4  -2  273.47   12.90
  -6  -4   2  271.77   14.20
   5   4  -2   32.70    4.70
   5   4  -2   26.90    3.40
   5   4  -2   41.00    4.20
   5   4  -2   35.20    3.40
  -5  -4   2   39.80    4.60
   4   4  -2    8.80    1.60
   4   4  -2   11.30    1.80
   4   4  -2    9.90    1.30
   4   4  -2    7.00    1.80
  -4  -4   2    6.90    1.70
   3   4  -2  334.87   16.00
   3   4  -2  352.66   15.60
   3   4  -2  345.47   15.30
   3   4  -2  336.87   15.60
  -3  -4   2  350.56   15.60
   2   4  -2 1826.02   81.09
   2   4  -2 1816.22   81.29
   2   4  -2 1941.71   81.19
  -2  -4   2 1931.21   81.09
  -2  -4   2 1902.31   81.29
   1   4  -2   44.60    3.80
   1   4  -2   47.60    3.30
  -1  -4   2   47.70    3.30
  -1  -4   2   53.19    3.60
   0   4  -2 2080.79   92.39
   0   4  -2 2054.19   92.29
   0  -4   2 2216.78   92.29
   0  -4   2 2216.18   92.39
  -1   4  -2 1460.95   65.09
  -1   4  -2 1424.66   65.09
   1  -4   2 1552.84   65.09
   1  -4   2 1579.34   65.09
  -2   4  -2 1713.33   77.89
  -2   4  -2 1743.53   77.79
   2  -4   2 1917.61   77.79
   2  -4   2 1827.42   77.89
  -4   4  -2 2190.48  102.79
  -4   4  -2 2514.65  103.39
   4  -4   2 2455.65  103.29
  -5   4  -2  197.58    9.80
  -5   4  -2  192.18   10.70
  -5   4  -2  215.48   10.60
   5  -4   2  205.48   11.50
  -6   4  -2 2315.77  100.69
  -6   4  -2 2327.77  100.19
  -6   4  -2 2133.29   99.09
   6  -4   2 2424.76   99.99
  -7   4  -2  890.41   37.50
  -7   4  -2  806.82   37.80
  -7   4  -2  756.22   36.20
   7  -4   2  862.41   37.50
  -8   4  -2    0.00    3.00
  -8   4  -2    2.30    4.00
  -8   4  -2    3.30    1.80
   8  -4   2   -1.10    3.40
  -9   4  -2   27.20    4.80
  -9   4  -2   35.40    4.70
   9  -4   2   34.40    5.50
 -10   4  -2   14.90    4.70
 -10   4  -2   21.00    5.90
  10  -4   2   15.70    7.30
  10   3  -2   12.10    4.20
  10   3  -2   13.50    3.50
 -10  -3   2   13.30    4.40
 -10  -3   2   21.60    5.50
   9   3  -2   28.80    3.40
   9   3  -2   20.50    4.20
  -9  -3   2   21.60    4.70
  -9  -3   2   21.40    4.00
   8   3  -2   -0.40    2.80
  -8  -3   2    1.80    2.50
  -8  -3   2   -0.80    3.10
   7   3  -2  392.56   17.80
   7   3  -2  353.36   17.50
  -7  -3   2  339.57   17.90
  -7  -3   2  366.66   17.50
   6   3  -2 1188.38   55.99
   6   3  -2 1390.96   57.09
   6   3  -2 1267.17   56.89
  -6  -3   2 1389.56   56.99
  -6  -3   2 1264.07   57.09
   5   3  -2   99.49    5.40
   5   3  -2  111.49    6.30
   5   3  -2  108.99    6.40
  -5  -3   2  103.19    6.50
   4   3  -2  517.45   23.40
   4   3  -2  553.34   23.40
   4   3  -2  508.25   23.00
  -4  -3   2  518.45   23.50
   3   3  -2 1679.03   70.79
   3   3  -2 1660.83   70.59
   3   3  -2 1628.74   70.89
   3   3  -2 1622.64   70.69
  -3  -3   2 1598.64   70.79
   1   3  -2  304.97   14.00
   1   3  -2  305.37   14.10
  -1  -3   2  322.47   14.10
  -1  -3   2  323.97   13.90
   0   3  -2   10.50    1.50
   0   3  -2   11.10    1.40
   0  -3   2   11.70    1.40
  -1   3  -2  110.79    5.80
  -1   3  -2  109.59    5.90
   1  -3   2  119.99    5.90
  -2   3  -2  457.05   20.70
  -2   3  -2  451.65   20.50
   2  -3   2  481.95   20.70
  -3   3  -2 1426.16   65.09
  -3   3  -2 1416.56   64.79
  -3   3  -2 1580.84   65.19
   3  -3   2 1582.04   65.19
  -4   3  -2 2903.61  131.19
  -4   3  -2 2896.31  130.69
  -4   3  -2 3158.98  131.29
   4  -3   2 3208.48  131.29
  -5   3  -2   -1.50    2.20
  -5   3  -2    0.60    1.30
   5  -3   2    4.80    2.00
  -6   3  -2 1472.55   65.49
  -6   3  -2 1579.24   65.29
  -6   3  -2 1356.16   64.29
   6  -3   2 1553.34   65.29
  -7   3  -2  355.56   16.70
  -7   3  -2  335.17   17.40
  -7   3  -2  316.77   15.10
   7  -3   2  345.17   16.70
  -8   3  -2    0.30    3.70
   8  -3   2   -1.30    2.80
  -9   3  -2   22.60    5.10
  -9   3  -2   25.30    4.00
   9  -3   2   18.20    4.40
 -10   3  -2    3.00    5.20
 -10   3  -2   -3.40    4.20
  10  -3   2    1.30    5.30
  11   2  -2  104.89   10.40
  11   2  -2  100.89   10.40
 -11  -2   2  119.19   14.50
 -11  -2   2   93.59   10.20
  10   2  -2   45.50    7.00
  10   2  -2   31.40    4.40
 -10  -2   2   33.60    4.70
 -10  -2   2   39.00    5.60
   9   2  -2   78.29    7.50
   9   2  -2   86.29   10.30
  -9  -2   2   74.69    7.20
  -9  -2   2   81.39    9.40
   8   2  -2    7.90    2.70
   8   2  -2   13.10    2.70
  -8  -2   2    4.90    3.10
  -8  -2   2   11.00    2.80
   7   2  -2  883.11   40.50
   7   2  -2  940.61   40.90
  -7  -2   2  864.31   40.90
  -7  -2   2  965.90   40.50
   6   2  -2 1489.95   68.49
   6   2  -2 1569.34   67.69
   6   2  -2 1659.73   68.89
  -6  -2   2 1668.93   68.59
  -6  -2   2 1494.95   68.79
   5   2  -2  805.22   37.20
   5   2  -2  887.91   37.50
  -5  -2   2  820.42   37.50
  -5  -2   2  885.91   37.30
   4   2  -2  224.48   10.60
   4   2  -2  222.98   10.20
   4   2  -2  230.58   10.90
  -4  -2   2  210.88   10.90
  -4  -2   2  250.87   10.70
   3   2  -2 3150.98  132.49
  -3  -2   2 3006.40  132.49
   1   2  -2  457.55   22.30
   1   2  -2  534.85   22.10
  -1  -2   2  526.55   22.30
  -1  -2   2  527.35   22.10
   0   2  -2 2719.23  116.79
  -2   2  -2  946.31   43.60
  -2   2  -2 1014.20   43.60
   2  -2   2 1052.49   43.70
  -3   2  -2 3540.45  156.78
  -3   2  -2 3660.73  156.78
   3  -2   2 3733.73  156.78
  -4   2  -2   87.19    5.50
  -4   2  -2   88.19    5.50
  -4   2  -2   84.29    4.50
   4  -2   2   75.19    5.50
   4  -2   2   93.89    5.40
  -5   2  -2   59.09    5.80
  -5   2  -2   51.59    3.50
  -5   2  -2   55.69    5.00
   5  -2   2   51.69    5.20
  -6   2  -2   17.30    3.40
  -6   2  -2   20.30    2.80
   6  -2   2   19.50    2.80
   6  -2   2   18.50    2.80
  -7   2  -2  109.59    8.80
  -7   2  -2  101.79    7.50
   7  -2   2  108.19    7.40
   7  -2   2   82.59    7.80
  -8   2  -2  426.26   21.60
  -8   2  -2  440.46   20.70
   8  -2   2  432.26   20.50
   8  -2   2  394.46   20.70
  -9   2  -2   12.50    4.50
  -9   2  -2   12.40    3.50
   9  -2   2    6.20    3.60
 -10   2  -2   34.00    5.40
 -10   2  -2   48.80    6.70
  10  -2   2   40.50    5.90
  11   1  -2   84.49    9.90
  11   1  -2   73.99    8.70
 -11  -1   2  104.69   13.00
 -11  -1   2   72.49   10.00
  10   1  -2   17.00    3.40
  10   1  -2   21.20    3.90
 -10  -1   2   17.90    3.70
 -10  -1   2   18.60    4.60
   9   1  -2   -3.20    2.60
   9   1  -2   -3.80    2.40
  -9  -1   2    0.20    2.60
  -9  -1   2   -2.80    3.40
   8   1  -2   59.79    6.80
   8   1  -2   63.39    5.80
  -8  -1   2   49.90    5.50
  -8  -1   2   77.99    5.80
   7   1  -2  848.42   39.00
   7   1  -2  906.11   39.60
  -7  -1   2  858.41   39.70
  -7  -1   2  925.21   39.00
   6   1  -2  247.08   12.60
   6   1  -2  289.77   13.20
  -6  -1   2  280.37   12.60
  -6  -1   2  259.47   13.30
   5   1  -2  918.71   39.00
   5   1  -2  844.72   38.60
   5   1  -2  903.71   38.10
  -5  -1   2  926.61   38.60
  -5  -1   2  831.62   39.00
   4   1  -2  700.63   29.80
   4   1  -2  641.04   29.40
  -4  -1   2  712.93   29.40
  -4  -1   2  643.94   29.80
   2   1  -2 1889.81   82.89
   2   1  -2 1906.01   82.89
  -2  -1   2 1983.50   82.89
  -1   1  -2  102.59    5.40
   1  -1   2  113.99    5.40
  -2   1  -2 1575.24   65.29
  -2   1  -2 1433.96   65.09
   2  -1   2 1420.66   65.29
   2  -1   2 1609.64   65.19
  -3   1  -2  233.28   11.40
  -3   1  -2  257.77   11.60
   3  -1   2  254.37   11.40
   3  -1   2  236.18   11.60
  -4   1  -2  790.62   33.50
  -4   1  -2  719.93   33.10
   4  -1   2  790.62   33.20
   4  -1   2  715.73   33.40
  -5   1  -2   90.39    5.00
  -5   1  -2  113.79    6.70
  -5   1  -2  103.09    7.20
   5  -1   2  106.99    6.90
   5  -1   2  101.49    6.30
  -6   1  -2   16.00    4.50
  -6   1  -2   15.10    3.30
   6  -1   2   17.30    3.00
   6  -1   2   17.60    2.60
  -7   1  -2  428.66   19.60
  -7   1  -2  402.16   20.30
   7  -1   2  400.96   20.10
   7  -1   2  383.26   19.60
  -8   1  -2    3.40    3.60
  -8   1  -2    4.20    3.00
   8  -1   2    2.90    3.10
   8  -1   2    2.50    2.90
  -9   1  -2    0.30    4.30
  -9   1  -2    2.60    3.50
   9  -1   2   -2.10    3.40
   9  -1   2    1.90    3.70
 -10   1  -2   65.79    7.50
 -10   1  -2   64.09   10.30
  10  -1   2   57.79    6.30
  10  -1   2   74.09    9.80
  11   0  -2   25.50    5.10
 -11   0   2   25.70    5.90
 -11   0   2   16.10    4.60
  10   0  -2    4.10    2.80
  10   0  -2    6.40    3.60
 -10   0   2    6.80    3.30
 -10   0   2    7.80    4.00
   9   0  -2  296.07   14.70
   9   0  -2  290.47   15.50
  -9   0   2  327.17   14.80
  -9   0   2  286.97   16.90
   8   0  -2  523.95   25.70
   8   0  -2  573.34   26.90
  -8   0   2  621.14   26.00
  -8   0   2  578.34   27.10
   7   0  -2  457.95   22.20
   7   0  -2  518.05   23.20
  -7   0   2  487.65   23.20
  -7   0   2  524.35   22.40
   6   0  -2  639.34   26.90
   6   0  -2  550.74   26.10
  -6   0   2  570.34   26.90
  -6   0   2  617.44   26.20
   5   0  -2 1745.13   70.89
   5   0  -2 1500.95   70.19
   5   0  -2 1685.83   69.99
  -5   0   2 1689.23   70.19
  -5   0   2 1522.65   70.79
   4   0  -2 1114.79   48.00
   4   0  -2 1075.29   48.50
   4   0  -2 1145.79   48.00
   4   0  -2 1138.09   48.50
  -4   0   2 1066.69   48.50
  -4   0   2 1137.09   48.00
   3   0  -2   28.90    2.70
  -3   0   2   30.40    3.00
  -3   0   2   30.20    1.70
  -1   0  -2  778.82   33.70
   1   0   2  728.03   33.70
   1   0   2  794.42   33.40
   1   0   2  789.02   33.70
  -2   0  -2   56.29    3.60
  -2   0  -2   46.20    3.20
   2   0   2   51.59    3.80
   2   0   2   50.89    3.20
  -3   0  -2 2836.32  119.19
  -3   0  -2 2848.92  119.79
  -3   0  -2 2632.74  119.39
   3   0   2 2863.91  119.39
   3   0   2 2700.83  119.79
  -5   0  -2  186.48    8.20
  -5   0  -2  187.88    9.60
  -5   0  -2  176.28    9.90
   5   0   2  174.18    9.10
   5   0   2  171.18    9.70
  -6   0  -2    4.30    2.30
  -6   0  -2    2.30    2.80
   6   0   2    1.50    2.20
   6   0   2    4.60    2.70
  -7   0  -2  119.59   10.00
  -7   0  -2  141.09    8.80
   7   0   2  128.99    8.20
   7   0   2  124.89    9.30
  -8   0  -2  143.39   11.40
  -8   0  -2  129.29   10.00
   8   0   2  137.99   10.40
   8   0   2  152.68    9.80
  -9   0  -2    0.50    4.80
  -9   0  -2    0.10    3.90
   9   0   2    1.90    4.00
   9   0   2   -2.70    3.60
 -10   0  -2   22.90    6.30
  10   0   2   25.40    5.30
  10   0   2   24.90    5.20
  11  -1  -2    5.60    4.50
 -11   1   2    5.90    4.90
 -11   1   2    5.60    3.50
  10  -1  -2  238.88   13.80
 -10   1   2  250.07   13.00
 -10   1   2  234.58   15.30
   9  -1  -2   16.20    3.60
  -9   1   2   17.50    2.60
  -9   1   2   14.70    4.20
   8  -1  -2  149.09   10.00
  -8   1   2  158.28   10.50
  -8   1   2  161.88    8.60
   7  -1  -2  182.58   10.20
   7  -1  -2  189.08    8.40
  -7   1   2  188.58    9.20
  -7   1   2  178.58   10.50
   6  -1  -2    9.90    1.20
   6  -1  -2   10.30    2.10
  -6   1   2   10.50    1.50
  -6   1   2    9.20    2.40
   5  -1  -2 3070.79  131.69
   5  -1  -2 3168.18  132.39
  -5   1   2 2886.71  132.29
  -5   1   2 3141.39  131.79
   4  -1  -2 1266.47   53.09
   4  -1  -2 1291.37   53.49
   4  -1  -2 1213.28   53.59
  -4   1   2 1151.58   53.39
  -4   1   2 1222.28   52.89
   3  -1  -2 1070.09   46.50
   3  -1  -2 1064.19   46.40
   3  -1  -2 1098.49   46.20
  -3   1   2 1120.79   46.50
  -3   1   2  992.20   46.40
  -1  -1  -2   92.09    4.40
  -1  -1  -2   93.29    5.00
   1   1   2   88.59    5.10
   1   1   2   84.59    5.10
   1   1   2   94.89    4.40
  -2  -1  -2  263.47   12.40
  -2  -1  -2  265.97   11.90
  -3  -1  -2 2565.74  106.19
  -3  -1  -2 2503.45  105.49
  -3  -1  -2 2330.47  105.49
   3   1   2 2506.25  105.49
   3   1   2 2364.06  106.09
  -4  -1  -2 2333.67   98.99
  -4  -1  -2 2176.48   98.79
  -4  -1  -2 2325.47   98.19
   4   1   2 2214.98   98.99
   4   1   2 2357.26   98.29
  -5  -1  -2  120.69    5.80
  -5  -1  -2  107.79    7.70
  -5  -1  -2  108.09    9.80
   5   1   2  119.49    6.40
   5   1   2  123.39    7.80
  -6  -1  -2   34.80    5.50
  -6  -1  -2   35.50    2.60
   6   1   2   28.80    3.80
  -7  -1  -2  348.47   18.10
  -7  -1  -2  340.07   17.70
   7   1   2  370.76   16.50
   7   1   2  331.67   17.80
  -8  -1  -2  354.56   18.90
  -8  -1  -2  372.66   19.60
   8   1   2  361.06   17.40
   8   1   2  357.76   19.00
  -9  -1  -2    1.20    5.10
  -9  -1  -2    1.30    4.00
   9   1   2    6.00    3.40
   9   1   2   11.80    4.50
  11  -2  -2   32.00    6.50
  11  -2  -2   21.20    5.60
 -11   2   2   25.80    5.90
 -11   2   2   27.30    4.10
  10  -2  -2   -2.50    4.10
  10  -2  -2    3.10    3.90
 -10   2   2    1.50    4.20
 -10   2   2    0.30    2.90
   9  -2  -2   92.79   10.50
   9  -2  -2  122.89    9.30
  -9   2   2  137.69   10.60
  -9   2   2  125.09    7.90
   8  -2  -2  276.87   12.40
   8  -2  -2  254.37   15.00
  -8   2   2  274.17   14.80
  -8   2   2  284.87   13.20
   7  -2  -2  355.56   16.10
   7  -2  -2  362.76   17.70
   7  -2  -2  369.36   17.40
  -7   2   2  343.87   17.50
  -7   2   2  372.26   16.50
   6  -2  -2   11.80    2.50
   6  -2  -2   14.20    1.80
   6  -2  -2   13.20    2.40
  -6   2   2   10.10    2.40
   5  -2  -2 1374.56   56.49
   5  -2  -2 1290.27   56.59
   5  -2  -2 1332.67   55.99
  -5   2   2 1208.78   56.39
  -5   2   2 1233.88   55.89
  -5   2   2 1317.37   55.89
   4  -2  -2  915.01   41.10
   4  -2  -2  986.60   40.70
   4  -2  -2  986.70   40.90
  -4   2   2  912.41   40.70
  -4   2   2  878.41   40.90
   3  -2  -2 2493.75  105.49
   3  -2  -2 2446.76  105.69
   3  -2  -2 2479.75  105.49
  -3   2   2 2594.84  105.69
  -3   2   2 2298.27  105.49
  -3   2   2 2391.96  105.49
  -1  -2  -2 1470.95   62.29
  -1  -2  -2 1492.15   61.99
   1   2   2 1353.36   62.29
   1   2   2 1480.55   62.19
   1   2   2 1374.56   61.99
  -2  -2  -2 1643.44   69.29
  -2  -2  -2 1620.64   68.79
   2   2   2 1635.74   69.09
   2   2   2 1535.25   68.79
   2   2   2 1528.75   69.19
  -3  -2  -2 3879.11  161.08
  -3  -2  -2 3565.74  160.68
  -3  -2  -2 3846.22  160.48
   3   2   2 3641.04  161.08
  -4  -2  -2  740.33   34.30
  -4  -2  -2  803.62   34.60
  -4  -2  -2  791.32   33.70
   4   2   2  746.53   34.60
  -5  -2  -2    4.10    1.60
  -5  -2  -2    1.80    2.20
   5   2   2    6.70    2.80
  -6  -2  -2   55.69    6.90
  -6  -2  -2   62.69    6.60
  -6  -2  -2   53.89    4.10
   6   2   2   57.39    4.80
   6   2   2   60.99    7.50
  -7  -2  -2  222.48   13.30
  -7  -2  -2  228.28   13.90
   7   2   2  223.48   14.00
   7   2   2  246.58   11.60
  -8  -2  -2   66.59    8.60
  -8  -2  -2   65.39   10.20
   8   2   2   59.79    6.40
  -9  -2  -2    0.80    5.30
  -9  -2  -2    0.30    5.50
   9   2   2    1.70    3.30
   9   2   2    1.30    4.50
  11  -3  -2  444.36   24.00
 -11   3   2  470.65   23.80
 -11   3   2  393.96   24.00
  10  -3  -2  479.35   24.10
  10  -3  -2  470.95   24.80
 -10   3   2  495.85   22.80
 -10   3   2  484.45   24.50
   9  -3  -2   65.59    9.40
   9  -3  -2   62.59    4.90
   9  -3  -2   83.59    7.80
  -9   3   2   64.59    6.10
  -9   3   2   83.49    8.70
   8  -3  -2   51.09    7.60
   8  -3  -2   53.89    4.20
  -8   3   2   43.70    7.10
  -8   3   2   40.20    5.00
   7  -3  -2   46.50    5.50
   7  -3  -2   49.00    4.10
   7  -3  -2   44.10    6.20
  -7   3   2   47.00    4.10
  -7   3   2   45.70    6.00
   6  -3  -2   62.29    4.50
   6  -3  -2   61.09    5.50
  -6   3   2   55.09    5.60
  -6   3   2   65.79    4.20
  -6   3   2   56.59    4.50
   5  -3  -2 2506.15  103.19
   5  -3  -2 2391.36  103.39
   5  -3  -2 2465.25  102.89
  -5   3   2 2257.47  103.09
  -5   3   2 2306.57  102.89
   4  -3  -2 1185.28   49.20
   4  -3  -2 1107.39   49.50
   4  -3  -2 1190.68   49.30
  -4   3   2 1078.99   49.20
  -4   3   2 1093.19   49.20
   3  -3  -2  370.16   16.00
   3  -3  -2  359.76   15.70
   3  -3  -2  338.77   16.10
  -3   3   2  337.67   15.90
  -3   3   2  323.27   15.70
  -3   3   2  373.76   16.10
   2  -3  -2  324.47   14.60
   2  -3  -2  334.97   14.20
   2  -3  -2  312.37   14.70
  -2   3   2  298.27   14.60
  -2   3   2  300.07   14.50
  -2   3   2  341.37   14.70
   1  -3  -2  480.35   22.30
   1  -3  -2  518.45   21.70
   1  -3  -2  511.55   22.30
  -1   3   2  480.05   22.30
  -1   3   2  479.85   22.30
  -1   3   2  527.55   22.30
   0  -3  -2 2369.16   95.59
   0  -3  -2 2277.57   95.39
   0  -3  -2 2103.39   95.39
   0   3   2 2083.49   95.39
   0   3   2 2287.67   95.39
   0   3   2 2135.39   95.29
  -1  -3  -2 1052.49   44.10
  -1  -3  -2 1007.00   43.70
   1   3   2 1049.70   43.90
   1   3   2  967.60   43.70
   1   3   2  934.81   44.00
  -2  -3  -2  542.35   23.20
  -2  -3  -2  526.85   22.70
  -2  -3  -2  456.85   22.50
   2   3   2  526.75   23.00
   2   3   2  485.45   22.60
  -3  -3  -2 1939.51   89.39
  -3  -3  -2 2204.98   90.09
  -3  -3  -2 2101.69   89.39
   3   3   2 2000.30   89.99
   3   3   2 2154.68   89.79
   3   3   2 2009.60   89.39
  -4  -3  -2 1417.46   58.39
  -4  -3  -2 1385.96   57.49
  -4  -3  -2 1239.98   57.69
   4   3   2 1308.87   58.39
   4   3   2 1254.77   58.79
  -5  -3  -2   87.79    5.50
  -5  -3  -2   89.49    7.20
  -5  -3  -2   72.99    6.70
   5   3   2   89.89    7.70
  -6  -3  -2   29.40    2.70
  -6  -3  -2   25.00    3.80
   6   3   2   30.30    4.40
  -7  -3  -2   25.50    4.50
  -7  -3  -2   20.00    2.40
  -7  -3  -2   12.90    4.00
   7   3   2   20.90    4.50
  -8  -3  -2    0.20    5.40
  -8  -3  -2    3.40    4.70
   8   3   2    2.40    4.30
  11  -4  -2    8.40    5.50
 -11   4   2    9.80    4.50
 -11   4   2   12.40    5.30
  10  -4  -2  670.53   32.50
  10  -4  -2  638.74   29.70
  10  -4  -2  641.04   32.40
 -10   4   2  712.03   32.50
 -10   4   2  691.23   30.70
   9  -4  -2  478.75   24.10
   9  -4  -2  469.25   21.80
   9  -4  -2  464.35   23.30
  -9   4   2  487.85   23.70
  -9   4   2  504.45   22.40
   8  -4  -2   40.40    6.20
   8  -4  -2   45.50    4.70
   8  -4  -2   30.90    4.30
  -8   4   2   36.60    5.10
  -8   4   2   47.90    6.80
  -8   4   2   42.60    5.00
   7  -4  -2 1627.34   72.99
   7  -4  -2 1712.43   72.09
  -7   4   2 1616.24   72.69
  -7   4   2 1720.13   72.19
  -7   4   2 1630.94   72.09
   6  -4  -2  705.73   32.50
   6  -4  -2  743.73   31.80
  -6   4   2  708.53   31.80
  -6   4   2  710.33   32.20
   5  -4  -2  395.06   17.30
   5  -4  -2  381.96   17.30
   5  -4  -2  365.36   17.80
  -5   4   2  369.46   17.30
  -5   4   2  361.96   17.40
   4  -4  -2   89.99    5.20
   4  -4  -2   84.19    5.90
   4  -4  -2   84.69    5.60
  -4   4   2   83.39    5.30
  -4   4   2   92.09    5.80
  -4   4   2   84.89    5.60
   3  -4  -2   30.50    2.90
   3  -4  -2   34.20    3.90
   3  -4  -2   32.50    3.90
  -3   4   2   34.60    4.00
  -3   4   2   30.50    4.00
   2  -4  -2 1130.79   47.60
   2  -4  -2 1045.20   47.50
   2  -4  -2 1101.09   46.90
  -2   4   2 1165.88   47.60
  -2   4   2 1057.39   47.50
  -2   4   2 1022.40   47.50
   1  -4  -2 1008.60   42.40
   1  -4  -2  924.81   42.30
  -1   4   2  935.61   42.40
  -1   4   2 1022.80   42.40
  -1   4   2  940.61   42.50
   0  -4  -2   96.99    6.10
   0  -4  -2  105.49    6.10
   0   4   2   99.19    6.10
   0   4   2   99.99    6.40
   0   4   2  102.69    6.00
  -1  -4  -2  114.59    6.50
  -1  -4  -2  112.29    6.80
  -1  -4  -2  100.39    5.50
   1   4   2  111.39    6.60
   1   4   2  118.79    6.60
   1   4   2  105.99    7.00
  -2  -4  -2  196.48   10.20
  -2  -4  -2  216.28   12.20
  -2  -4  -2  234.58   10.90
   2   4   2  207.28   10.80
   2   4   2  226.78   11.00
   2   4   2  202.28   11.40
  -3  -4  -2   13.70    2.80
  -3  -4  -2    7.00    2.10
  -3  -4  -2   14.80    2.30
   3   4   2   13.40    2.30
   3   4   2   11.10    2.90
  -4  -4  -2  336.17   16.10
  -4  -4  -2  322.47   14.90
  -4  -4  -2  287.57   15.10
   4   4   2  313.07   15.90
   4   4   2  313.57   16.20
   4   4   2  320.27   15.00
  -5  -4  -2   -3.20    2.70
  -5  -4  -2   -2.00    2.40
  -5  -4  -2    3.30    2.30
   5   4   2   -2.10    3.00
   5   4   2    3.50    3.10
  -6  -4  -2  246.08   13.40
  -6  -4  -2  224.58   11.80
  -6  -4  -2  215.38   13.80
   6   4   2  230.68   14.70
   6   4   2  246.98   13.90
  -7  -4  -2   25.90    4.80
  -7  -4  -2   21.10    4.70
  -7  -4  -2   30.50    3.10
   7   4   2   27.30    5.10
   7   4   2   26.40    5.30
  -8  -4  -2   29.10    9.20
  -8  -4  -2   41.10    4.90
   8   4   2   44.90    6.60
  10  -5  -2    0.50    2.80
  10  -5  -2    1.70    4.50
 -10   5   2   -2.40    3.50
 -10   5   2    8.40    4.80
   9  -5  -2  283.17   16.90
   9  -5  -2  293.47   16.50
   9  -5  -2  299.27   14.50
  -9   5   2  289.77   15.10
  -9   5   2  306.17   16.60
   8  -5  -2  116.89    9.90
   8  -5  -2  113.79    8.80
   8  -5  -2  116.89    8.60
  -8   5   2  118.49    9.20
  -8   5   2  118.29    7.90
  -8   5   2  125.39    7.90
   7  -5  -2   29.10    3.80
   7  -5  -2   34.10    3.90
   7  -5  -2   28.60    4.00
  -7   5   2   44.70    5.40
  -7   5   2   31.60    3.90
  -7   5   2   45.90    4.90
   6  -5  -2  655.53   29.80
   6  -5  -2  675.93   29.50
   6  -5  -2  617.64   29.60
  -6   5   2  636.74   29.20
  -6   5   2  641.94   29.10
   5  -5  -2  610.94   28.10
   5  -5  -2  641.44   28.10
  -5   5   2  612.14   27.70
  -5   5   2  609.54   27.90
   4  -5  -2   10.20    2.30
   4  -5  -2   12.00    2.50
  -4   5   2    8.20    2.10
  -4   5   2   13.10    2.40
  -4   5   2   11.40    1.80
   3  -5  -2 1807.72   81.49
   3  -5  -2 1958.70   81.69
  -3   5   2 1838.42   81.59
  -3   5   2 1776.82   81.59
  -3   5   2 2016.10   81.59
   2  -5  -2    4.60    1.90
   2  -5  -2    4.10    2.00
  -2   5   2    6.30    2.20
  -2   5   2    5.60    2.00
  -2   5   2    4.80    2.10
   1  -5  -2 1199.08   54.39
   1  -5  -2 1256.47   54.59
  -1   5   2 1217.08   54.69
  -1   5   2 1333.07   54.39
  -1   5   2 1221.48   54.49
   0  -5  -2   33.50    3.30
   0  -5  -2   28.50    4.40
   0  -5  -2   38.50    3.20
   0   5   2   37.00    5.00
   0   5   2   32.30    4.80
   0   5   2   35.40    4.30
  -1  -5  -2  673.93   31.20
   1   5   2  714.03   30.50
   1   5   2  664.33   30.50
   1   5   2  666.13   30.90
  -2  -5  -2   30.30    5.00
  -2  -5  -2   23.90    2.50
   2   5   2   40.00    5.20
   2   5   2   35.20    5.50
   2   5   2   39.90    6.20
  -3  -5  -2    8.90    4.20
  -3  -5  -2    5.30    2.80
   3   5   2   12.80    2.70
   3   5   2    9.70    3.10
  -4  -5  -2   68.29    7.10
  -4  -5  -2   63.59    7.00
  -4  -5  -2   44.50    5.70
   4   5   2   44.10    6.80
   4   5   2   68.19    6.00
   4   5   2   64.59    7.80
  -5  -5  -2  470.65   21.90
  -5  -5  -2  424.56   22.20
  -5  -5  -2  470.65   23.00
   5   5   2  443.46   23.30
   5   5   2  493.45   22.70
  -6  -5  -2   20.30    3.90
  -6  -5  -2   19.50    5.40
  -6  -5  -2   27.20    6.00
   6   5   2   25.70    4.90
   6   5   2   20.10    4.70
  -7  -5  -2    2.40    4.30
  -7  -5  -2    8.60    3.40
   7   5   2    7.80    4.90
   7   5   2   -2.10    6.10
  10  -6  -2   25.50    5.70
  10  -6  -2   24.10    4.20
 -10   6   2   27.30    4.70
 -10   6   2   31.50    5.60
   9  -6  -2   -3.70    3.30
   9  -6  -2   -2.30    4.60
  -9   6   2   -2.00    3.80
  -9   6   2   -0.50    3.30
   8  -6  -2  218.38   13.70
   8  -6  -2  207.78   13.10
   8  -6  -2  220.78   12.20
  -8   6   2  220.18   12.30
  -8   6   2  235.68   12.30
  -8   6   2  218.08   13.20
   7  -6  -2  136.99    9.70
   7  -6  -2  152.58   10.50
   7  -6  -2  161.28    9.40
  -7   6   2  142.29    9.60
  -7   6   2  148.99    9.80
   6  -6  -2  152.88    9.60
   6  -6  -2  151.58   10.10
   6  -6  -2  161.38    9.70
  -6   6   2  159.88    9.70
  -6   6   2  164.08    9.20
   5  -6  -2  136.69    8.80
   5  -6  -2  150.78    8.90
   5  -6  -2  140.39    8.90
  -5   6   2  144.09    9.00
  -5   6   2  146.99    8.00
   4  -6  -2 1092.09   48.70
   4  -6  -2 1047.00   48.60
   4  -6  -2 1136.79   48.70
  -4   6   2 1073.39   48.70
  -4   6   2 1161.58   48.60
   3  -6  -2 1004.00   46.60
   3  -6  -2 1119.19   46.90
   3  -6  -2 1070.59   46.60
  -3   6   2 1022.90   46.90
  -3   6   2 1118.49   46.70
  -3   6   2 1018.90   46.90
   2  -6  -2  828.62   38.90
   2  -6  -2  928.31   39.30
   2  -6  -2  895.81   38.80
  -2   6   2  852.61   39.20
  -2   6   2  849.22   39.40
  -2   6   2  928.11   39.00
   1  -6  -2   17.70    2.80
   1  -6  -2   20.40    2.20
   1  -6  -2   13.80    2.50
  -1   6   2   16.70    2.70
  -1   6   2   19.10    3.10
  -1   6   2   11.70    2.70
   0  -6  -2  956.00   40.90
   0  -6  -2  928.11   40.00
   0   6   2  955.30   40.70
   0   6   2  860.11   41.10
   0   6   2  890.91   40.90
  -1  -6  -2 1901.91   80.99
   1   6   2 1811.82   80.99
   1   6   2 1789.02   81.39
   1   6   2 1924.51   80.89
  -2  -6  -2   50.89    6.10
   2   6   2   36.40    3.90
   2   6   2   31.20    4.40
  -3  -6  -2  115.59    7.60
  -3  -6  -2  151.08    9.20
   3   6   2  138.99    9.40
   3   6   2  146.39    9.10
   3   6   2  138.29   10.40
  -4  -6  -2  239.98   13.10
  -4  -6  -2  225.48   12.00
   4   6   2  236.58   12.90
   4   6   2  202.58   16.50
   4   6   2  270.37   14.00
  -5  -6  -2   32.70    4.10
  -5  -6  -2   30.70    3.80
   5   6   2   23.00    4.50
   5   6   2   32.20    4.00
   5   6   2   23.90    5.00
  -6  -6  -2   -2.60    3.50
  -6  -6  -2    6.60    3.90
   6   6   2    6.40    4.80
   6   6   2    1.20    4.90
   9  -7  -2   11.20    4.40
   9  -7  -2    6.70    4.10
  -9   7   2   13.40    4.80
  -9   7   2    9.90    4.10
  -9   7   2    7.10    4.10
   8  -7  -2   24.60    4.30
   8  -7  -2   20.90    4.40
   8  -7  -2   24.60    5.50
  -8   7   2   25.70    4.30
  -8   7   2   22.10    4.30
  -8   7   2   26.90    4.40
   7  -7  -2  595.64   28.40
   7  -7  -2  582.84   28.50
   7  -7  -2  625.84   28.20
  -7   7   2  593.74   27.80
  -7   7   2  618.24   28.30
   6  -7  -2   -0.80    2.80
   6  -7  -2    1.20    3.10
   6  -7  -2   -1.70    3.10
  -6   7   2    4.40    3.30
  -6   7   2    4.70    2.50
   5  -7  -2    0.30    2.90
   5  -7  -2    2.90    2.80
   5  -7  -2    1.50    3.10
  -5   7   2    4.20    3.50
   4  -7  -2   52.09    6.40
   4  -7  -2   46.50    5.90
   4  -7  -2   57.89    6.40
  -4   7   2   47.10    7.10
  -4   7   2   53.59    6.80
   3  -7  -2  254.97   13.00
   3  -7  -2  230.38   12.60
  -3   7   2  249.38   12.70
  -3   7   2  235.18   13.20
  -3   7   2  248.18   13.40
   2  -7  -2  104.09    7.90
   2  -7  -2  116.59    7.20
   2  -7  -2  108.69    7.50
  -2   7   2  114.39    8.60
  -2   7   2  118.59    7.50
  -2   7   2  107.29    8.70
   1  -7  -2  148.39    9.70
   1  -7  -2  156.68    8.50
   1  -7  -2  151.68    9.30
  -1   7   2  171.08    9.30
  -1   7   2  157.28   10.20
  -1   7   2  158.28   10.30
   0  -7  -2 2075.49   89.39
   0  -7  -2 2010.10   88.29
   0   7   2 2033.10   89.39
   0   7   2 2158.78   89.09
   0   7   2 1953.40   89.69
  -1  -7  -2 2067.99   87.69
   1   7   2 1897.91   88.09
   1   7   2 1993.60   87.69
   1   7   2 2065.69   87.49
  -2  -7  -2  451.05   21.10
   2   7   2  408.36   22.00
   2   7   2  449.46   21.30
   2   7   2  433.26   20.90
  -3  -7  -2   91.99    8.50
   3   7   2   94.29    8.60
   3   7   2  101.79   10.30
   3   7   2   93.79    8.70
  -4  -7  -2   21.30    3.00
  -4  -7  -2   21.20    4.00
   4   7   2   19.30    5.30
   4   7   2   21.60    4.20
   4   7   2   21.50    3.90
  -5  -7  -2   76.69    9.30
  -5  -7  -2   59.09    7.40
   5   7   2   69.39   11.40
   5   7   2   78.99    8.50
   5   7   2   68.49   11.20
   8  -8  -2   28.00    4.80
   8  -8  -2   23.40    5.80
  -8   8   2   22.00    5.40
  -8   8   2   20.20    4.50
   7  -8  -2   24.10    5.10
   7  -8  -2   29.20    4.60
   7  -8  -2   31.40    5.10
   6  -8  -2    5.90    4.00
   6  -8  -2    4.80    4.10
   6  -8  -2    2.80    3.40
  -6   8   2    6.80    4.80
   5  -8  -2    6.70    3.70
   5  -8  -2    8.10    3.20
   5  -8  -2    9.10    3.40
  -5   8   2    4.80    4.00
  -5   8   2    4.20    3.60
   4  -8  -2   26.60    4.30
   4  -8  -2   31.40    3.70
   4  -8  -2   24.80    3.50
  -4   8   2   28.40    4.50
  -4   8   2   24.30    4.40
   3  -8  -2    8.00    2.90
   3  -8  -2   11.40    3.70
   3  -8  -2    4.30    2.80
  -3   8   2   15.10    3.00
  -3   8   2    9.50    3.90
  -3   8   2    9.30    3.70
   2  -8  -2   58.09    6.00
   2  -8  -2   50.49    7.30
   2  -8  -2   57.29    6.90
  -2   8   2   60.89    8.30
  -2   8   2   58.09    8.50
  -2   8   2   58.89    6.50
   1  -8  -2   69.89    8.30
  -1   8   2   84.69    7.20
  -1   8   2   79.59    9.70
  -1   8   2   78.89    9.30
   0  -8  -2  201.98   10.50
   0  -8  -2  207.38   12.80
   0   8   2  210.78   13.80
   0   8   2  222.58   12.30
   0   8   2  193.78   13.80
  -1  -8  -2  351.76   17.90
   1   8   2  339.17   20.20
   1   8   2  328.47   19.10
   1   8   2  352.36   17.40
  -2  -8  -2  196.38   13.00
   2   8   2  175.58   18.80
   2   8   2  201.58   14.00
   2   8   2  195.38   12.10
  -3  -8  -2    4.40    4.50
   3   8   2    7.00    3.90
   3   8   2    9.20    5.00
   3   8   2    9.60    4.50
  -4  -8  -2   92.79   10.30
   4   8   2   68.29   10.80
   4   8   2   80.79   13.10
   4   8   2   99.59    9.80
   7  -9  -2    9.00    4.20
  -7   9   2   15.10    5.30
   6  -9  -2    5.10    9.40
   6  -9  -2    8.60    4.50
   6  -9  -2   12.10    3.80
  -6   9   2   14.20    4.80
  -6   9   2   12.60    5.30
   5  -9  -2   38.40    5.10
   5  -9  -2   48.10    7.60
   5  -9  -2   36.60    7.00
  -5   9   2   39.90    5.80
  -5   9   2   40.30    5.60
   4  -9  -2  158.78   13.60
   4  -9  -2  158.68   11.00
   4  -9  -2  150.08   10.60
  -4   9   2  173.58   13.00
  -4   9   2  174.08   12.90
   3  -9  -2    0.20    3.00
   3  -9  -2   -2.90    5.00
   3  -9  -2   -0.40    3.60
  -3   9   2   -5.30    3.10
  -3   9   2    2.80    4.40
  -3   9   2    1.90    4.50
   2  -9  -2   71.79    7.50
   2  -9  -2   94.89    8.00
   2  -9  -2   77.39    8.00
  -2   9   2   69.19   10.10
  -2   9   2   69.59    7.60
  -2   9   2   91.89   10.60
   1  -9  -2  502.65   26.90
   1  -9  -2  542.45   24.90
  -1   9   2  559.34   27.40
  -1   9   2  540.75   26.30
  -1   9   2  554.64   27.00
   0  -9  -2   -0.50    5.30
   0   9   2    0.30    3.60
   0   9   2    9.40    4.50
   0   9   2   -4.00    4.70
   1   9   2   58.09    8.60
   1   9   2   71.59   10.20
   1   9   2   48.10    6.90
   2   9   2   13.70    4.70
   2   9   2   12.40    4.40
   2   9   2   16.60    5.90
   3 -10  -2    7.80    4.30
   3 -10  -2    5.90    3.50
  -3  10   2   14.70    5.60
  -3  10   2   13.20    5.50
   2 -10  -2   14.80    4.20
  -2  10   2   15.60    6.10
  -2  10   2   14.60    4.10
  -2  10   2   17.00    6.00
   3  11  -3    2.00    5.80
   2  11  -3   11.20    6.00
   2  11  -3   13.50    5.00
  -2 -11   3   16.70    3.00
   1  11  -3   17.80    5.40
   1  11  -3    9.10    4.90
  -1 -11   3   13.20    4.40
   0  11  -3    7.50    5.10
   0  11  -3   16.60    5.20
   0 -11   3    4.60    3.60
  -1  11  -3    6.10    4.60
   1 -11   3    2.20    3.80
  -2  11  -3  136.39   12.30
   2 -11   3  129.09   11.10
  -3  11  -3  189.18   14.10
   3 -11   3  154.18   12.40
  -4  11  -3   11.80    5.70
  -4  11  -3   12.20    2.90
   4 -11   3   11.20    5.20
   5  10  -3    1.80    4.10
   5  10  -3    4.30    5.10
   5  10  -3    8.10    2.70
   4  10  -3   32.00    5.40
   4  10  -3   28.00    5.10
  -4 -10   3   29.70    4.80
   3  10  -3  158.18   13.20
   3  10  -3  178.58   12.30
  -3 -10   3  160.88   11.60
   2  10  -3   38.50    5.50
   2  10  -3   36.50    5.10
  -2 -10   3   35.90    4.70
  -2 -10   3   38.30    5.40
   1  10  -3   29.90    5.10
   1  10  -3   30.10    5.20
  -1 -10   3   35.10    3.80
  -1 -10   3   29.20    4.40
   0  10  -3   12.20    4.30
   0 -10   3   11.00    3.30
   0 -10   3    7.20    3.60
  -1  10  -3  481.05   24.80
   1 -10   3  503.75   23.50
   1 -10   3  489.25   24.00
  -2  10  -3  200.88   13.40
   2 -10   3  185.78   12.70
   2 -10   3  193.28   12.10
  -3  10  -3  172.18    9.60
  -3  10  -3  195.18   12.80
   3 -10   3  190.38   11.70
   3 -10   3  175.38   12.50
  -4  10  -3  163.28   12.10
  -4  10  -3  148.59    9.30
   4 -10   3  153.58   11.90
   4 -10   3  143.09   11.90
  -5  10  -3    0.30    3.50
  -5  10  -3    2.20    4.50
   5 -10   3   -2.50    2.20
   5 -10   3   -1.00    5.00
   5 -10   3    3.50    4.40
  -6  10  -3   31.20    5.50
  -6  10  -3   24.30    4.50
   6 -10   3   21.00    3.50
   6   9  -3   17.20    4.30
   6   9  -3   10.70    3.50
   6   9  -3    9.10    4.50
   5   9  -3   23.80    4.80
   5   9  -3   22.70    3.10
   5   9  -3   14.20    4.20
   4   9  -3   16.70    4.10
   4   9  -3    5.20    4.30
  -4  -9   3   12.40    3.40
   3   9  -3  281.87   15.30
   3   9  -3  278.57   16.30
  -3  -9   3  278.77   14.90
   2   9  -3  617.44   28.60
   2   9  -3  601.34   29.30
  -2  -9   3  605.94   27.20
  -2  -9   3  610.44   28.30
   1   9  -3  297.27   16.10
  -1  -9   3  305.87   15.30
  -1  -9   3  299.77   14.50
   0   9  -3  217.68   12.80
   0  -9   3  197.88   11.70
   0  -9   3  227.68   11.40
  -1   9  -3    2.10    3.70
   1  -9   3   -0.20    2.90
   1  -9   3    2.10    2.80
  -2   9  -3    3.10    3.40
  -2   9  -3   -0.60    2.00
   2  -9   3    0.20    2.80
  -3   9  -3  238.98   13.80
  -3   9  -3  223.48   11.80
   3  -9   3  252.57   13.30
   3  -9   3  235.98   13.10
  -4   9  -3  153.98   10.80
  -4   9  -3  140.89    8.90
   4  -9   3  149.29   10.20
   4  -9   3  149.29    9.80
   4  -9   3  123.99    7.90
  -5   9  -3  906.91   40.30
  -5   9  -3  901.41   39.80
   5  -9   3  774.42   39.00
   5  -9   3  955.30   40.50
  -6   9  -3  192.88   12.30
  -6   9  -3  165.88   11.70
   6  -9   3  167.48   10.50
   6  -9   3  171.88   13.20
  -7   9  -3   12.00    4.50
  -7   9  -3   13.10    5.40
  -7   9  -3   15.40    4.40
   7  -9   3   11.40    3.50
   7   8  -3   41.00    4.60
   7   8  -3   36.90    5.80
   6   8  -3   29.70    4.10
   6   8  -3   26.40    5.00
   6   8  -3   26.80    3.50
   5   8  -3   71.59    6.30
   5   8  -3   81.69    7.60
   5   8  -3   76.29    6.40
   5   8  -3   71.19    8.60
   4   8  -3   -3.40    3.50
   4   8  -3   -3.10    3.00
   4   8  -3   -2.60    1.90
   4   8  -3   -0.20    2.40
  -4  -8   3    2.80    2.60
   3   8  -3  915.91   43.10
   3   8  -3  973.20   41.60
   3   8  -3  956.20   42.60
   3   8  -3  921.41   41.50
  -3  -8   3  983.30   42.50
   2   8  -3   97.59    5.90
   2   8  -3  105.29    8.30
   2   8  -3  103.09    6.60
  -2  -8   3  105.49    6.40
  -2  -8   3  112.19    7.80
   1   8  -3   82.39    7.30
   1   8  -3   76.79    4.70
   1   8  -3   72.39    5.90
  -1  -8   3   73.99    6.50
  -1  -8   3   67.89    5.50
   0   8  -3 1365.86   62.79
   0   8  -3 1421.96   63.39
   0  -8   3 1493.75   63.29
   0  -8   3 1480.75   62.89
  -1   8  -3    1.70    2.80
  -1   8  -3    1.20    2.50
   1  -8   3    2.90    2.60
   1  -8   3    0.80    2.30
  -2   8  -3  257.77   13.70
   2  -8   3  250.37   13.30
   2  -8   3  259.97   13.10
  -3   8  -3 2055.89   89.89
   3  -8   3 2225.68   89.99
   3  -8   3 1801.92   88.79
   3  -8   3 2164.18   89.79
  -4   8  -3   62.99    7.90
  -4   8  -3   65.09    6.80
   4  -8   3   72.19    7.00
   4  -8   3   80.59    7.50
  -5   8  -3  211.38   12.10
  -5   8  -3  208.78   12.30
   5  -8   3  220.18   12.30
   5  -8   3  192.48   11.00
  -6   8  -3   72.09    8.10
  -6   8  -3   60.59    8.20
  -6   8  -3   74.99    8.80
   6  -8   3   62.19    9.50
   6  -8   3   59.49    7.00
  -7   8  -3    0.10    3.50
  -7   8  -3   -2.60    3.70
  -7   8  -3    0.20    3.70
   7  -8   3   -2.70    3.30
   7  -8   3    0.00    5.60
  -8   8  -3    4.90    4.70
  -8   8  -3    3.80    4.90
  -8   8  -3    9.70    3.90
   8  -8   3    9.10    3.70
   8   7  -3    0.20    3.00
   8   7  -3   -8.60    4.30
   7   7  -3   45.20    6.10
   7   7  -3   37.60    4.90
   6   7  -3   90.79    8.50
   6   7  -3   84.59    7.10
   5   7  -3   86.49    8.70
   5   7  -3  111.19    7.30
   5   7  -3  114.79    7.70
   4   7  -3   65.69    7.50
   4   7  -3   58.09    4.90
   4   7  -3   65.19    5.60
   4   7  -3   64.99    6.80
  -4  -7   3   74.59    6.10
   3   7  -3  387.96   18.70
   3   7  -3  401.36   17.30
   3   7  -3  396.96   17.80
   3   7  -3  360.06   19.10
   3   7  -3  387.96   17.60
  -3  -7   3  397.86   18.30
   2   7  -3   74.49    5.40
   2   7  -3   86.29    6.60
   2   7  -3   88.99    5.20
  -2  -7   3   76.09    6.20
  -2  -7   3   90.59    5.40
   1   7  -3   72.99    6.10
   1   7  -3   68.29    4.30
   1   7  -3   65.39    5.00
  -1  -7   3   69.29    4.90
  -1  -7   3   61.99    5.60
   0   7  -3  136.79    7.90
   0   7  -3  125.29    8.50
   0  -7   3  140.49    7.70
   0  -7   3  145.79    8.00
  -1   7  -3   22.60    3.10
  -1   7  -3   14.70    2.60
   1  -7   3   22.00    2.80
   1  -7   3   22.00    2.80
  -2   7  -3    6.40    2.30
  -2   7  -3    7.40    2.60
   2  -7   3    8.30    2.40
   2  -7   3    6.10    1.30
   2  -7   3    7.50    2.30
  -3   7  -3  899.61   39.80
  -3   7  -3  900.11   40.00
   3  -7   3  944.61   39.70
   3  -7   3  935.01   39.90
   3  -7   3  792.92   39.00
  -4   7  -3 8285.37  356.26
   4  -7   3 7740.63  355.76
   4  -7   3 8846.12  356.56
  -5   7  -3  108.09    7.80
  -5   7  -3  102.89    8.20
   5  -7   3   90.69    8.60
  -6   7  -3   71.89    7.10
  -6   7  -3   71.79    8.10
  -6   7  -3   64.09    8.00
   6  -7   3   77.19    7.80
  -7   7  -3  332.57   18.00
  -7   7  -3  360.96   18.10
  -7   7  -3  321.97   16.70
   7  -7   3  334.17   18.30
  -8   7  -3    9.40    4.40
  -8   7  -3   11.10    4.70
  -8   7  -3   11.10    3.30
   8  -7   3   12.60    7.50
  -9   7  -3   -4.00    4.60
  -9   7  -3    4.10    5.40
  -9   7  -3   -2.40    3.30
   9   6  -3    6.90    4.70
   9   6  -3   11.00    2.40
  -9  -6   3   13.10    7.10
   8   6  -3    4.30    2.60
   8   6  -3    7.00    4.00
  -8  -6   3   10.70    3.90
   7   6  -3    9.50    2.40
   7   6  -3    7.60    3.20
   7   6  -3   10.30    3.50
   6   6  -3  130.19    9.40
   6   6  -3  130.79    9.30
   6   6  -3  135.69    7.80
   5   6  -3 1007.40   44.30
   5   6  -3  983.70   44.80
   5   6  -3 1073.49   45.00
   5   6  -3 1008.30   45.50
   4   6  -3   17.60    2.50
   4   6  -3   17.80    2.10
   4   6  -3    8.40    2.60
   4   6  -3   14.90    2.90
   3   6  -3  612.84   25.90
   3   6  -3  569.24   25.80
   3   6  -3  566.04   26.70
   3   6  -3  570.34   26.30
  -3  -6   3  603.14   26.20
   2   6  -3   20.10    2.50
   2   6  -3   24.20    3.00
   2   6  -3   25.10    3.20
  -2  -6   3   26.30    3.10
  -2  -6   3   16.10    2.40
   1   6  -3 1825.92   83.19
   1   6  -3 1834.82   82.89
  -1  -6   3 1992.30   82.89
  -1  -6   3 2018.70   83.19
   0   6  -3    6.70    2.30
   0   6  -3    6.10    2.00
   0  -6   3   11.00    2.00
   0  -6   3    5.90    1.90
  -1   6  -3 1057.69   48.90
  -1   6  -3 1072.49   48.90
   1  -6   3 1162.98   48.90
   1  -6   3 1168.48   48.80
  -2   6  -3  197.08   10.00
  -2   6  -3  194.78   10.10
   2  -6   3  211.78   10.00
   2  -6   3  177.68   10.00
   2  -6   3  174.48    9.00
  -3   6  -3 1046.40   46.50
  -3   6  -3 1049.49   46.70
   3  -6   3 1078.49   47.60
  -4   6  -3   21.30    3.20
  -4   6  -3   22.80    2.80
   4  -6   3   21.10    3.10
  -5   6  -3   27.60    3.10
  -5   6  -3   41.00    5.90
   5  -6   3   30.40    3.80
  -6   6  -3   62.99    7.10
  -6   6  -3   60.79    5.80
  -6   6  -3   63.19    7.50
   6  -6   3   56.69    6.90
  -7   6  -3  282.37   15.20
  -7   6  -3  311.57   17.10
  -7   6  -3  339.47   16.90
   7  -6   3  322.87   16.50
  -8   6  -3  458.75   26.70
  -8   6  -3  469.45   22.60
  -8   6  -3  531.55   24.60
   8  -6   3  514.35   25.60
  -9   6  -3    0.30    2.70
  -9   6  -3    3.40    4.50
  -9   6  -3    1.50    4.70
  10   5  -3   33.50   10.30
  10   5  -3   50.99    6.30
  10   5  -3   34.10    4.10
 -10  -5   3   34.90    6.20
   9   5  -3    8.60    4.10
   9   5  -3    8.30    2.90
   9   5  -3   11.40    2.90
  -9  -5   3    7.60    4.40
   8   5  -3   25.70    3.90
   8   5  -3   37.80    5.20
   8   5  -3   34.90    3.90
   8   5  -3   33.70    4.30
  -8  -5   3   30.20    4.30
   7   5  -3   55.09    4.70
   7   5  -3   68.99    6.70
   7   5  -3   60.99    6.20
   7   5  -3   67.49    5.20
  -7  -5   3   60.69    6.80
   6   5  -3  691.73   29.40
   6   5  -3  642.84   29.50
   6   5  -3  708.93   30.20
   6   5  -3  650.13   30.40
  -6  -5   3  635.24   30.10
   5   5  -3  354.56   17.60
   5   5  -3  373.46   16.70
   5   5  -3  350.86   17.00
   5   5  -3  394.96   17.30
   4   5  -3   72.29    5.60
   4   5  -3   60.19    4.50
   4   5  -3   66.89    5.00
   4   5  -3   79.39    4.90
   3   5  -3  292.47   14.70
   3   5  -3  307.07   14.50
   3   5  -3  331.37   14.30
   3   5  -3  315.77   14.20
   2   5  -3 2241.88   98.99
   2   5  -3 2271.97   99.29
   2   5  -3 2328.87   98.99
  -2  -5   3 2344.57   98.99
   1   5  -3 5604.84  241.78
   1   5  -3 5465.25  241.48
  -1  -5   3 5751.72  241.68
  -1  -5   3 5678.13  241.48
   0   5  -3  329.17   16.10
   0   5  -3  343.57   16.30
   0  -5   3  368.66   16.20
   0  -5   3  371.06   16.10
  -1   5  -3  636.44   29.20
  -1   5  -3  640.34   29.20
   1  -5   3  695.53   29.20
  -2   5  -3 1127.69   51.19
  -2   5  -3 1131.89   51.29
   2  -5   3 1257.47   51.29
  -3   5  -3   11.80    2.60
  -3   5  -3    8.30    2.00
   3  -5   3    8.20    2.10
  -4   5  -3   35.40    4.10
  -4   5  -3   29.40    3.40
  -4   5  -3   42.10    4.80
  -5   5  -3    0.70    1.80
  -5   5  -3   -1.60    2.10
   5  -5   3   -0.10    2.30
  -6   5  -3  108.69    9.00
  -6   5  -3  103.49    7.00
  -6   5  -3  122.39    8.40
   6  -5   3  130.99    8.40
  -7   5  -3  278.87   15.80
  -7   5  -3  290.57   14.90
  -7   5  -3  259.57   13.40
   7  -5   3  287.47   15.00
  -8   5  -3   11.70    3.50
  -8   5  -3    7.40    2.20
   8  -5   3    0.00    3.80
  -9   5  -3    7.80    4.30
  -9   5  -3   13.40    2.50
  -9   5  -3   11.10    4.80
   9  -5   3   13.00    6.30
  10   4  -3  107.89   10.20
 -10  -4   3  106.89   12.00
   9   4  -3  316.57   16.80
  -9  -4   3  317.37   17.60
   8   4  -3  171.28   10.40
   8   4  -3  141.39    7.80
   8   4  -3  167.48   10.20
  -8  -4   3  173.48   11.00
   7   4  -3    1.60    1.60
   7   4  -3    0.20    2.40
   7   4  -3   -1.70    2.40
  -7  -4   3   -1.70    2.60
   6   4  -3  660.43   30.00
   6   4  -3  679.23   29.50
   6   4  -3  637.44   29.20
   6   4  -3  702.53   30.10
  -6  -4   3  648.24   30.10
   5   4  -3 1972.90   87.29
   5   4  -3 2123.09   87.39
   5   4  -3 2018.00   86.99
   5   4  -3 1972.40   86.89
  -5  -4   3 1984.10   87.39
   4   4  -3    1.00    1.50
   4   4  -3    2.30    1.60
   4   4  -3    0.20    1.40
   4   4  -3    0.80    1.20
   3   4  -3   52.79    3.90
   3   4  -3   53.29    3.80
   3   4  -3   50.89    3.50
   3   4  -3   52.39    3.50
   2   4  -3 4457.65  194.78
  -2  -4   3 4605.34  194.58
   1   4  -3  922.31   41.40
   1   4  -3  939.31   41.50
  -1  -4   3  995.00   41.40
   0   4  -3  111.49    6.00
   0  -4   3  113.99    6.00
  -1   4  -3 1351.36   62.49
  -1   4  -3 1423.26   62.49
   1  -4   3 1549.54   62.49
  -2   4  -3  518.65   24.40
  -2   4  -3  540.15   24.30
   2  -4   3  579.74   24.50
  -3   4  -3  630.44   26.80
  -3   4  -3  571.64   26.40
  -3   4  -3  562.94   26.70
   3  -4   3  617.64   26.70
  -4   4  -3   55.79    4.20
  -4   4  -3   48.10    5.00
  -4   4  -3   60.69    5.00
   4  -4   3   47.10    5.00
  -5   4  -3   93.29    8.10
  -5   4  -3   88.19    5.70
   5  -4   3  108.59    6.80
  -6   4  -3    8.00    2.10
  -6   4  -3   12.20    3.40
  -6   4  -3    8.60    2.60
   6  -4   3   12.70    2.70
  -7   4  -3   14.50    3.00
  -7   4  -3   14.50    3.90
  -7   4  -3   11.70    2.10
   7  -4   3   11.10    3.20
  -8   4  -3    4.20    3.20
  -8   4  -3   -2.60    7.10
  -8   4  -3    2.40    1.90
   8  -4   3   -6.00    3.60
  -9   4  -3    4.20    4.80
  -9   4  -3    2.20    4.00
   9  -4   3   -2.40    5.00
  11   3  -3    4.90    3.90
  11   3  -3   -4.20    4.10
 -11  -3   3    0.60    5.40
  10   3  -3  139.69   10.20
  10   3  -3  143.89   10.80
 -10  -3   3  169.28   13.00
   9   3  -3   -2.70    3.30
   9   3  -3    3.80    3.20
  -9  -3   3    9.20    3.80
   8   3  -3    0.90    2.60
   8   3  -3    1.20    2.50
  -8  -3   3   -0.70    3.00
   7   3  -3  181.08    9.10
   7   3  -3  203.28   10.80
   7   3  -3  204.78   10.40
  -7  -3   3  196.78   11.20
   6   3  -3  551.04   24.90
   6   3  -3  599.44   25.30
   6   3  -3  524.25   24.30
  -6  -3   3  540.55   25.40
   5   3  -3  396.26   18.10
   5   3  -3  417.76   18.40
   5   3  -3  394.46   17.80
  -5  -3   3  387.86   18.40
   4   3  -3  357.56   16.40
   4   3  -3  368.76   16.70
   4   3  -3  379.36   16.80
   3   3  -3  527.75   22.60
   3   3  -3  497.65   22.40
   3   3  -3  507.75   22.50
   3   3  -3  500.05   22.40
   2   3  -3   85.89    4.90
   2   3  -3   87.09    4.90
  -2  -3   3   94.69    4.80
   0   3  -3  184.78    9.20
   0  -3   3  200.08    8.70
   0  -3   3  194.58    9.10
  -1   3  -3 3742.83  164.98
   1  -3   3 3931.31  164.98
  -2   3  -3   94.79    5.90
  -2   3  -3  102.09    5.80
  -2   3  -3   95.69    5.50
   2  -3   3  107.19    5.70
  -3   3  -3 1497.95   68.29
  -3   3  -3 1604.64   68.39
  -3   3  -3 1534.95   67.99
   3  -3   3 1651.93   68.29
  -4   3  -3   99.29    6.00
  -4   3  -3   93.19    5.20
  -4   3  -3   86.79    6.20
   4  -3   3   94.89    6.10
  -5   3  -3  753.02   32.90
  -5   3  -3  719.73   32.70
  -5   3  -3  678.23   32.00
   5  -3   3  774.22   32.80
  -6   3  -3   83.29    6.80
  -6   3  -3   74.49    5.10
  -6   3  -3   92.29    8.00
   6  -3   3   93.59    6.90
  -7   3  -3    7.70    3.80
  -7   3  -3   10.80    1.80
  -7   3  -3   16.90    3.20
   7  -3   3    7.20    3.40
  -8   3  -3   -2.40    3.10
  -8   3  -3   -2.40    5.60
   8  -3   3   -4.90    3.20
  -9   3  -3   70.79   11.40
  -9   3  -3   41.10    5.20
   9  -3   3   70.29    9.10
  11   2  -3   -3.90    3.60
  11   2  -3    1.30    4.20
 -11  -2   3    7.00    5.40
  10   2  -3   46.00    6.80
 -10  -2   3   37.20    5.80
 -10  -2   3   52.89    7.50
   9   2  -3  363.66   18.40
   9   2  -3  376.96   19.30
  -9  -2   3  388.56   19.80
  -9  -2   3  404.36   18.50
   8   2  -3  151.68    9.70
   8   2  -3  161.18    8.70
  -8  -2   3  129.99   10.10
  -8  -2   3  159.88    8.60
   7   2  -3  162.28    9.30
   7   2  -3  157.58    8.50
  -7  -2   3  147.39    9.80
  -7  -2   3  161.18    8.50
   6   2  -3 1624.34   66.29
   6   2  -3 1476.95   65.69
   6   2  -3 1438.06   65.29
  -6  -2   3 1527.55   66.29
   5   2  -3 3240.78  135.09
   5   2  -3 3060.49  134.59
  -5  -2   3 3087.59  135.09
   4   2  -3 3453.05  146.49
   4   2  -3 3490.55  146.49
  -4  -2   3 3261.77  146.49
   3   2  -3 2010.80   85.69
   3   2  -3 1957.20   85.59
   2   2  -3  769.72   34.90
   2   2  -3  791.52   35.00
  -2  -2   3  851.81   34.90
   1   2  -3  563.14   26.20
  -1  -2   3  624.64   26.10
  -1  -2   3  610.24   26.20
  -1   2  -3 3530.75  155.68
   1  -2   3 3711.93  155.68
  -2   2  -3 3246.78  136.29
  -2   2  -3 3077.49  136.19
   2  -2   3 2961.60  136.19
   2  -2   3 3370.76  136.19
  -3   2  -3   60.79    4.90
  -3   2  -3   84.99    5.00
   3  -2   3   70.29    5.00
   3  -2   3   75.99    5.10
  -4   2  -3  583.14   26.50
  -4   2  -3  606.94   26.70
   4  -2   3  636.94   26.50
   4  -2   3  539.95   26.60
  -5   2  -3 1916.21   85.69
  -5   2  -3 1879.21   85.09
  -5   2  -3 2089.89   86.09
   5  -2   3 1891.31   85.99
   5  -2   3 2103.29   85.79
  -6   2  -3  148.79    8.90
  -6   2  -3  135.99    7.00
  -6   2  -3  139.39    9.80
   6  -2   3  142.19    9.10
   6  -2   3  146.59    9.90
  -7   2  -3   22.30    4.40
  -7   2  -3   25.30    3.60
   7  -2   3   20.60    3.40
   7  -2   3   24.70    3.80
  -8   2  -3    4.80    3.10
  -8   2  -3   11.40    7.20
   8  -2   3   11.00    3.80
   8  -2   3    9.70    3.40
  -9   2  -3   35.00    5.20
  -9   2  -3   29.40    5.60
   9  -2   3   30.10    5.00
  11   1  -3    2.00    4.40
  11   1  -3    1.50    4.30
  11   1  -3   -1.30    3.20
 -11  -1   3    3.40    3.40
 -11  -1   3    4.80    5.40
  10   1  -3   37.90    5.80
 -10  -1   3   41.30    6.50
   9   1  -3  353.36   17.60
   9   1  -3  390.46   18.70
  -9  -1   3  382.16   17.60
  -9  -1   3  364.66   19.40
   8   1  -3    3.50    3.10
   8   1  -3    0.30    2.00
  -8  -1   3    1.30    2.10
  -8  -1   3    2.70    3.30
   7   1  -3    9.10    1.90
   7   1  -3    8.50    2.50
  -7  -1   3    9.80    2.00
  -7  -1   3    7.70    3.00
   6   1  -3 1832.22   82.89
   6   1  -3 2008.80   83.59
   6   1  -3 1901.21   83.59
  -6  -1   3 1904.01   83.59
  -6  -1   3 1964.60   82.89
   5   1  -3  591.24   26.80
   5   1  -3  644.34   27.50
   5   1  -3  629.24   27.60
  -5  -1   3  597.24   27.50
   4   1  -3 3889.21  162.28
   4   1  -3 3808.62  162.28
  -4  -1   3 3613.24  162.28
   3   1  -3 1694.33   72.49
   3   1  -3 1574.64   72.99
   3   1  -3 1694.83   72.99
  -3  -1   3 1793.92   72.99
   2   1  -3  850.71   38.10
  -2  -1   3  901.11   38.10
  -2   1  -3 2988.70  135.49
  -2   1  -3 3270.87  135.69
   2  -1   3 3288.37  135.49
   2  -1   3 3052.39  135.69
  -3   1  -3  223.48   10.60
   3  -1   3  215.78   11.10
   3  -1   3  234.18   10.60
  -4   1  -3 3065.89  129.19
  -4   1  -3 2887.61  128.79
   4  -1   3 2808.02  129.19
   4  -1   3 3191.98  128.89
   5  -1   3 1264.17   52.39
   5  -1   3 1132.29   52.89
  -6   1  -3  570.14   27.00
  -6   1  -3  577.84   26.40
  -6   1  -3  580.44   25.00
   6  -1   3  525.25   26.60
   6  -1   3  602.44   26.00
  -7   1  -3   13.90    2.90
  -7   1  -3   12.10    4.10
   7  -1   3    8.60    2.90
   7  -1   3   15.10    3.50
  -8   1  -3   60.29    8.30
   8  -1   3   69.59    7.60
   8  -1   3   59.69    8.40
  -9   1  -3   42.90    6.10
  -9   1  -3   39.20    5.50
   9  -1   3   58.99    9.10
   9  -1   3   41.00    5.00
  11   0  -3    3.30    4.70
  11   0  -3    3.60    4.20
 -11   0   3    2.70    4.70
 -11   0   3   -2.30    3.20
  10   0  -3    8.70    4.50
 -10   0   3    5.90    2.70
 -10   0   3    3.80    4.30
   9   0  -3  392.26   19.30
   9   0  -3  357.56   17.70
   9   0  -3  375.26   19.90
  -9   0   3  405.36   17.90
  -9   0   3  388.56   20.00
   8   0  -3   -0.90    1.90
   8   0  -3    1.30    3.00
   8   0  -3   -0.20    3.30
  -8   0   3    1.30    1.90
  -8   0   3    1.80    3.30
   7   0  -3  344.37   18.20
   7   0  -3  434.16   17.90
   7   0  -3  437.66   19.40
   7   0  -3  412.86   19.80
  -7   0   3  408.76   19.60
  -7   0   3  404.96   18.30
   6   0  -3    1.60    2.00
   6   0  -3    2.80    1.00
   6   0  -3    3.60    1.60
  -6   0   3    1.90    2.00
  -6   0   3    0.20    1.10
   5   0  -3  357.26   15.30
   5   0  -3  331.27   16.10
   5   0  -3  346.87   16.00
  -5   0   3  336.77   16.10
  -5   0   3  346.67   15.00
   4   0  -3 2798.22  117.49
   4   0  -3 2802.62  117.59
  -4   0   3 2575.04  117.49
   3   0  -3 1409.16   61.09
   3   0  -3 1376.26   61.19
  -3   0   3 1445.96   61.19
   0   0  -3 2952.60  130.79
   0   0   3 3125.89  130.79
  -2   0  -3  180.08    8.90
   2   0   3  189.68    9.40
   2   0   3  203.28    9.00
   2   0   3  186.18    9.50
  -3   0  -3   40.20    3.40
  -3   0  -3   39.60    4.10
  -3   0  -3   40.10    3.10
   3   0   3   37.90    4.50
   3   0   3   47.20    3.60
  -4   0  -3 1640.34   70.49
  -4   0  -3 1699.73   71.39
  -4   0  -3 1562.34   70.79
   4   0   3 1732.83   70.79
   4   0   3 1536.55   71.29
  -5   0  -3  180.18   10.00
  -5   0  -3  181.08   10.30
  -5   0  -3  185.98    8.50
   5   0   3  171.18   10.30
   5   0   3  171.58    9.20
  -6   0  -3  460.15   22.70
  -6   0  -3  482.45   20.40
  -6   0  -3  472.35   22.10
   6   0   3  463.55   22.40
   6   0   3  439.26   21.40
  -7   0  -3   43.90    6.60
  -7   0  -3   45.00    5.20
   7   0   3   46.70    7.80
   7   0   3   44.90    5.80
  -8   0  -3   38.20    4.60
  -8   0  -3   36.70    6.60
   8   0   3   50.89    6.70
   8   0   3   42.40    5.30
  -9   0  -3   32.90    5.90
  -9   0  -3   33.90    6.20
   9   0   3   33.00    5.60
   9   0   3   33.50    4.80
  11  -1  -3    1.50    4.70
  11  -1  -3    3.60    4.70
 -11   1   3    2.00    3.10
 -11   1   3    3.30    4.90
  10  -1  -3 1191.88   54.89
 -10   1   3 1234.28   52.59
 -10   1   3 1170.78   55.59
   9  -1  -3 1998.70   87.69
   9  -1  -3 1995.40   87.99
  -9   1   3 2027.70   86.39
  -9   1   3 1962.90   87.79
   8  -1  -3 2146.59   90.39
   8  -1  -3 2056.69   88.89
   8  -1  -3 2010.60   90.49
  -8   1   3 2015.10   90.39
  -8   1   3 2100.59   89.19
   7  -1  -3  363.86   17.10
   7  -1  -3  340.27   17.30
   7  -1  -3  366.46   15.80
  -7   1   3  345.97   15.80
  -7   1   3  342.67   17.20
   6  -1  -3  632.14   26.90
   6  -1  -3  635.44   27.70
   6  -1  -3  595.34   27.80
  -6   1   3  618.64   26.60
  -6   1   3  580.74   27.60
   5  -1  -3   53.59    5.10
   5  -1  -3   57.19    4.60
   5  -1  -3   59.39    3.70
  -5   1   3   45.40    4.70
   4  -1  -3  962.90   40.60
   4  -1  -3  918.31   41.10
   4  -1  -3  984.40   40.90
  -4   1   3  870.61   40.90
   1  -1  -3 1303.97   54.69
   1  -1  -3 1285.37   54.69
   1  -1  -3 1235.78   54.89
  -1   1   3 1309.27   54.89
  -1   1   3 1186.18   54.59
   0  -1  -3  805.22   33.80
   0  -1  -3  735.83   34.00
   0  -1  -3  757.22   33.60
   0  -1  -3  821.42   33.90
   0   1   3  793.12   34.00
   0   1   3  731.33   33.90
  -1  -1  -3  473.45   20.20
  -1  -1  -3  476.65   20.50
  -1  -1  -3  427.46   20.00
   1   1   3  436.66   20.50
   1   1   3  460.95   20.50
  -2  -1  -3   72.79    4.90
  -2  -1  -3   65.99    4.10
  -2  -1  -3   72.89    4.20
   2   1   3   70.49    5.00
   2   1   3   75.09    4.10
   2   1   3   69.49    5.10
  -3  -1  -3  122.19    6.70
  -3  -1  -3  124.69    7.60
  -3  -1  -3  130.99    6.60
   3   1   3  111.09    7.90
   3   1   3  151.58    6.60
   3   1   3  150.08    7.60
  -4  -1  -3   18.80    2.10
  -4  -1  -3   21.50    2.90
   4   1   3   21.60    3.20
   4   1   3   19.30    2.20
  -5  -1  -3 4665.53  196.58
  -5  -1  -3 4441.36  196.48
  -5  -1  -3 4616.84  195.48
   5   1   3 4426.26  196.68
   5   1   3 4612.44  195.68
  -6  -1  -3   22.10    3.90
  -6  -1  -3   32.00    3.40
  -6  -1  -3   22.90    3.20
   6   1   3   21.30    2.90
   6   1   3   23.40    3.90
  -7  -1  -3   92.49    9.20
  -7  -1  -3  118.39   10.30
   7   1   3  112.09    7.40
   7   1   3   93.09    9.70
  -8  -1  -3   30.20    5.50
  -8  -1  -3   22.80    4.90
   8   1   3   29.40    4.80
   8   1   3   34.30    3.80
  -9  -1  -3    4.40    5.40
   9   1   3   -6.80    3.90
   9   1   3    3.50    4.50
  11  -2  -3   58.09    7.00
  11  -2  -3   58.09    7.50
 -11   2   3   89.89   11.40
 -11   2   3   80.99    7.00
  10  -2  -3  591.74   28.80
 -10   2   3  583.94   26.20
 -10   2   3  559.84   30.30
   9  -2  -3  582.64   27.20
   9  -2  -3  553.64   25.30
   9  -2  -3  572.44   27.90
  -9   2   3  570.64   25.60
  -9   2   3  589.24   27.70
   8  -2  -3 2319.37   98.59
   8  -2  -3 2222.68   97.39
   8  -2  -3 2240.18   98.79
  -8   2   3 2287.47   97.49
  -8   2   3 2230.78   98.69
   7  -2  -3  257.87   13.80
   7  -2  -3  266.87   12.20
   7  -2  -3  262.17   13.30
  -7   2   3  251.47   13.40
  -7   2   3  263.57   11.90
   6  -2  -3 2739.23  121.59
   6  -2  -3 2860.91  120.79
   6  -2  -3 2915.01  121.39
  -6   2   3 2875.61  120.59
  -6   2   3 2636.34  121.29
   5  -2  -3 4816.22  208.48
   5  -2  -3 4992.60  208.28
   5  -2  -3 4904.71  207.98
  -5   2   3 4653.23  208.28
   3  -2  -3  311.17   15.20
   3  -2  -3  343.07   14.90
   3  -2  -3  341.47   15.00
  -3   2   3  321.97   15.00
  -3   2   3  311.87   14.60
  -3   2   3  337.77   15.20
   2  -2  -3 3704.73  162.58
   2  -2  -3 3812.92  162.48
  -2   2   3 3913.81  162.58
  -2   2   3 3679.53  162.48
   1  -2  -3  102.79    6.30
   1  -2  -3  121.19    6.10
   1  -2  -3  116.89    6.00
  -1   2   3  107.49    6.00
  -1   2   3  108.89    6.10
  -1   2   3  112.69    6.30
  -1  -2  -3   49.99    3.70
  -1  -2  -3   44.20    3.10
  -1  -2  -3   50.89    4.20
   1   2   3   46.60    4.40
   1   2   3   45.70    4.30
  -2  -2  -3   15.70    2.30
  -2  -2  -3   13.20    1.40
  -2  -2  -3   12.90    1.80
   2   2   3   12.90    2.40
   2   2   3    9.70    2.00
  -3  -2  -3    3.90    1.70
  -3  -2  -3    6.80    2.40
  -3  -2  -3    7.60    1.40
   3   2   3    6.30    2.50
   3   2   3    8.20    2.30
  -4  -2  -3  356.66   17.10
  -4  -2  -3  339.67   16.80
  -4  -2  -3  361.36   16.10
   4   2   3  352.56   17.50
   4   2   3  334.27   15.70
   4   2   3  352.76   17.20
  -5  -2  -3  237.88   12.20
  -5  -2  -3  222.88   10.70
  -5  -2  -3  203.38   12.20
   5   2   3  204.38   10.40
   5   2   3  229.58   12.70
  -6  -2  -3   44.90    6.40
  -6  -2  -3   37.20    4.20
  -6  -2  -3   43.10    7.10
   6   2   3   46.00    4.30
   6   2   3   39.30    4.90
  -7  -2  -3   48.10    4.60
  -7  -2  -3   58.29    9.20
   7   2   3   55.49    5.10
   7   2   3   32.70    9.40
  -8  -2  -3   -3.90    5.00
  -8  -2  -3    2.70    4.90
   8   2   3    2.80    4.40
  11  -3  -3  192.08   15.40
 -11   3   3  191.28   14.90
 -11   3   3  189.28   10.70
  10  -3  -3  357.26   19.80
  10  -3  -3  361.56   19.10
  10  -3  -3  328.37   16.00
 -10   3   3  338.47   20.30
 -10   3   3  354.56   16.60
   9  -3  -3   85.59   10.30
   9  -3  -3   96.79    6.10
  -9   3   3   79.09    6.10
  -9   3   3  112.99    9.60
   8  -3  -3  117.49    9.70
   8  -3  -3  114.29    8.50
   8  -3  -3  117.69    6.80
  -8   3   3   97.99    6.50
  -8   3   3  123.79    9.00
   7  -3  -3  228.88   11.90
   7  -3  -3  226.98   11.10
   7  -3  -3  223.88   12.60
  -7   3   3  212.58   12.20
  -7   3   3  234.68   10.70
   6  -3  -3  528.65   23.30
   6  -3  -3  536.15   23.70
   6  -3  -3  506.55   24.10
  -6   3   3  500.25   23.80
  -6   3   3  506.75   23.40
  -6   3   3  534.55   22.90
   5  -3  -3 3117.39  135.19
   5  -3  -3 3259.47  134.89
   5  -3  -3 3261.87  134.69
  -5   3   3 2886.31  134.69
  -5   3   3 3100.49  134.69
   4  -3  -3  663.23   28.50
   4  -3  -3  654.93   28.40
   4  -3  -3  612.04   28.80
  -4   3   3  621.64   28.40
  -4   3   3  688.43   28.80
  -4   3   3  606.44   28.10
   3  -3  -3  269.67   13.70
   3  -3  -3  291.47   13.40
   3  -3  -3  294.47   13.10
  -3   3   3  272.97   13.50
  -3   3   3  299.67   13.60
  -3   3   3  296.17   13.20
   2  -3  -3 4199.48  185.68
   2  -3  -3 4331.77  185.68
  -2   3   3 4618.04  185.78
  -2   3   3 4113.69  185.58
   1  -3  -3  688.73   29.80
   1  -3  -3  652.23   30.00
  -1   3   3  663.23   29.90
  -1   3   3  712.63   30.00
  -1   3   3  651.83   29.90
   0  -3  -3 3031.90  127.59
   0  -3  -3 3101.09  127.79
   0  -3  -3 2860.81  127.69
   0   3   3 2816.32  127.69
   0   3   3 3061.79  127.69
   0   3   3 2875.41  127.49
  -1  -3  -3  200.98    9.70
  -1  -3  -3  183.38    9.00
  -1  -3  -3  212.38   10.20
   1   3   3  188.18   10.20
   1   3   3  192.18    9.80
   1   3   3  201.78   10.10
  -2  -3  -3 2227.58   93.39
  -2  -3  -3 2163.38   92.79
   2   3   3 1960.10   93.19
   2   3   3 2229.08   93.09
  -3  -3  -3  248.78   11.80
  -3  -3  -3  224.98   11.80
  -3  -3  -3  246.58   12.80
   3   3   3  234.78   12.90
  -4  -3  -3  182.38   11.00
  -4  -3  -3  222.38   11.70
  -4  -3  -3  210.48   10.30
   4   3   3  202.18   11.90
   4   3   3  194.88   11.60
  -5  -3  -3   46.90    6.50
  -5  -3  -3   47.50    5.10
  -5  -3  -3   35.10    4.20
   5   3   3   53.89    7.60
   5   3   3   36.30    4.40
  -6  -3  -3   89.99    6.80
  -6  -3  -3  101.59    9.20
  -6  -3  -3  102.59    9.20
   6   3   3   99.69   10.40
   6   3   3  110.99    9.90
  -7  -3  -3   48.20    5.00
  -7  -3  -3   39.60    6.20
  -7  -3  -3   44.30    5.80
   7   3   3   41.90    6.50
   7   3   3   42.30    5.70
  -8  -3  -3    4.30    5.40
   8   3   3   12.30    5.50
  11  -4  -3   34.00    6.70
  11  -4  -3   48.50    5.50
 -11   4   3   41.00    6.20
 -11   4   3   50.99    6.80
  10  -4  -3   -5.90    4.50
  10  -4  -3    2.10    2.70
  10  -4  -3   -1.60    5.40
 -10   4   3   -1.20    2.60
 -10   4   3   -5.60    4.50
   9  -4  -3   91.99    6.60
   9  -4  -3   67.59   10.20
  -9   4   3   88.49    6.40
  -9   4   3   95.49    9.60
   8  -4  -3    8.30    3.50
   8  -4  -3   11.70    2.60
  -8   4   3    8.60    3.50
  -8   4   3    6.60    2.20
   7  -4  -3 1119.79   48.70
   7  -4  -3 1132.69   48.30
   7  -4  -3 1086.59   49.10
  -7   4   3 1062.99   48.20
  -7   4   3 1122.69   47.90
  -7   4   3 1060.79   48.70
   6  -4  -3 1608.74   72.29
   6  -4  -3 1719.23   71.79
   6  -4  -3 1712.93   71.99
  -6   4   3 1627.94   71.79
  -6   4   3 1576.44   71.89
   5  -4  -3    2.90    2.00
   5  -4  -3   -1.60    1.80
   5  -4  -3    3.90    2.30
  -5   4   3    0.90    2.00
  -5   4   3    6.90    2.00
   4  -4  -3  538.45   25.70
   4  -4  -3  584.04   25.10
   4  -4  -3  585.44   25.50
  -4   4   3  544.95   25.20
  -4   4   3  601.44   25.70
  -4   4   3  541.55   25.50
   3  -4  -3  491.75   23.20
   3  -4  -3  515.45   22.50
   3  -4  -3  520.45   23.10
  -3   4   3  495.45   22.90
  -3   4   3  495.35   23.10
  -3   4   3  539.75   23.20
   2  -4  -3 1451.05   63.29
   2  -4  -3 1396.66   63.99
   2  -4  -3 1543.65   63.99
  -2   4   3 1397.56   63.89
  -2   4   3 1608.54   64.09
  -2   4   3 1409.06   63.89
   1  -4  -3 1438.66   59.79
   1  -4  -3 1317.37   59.79
  -1   4   3 1294.77   59.79
  -1   4   3 1445.36   59.89
  -1   4   3 1355.46   59.79
   0  -4  -3 1357.66   62.09
   0  -4  -3 1508.45   62.19
   0   4   3 1350.16   62.29
   0   4   3 1498.65   62.19
   0   4   3 1403.16   62.09
  -1  -4  -3 2574.04  106.49
   1   4   3 2326.67  106.79
   1   4   3 2380.86  106.49
   1   4   3 2561.44  106.69
  -2  -4  -3 4932.81  206.98
  -2  -4  -3 4521.05  206.08
  -2  -4  -3 4947.50  206.48
   2   4   3 4666.33  206.98
   2   4   3 4761.22  206.48
   2   4   3 4947.00  206.78
  -3  -4  -3  435.66   19.20
  -3  -4  -3  400.16   20.00
  -3  -4  -3  376.06   18.90
   3   4   3  400.66   20.10
   3   4   3  423.16   19.70
  -4  -4  -3  338.77   17.20
  -4  -4  -3  359.96   16.10
  -4  -4  -3  304.87   16.20
   4   4   3  333.27   17.60
   4   4   3  333.77   17.20
  -5  -4  -3   21.60    3.60
  -5  -4  -3   15.50    3.60
  -5  -4  -3   17.70    3.30
   5   4   3   17.00    4.70
   5   4   3   18.00    3.90
  -6  -4  -3  108.39    8.10
  -6  -4  -3   96.09   10.00
  -6  -4  -3   88.59   10.80
   6   4   3   98.19   11.10
   6   4   3  103.79   11.40
  -7  -4  -3    3.70    4.70
  -7  -4  -3   10.80    3.10
   7   4   3    9.70    5.10
   7   4   3    6.10    6.50
  10  -5  -3   91.59   11.50
  10  -5  -3   83.59    7.70
 -10   5   3   91.79    7.70
 -10   5   3   97.09   11.40
   9  -5  -3    3.60    4.10
   9  -5  -3    0.90    2.90
   9  -5  -3   -3.60    4.90
  -9   5   3    2.40    3.90
  -9   5   3    4.10    2.90
   8  -5  -3  136.59    8.50
   8  -5  -3  130.29   10.50
  -8   5   3  126.69    9.50
  -8   5   3  136.19    8.00
  -8   5   3  132.59    8.90
   7  -5  -3    0.70    3.10
   7  -5  -3   -3.10    2.40
  -7   5   3   -1.70    2.40
  -7   5   3   -0.10    2.80
   6  -5  -3   98.99    7.00
   6  -5  -3   99.29    7.30
   6  -5  -3   99.19    8.20
  -6   5   3  103.09    7.50
  -6   5   3  102.39    7.10
   5  -5  -3  329.97   15.30
   5  -5  -3  310.37   16.00
   5  -5  -3  341.17   15.80
  -5   5   3  317.27   15.40
  -5   5   3  328.47   15.90
   4  -5  -3   14.50    2.60
   4  -5  -3   22.00    3.20
   4  -5  -3   15.60    2.80
  -4   5   3   16.10    2.50
  -4   5   3   16.50    2.70
  -4   5   3   11.20    2.60
   3  -5  -3   44.80    5.30
   3  -5  -3   32.50    4.80
   3  -5  -3   41.80    3.30
  -3   5   3   51.29    5.00
  -3   5   3   47.90    4.90
  -3   5   3   37.00    3.90
   2  -5  -3  108.69    6.90
   2  -5  -3  102.99    7.00
  -2   5   3  113.49    6.90
  -2   5   3  100.69    7.10
  -2   5   3   99.59    7.10
   1  -5  -3  113.29    6.90
   1  -5  -3  102.29    7.20
  -1   5   3  108.49    7.40
  -1   5   3  100.49    7.30
  -1   5   3  109.19    7.00
   0  -5  -3   -1.70    2.10
   0  -5  -3    1.20    2.20
   0   5   3    3.20    2.60
   0   5   3    0.10    2.40
   0   5   3    3.80    2.10
  -1  -5  -3  303.47   14.90
  -1  -5  -3  280.47   13.60
   1   5   3  301.97   15.50
   1   5   3  314.67   14.90
   1   5   3  297.67   14.90
  -2  -5  -3 3214.98  132.79
  -2  -5  -3 3167.88  133.39
  -2  -5  -3 2751.02  132.09
   2   5   3 3064.29  132.79
   2   5   3 3255.87  132.99
   2   5   3 2965.50  133.39
  -3  -5  -3 1843.32   80.99
  -3  -5  -3 1731.63   79.69
  -3  -5  -3 1894.01   80.19
   3   5   3 1941.71   80.69
   3   5   3 1782.72   81.09
   3   5   3 1844.12   80.19
  -4  -5  -3   -6.90    2.80
  -4  -5  -3    1.00    2.70
   4   5   3   -0.10    3.00
   4   5   3   -1.50    3.70
  -5  -5  -3   76.19    7.80
  -5  -5  -3   72.49    8.10
   5   5   3   74.69    9.90
   5   5   3   78.49    9.60
  -6  -5  -3  258.57   14.30
  -6  -5  -3  260.87   15.30
   6   5   3  262.57   17.90
   6   5   3  277.07   17.80
  10  -6  -3   13.40    5.30
  10  -6  -3   17.70    4.30
 -10   6   3   19.90    4.90
 -10   6   3   13.70    3.80
   9  -6  -3   -5.50    6.30
   9  -6  -3   -4.20    3.50
   9  -6  -3   -0.70    4.40
  -9   6   3    0.50    3.20
  -9   6   3    0.00    3.70
   8  -6  -3    1.80    3.80
   8  -6  -3    7.40    3.90
   8  -6  -3   -3.20    3.10
  -8   6   3    1.50    3.30
  -8   6   3   -2.00    3.50
  -8   6   3    1.70    3.00
   7  -6  -3  125.69    9.20
   7  -6  -3  124.69    9.40
   7  -6  -3  148.89   10.20
  -7   6   3  129.79    9.10
  -7   6   3  131.59    9.60
   6  -6  -3  114.09    8.90
   6  -6  -3  114.19    8.30
  -6   6   3  106.09    8.50
   5  -6  -3    0.40    2.70
   5  -6  -3   -0.40    2.90
  -5   6   3    3.30    2.50
  -5   6   3   -0.30    3.00
   4  -6  -3  100.19    7.60
   4  -6  -3   99.59    7.50
  -4   6   3   93.89    7.30
  -4   6   3   95.79    7.80
   3  -6  -3  783.22   37.00
   3  -6  -3  851.41   37.20
  -3   6   3  797.72   37.10
  -3   6   3  889.11   37.10
  -3   6   3  812.32   37.20
   2  -6  -3   49.30    5.90
   2  -6  -3   37.80    6.00
  -2   6   3   48.10    6.30
  -2   6   3   43.20    5.80
  -2   6   3   50.09    6.50
   1  -6  -3  551.64   24.70
   1  -6  -3  536.05   23.80
   1  -6  -3  521.75   24.60
  -1   6   3  547.65   24.50
  -1   6   3  522.85   24.80
  -1   6   3  505.65   24.80
   0  -6  -3  139.69    7.70
   0  -6  -3  144.99    9.40
   0   6   3  157.18    9.40
   0   6   3  162.58   10.10
   0   6   3  129.39    9.70
  -1  -6  -3   61.89    7.20
   1   6   3   57.79    7.50
   1   6   3   57.49    8.30
  -2  -6  -3    8.10    2.00
  -2  -6  -3    7.60    3.20
   2   6   3    7.40    3.10
   2   6   3    5.10    3.20
   2   6   3   -0.20    3.70
  -3  -6  -3   -0.10    2.20
  -3  -6  -3   -1.70    3.00
   3   6   3   -0.40    3.50
   3   6   3    2.00    3.20
   3   6   3   -2.40    6.90
  -4  -6  -3    6.30    2.80
  -4  -6  -3   14.90    3.90
   4   6   3   10.00    4.00
   4   6   3    9.30    4.60
  -5  -6  -3   27.70    4.70
  -5  -6  -3   24.50    4.00
   5   6   3   18.70    5.30
   5   6   3   24.20    5.90
   9  -7  -3    2.40    4.60
   9  -7  -3    1.90    4.60
  -9   7   3    3.20    4.30
  -9   7   3    7.20    4.10
  -9   7   3    6.30    4.50
   8  -7  -3   21.40    5.80
   8  -7  -3   21.40    4.50
   8  -7  -3   17.00    4.50
  -8   7   3   19.30    4.40
   7  -7  -3  184.58   13.00
   7  -7  -3  186.98   12.60
   7  -7  -3  207.68   12.40
  -7   7   3  217.18   12.80
   6  -7  -3   38.90    4.70
   6  -7  -3   37.00    4.70
   6  -7  -3   59.49    7.30
  -6   7   3   42.80    5.00
  -6   7   3   56.09    7.30
   5  -7  -3   -1.50    2.80
   5  -7  -3    0.90    3.00
   5  -7  -3   -1.70    2.70
  -5   7   3   -2.10    3.30
  -5   7   3    0.40    3.20
   4  -7  -3  334.27   17.70
   4  -7  -3  353.36   17.70
   4  -7  -3  351.76   17.30
  -4   7   3  364.66   18.20
  -4   7   3  360.56   17.80
  -4   7   3  358.86   17.70
   3  -7  -3  603.74   27.30
   3  -7  -3  576.44   26.80
   3  -7  -3  561.24   27.10
  -3   7   3  574.34   27.50
  -3   7   3  604.04   27.60
  -3   7   3  595.04   27.10
   2  -7  -3  272.67   13.80
   2  -7  -3  238.28   13.70
   2  -7  -3  252.17   12.80
  -2   7   3  268.37   14.40
  -2   7   3  261.47   14.20
  -2   7   3  249.08   14.60
   1  -7  -3   13.70    2.50
   1  -7  -3   12.80    3.50
   1  -7  -3   15.70    3.40
  -1   7   3   15.20    4.10
  -1   7   3   18.80    3.50
  -1   7   3   15.50    3.80
   0  -7  -3  300.67   15.90
   0  -7  -3  275.17   13.90
   0   7   3  328.27   15.60
   0   7   3  303.87   16.60
   0   7   3  289.57   16.30
  -1  -7  -3   18.20    4.10
   1   7   3   20.40    3.60
   1   7   3   17.30    3.90
   1   7   3   15.00    4.50
  -2  -7  -3  203.58   12.60
   2   7   3  207.48   12.40
   2   7   3  197.38   12.20
   2   7   3  182.88   13.60
  -3  -7  -3   83.19    9.60
   3   7   3   92.89   11.50
   3   7   3   96.69    9.20
   3   7   3   81.99    9.40
  -4  -7  -3   93.99    7.40
  -4  -7  -3  112.59   10.40
   4   7   3  107.49   11.80
   4   7   3  113.49   12.60
   8  -8  -3   69.49   10.60
   8  -8  -3   51.19    7.80
  -8   8   3   73.79    9.40
  -8   8   3   52.29    6.30
   7  -8  -3   59.89    7.20
   7  -8  -3   71.09    9.80
   7  -8  -3   43.70    6.10
  -7   8   3   75.49    9.30
   6  -8  -3  127.99   11.00
   6  -8  -3  146.59   12.50
   6  -8  -3  133.09   10.70
  -6   8   3  153.08   11.50
  -6   8   3  150.68   11.20
   5  -8  -3   24.70    4.10
   5  -8  -3   24.00    4.90
   5  -8  -3   28.50    4.70
  -5   8   3   32.80    4.80
  -5   8   3   29.00    5.00
   4  -8  -3   19.90    4.60
   4  -8  -3   19.70    3.70
   4  -8  -3   14.50    3.60
  -4   8   3   14.20    3.80
  -4   8   3   17.30    4.30
  -4   8   3   21.80    4.50
   3  -8  -3  153.48    9.80
   3  -8  -3  151.48   11.50
   3  -8  -3  152.98   10.30
  -3   8   3  152.48   11.60
  -3   8   3  163.38   10.30
  -3   8   3  155.38   11.60
   2  -8  -3   38.60    4.30
   2  -8  -3   54.69    7.50
   2  -8  -3   38.30    4.80
  -2   8   3   43.40    7.00
  -2   8   3   42.10    5.50
  -2   8   3   43.10    5.40
   1  -8  -3   36.50    5.50
   1  -8  -3   50.59    6.00
  -1   8   3   41.20    5.50
  -1   8   3   69.59    9.40
   0  -8  -3   80.79    9.70
   0   8   3   64.29    6.90
   0   8   3   74.69    9.90
   0   8   3   90.49    9.00
  -1  -8  -3  135.69   12.20
   1   8   3  137.89   13.20
   1   8   3  155.48   11.30
   1   8   3  172.08   12.00
  -2  -8  -3   12.90    5.20
   2   8   3   20.70    5.70
   2   8   3   23.90    5.00
   2   8   3   17.10    4.40
   6  -9  -3    2.00    4.80
   6  -9  -3   -3.70    4.00
  -6   9   3    1.60    4.60
  -6   9   3   -2.50    5.10
   5  -9  -3    8.80    4.20
   5  -9  -3   10.50    4.00
  -5   9   3   10.50    5.00
  -5   9   3   15.00    4.90
   4  -9  -3    0.90    3.50
   4  -9  -3   -1.70    4.00
  -4   9   3   -2.80    4.80
  -4   9   3   -4.10    4.00
  -4   9   3   -2.20    7.10
   3  -9  -3   -1.40    3.70
   3  -9  -3    2.80    3.60
  -3   9   3   -2.60    3.90
  -3   9   3   -2.30    4.60
  -3   9   3   -4.20    4.90
   2  -9  -3   38.40    4.90
   2  -9  -3   34.30    4.70
  -2   9   3   46.80    5.30
  -2   9   3   44.00    5.90
  -2   9   3   46.20    6.40
   1  -9  -3    3.00    3.00
  -1   9   3    1.50    4.20
  -1   9   3    0.90    4.70
  -1   9   3    4.00    5.10
   0   9   3   10.00    5.50
   0   9   3    6.80    4.40
   0   9   3    9.90    5.10
   3  11  -4   32.00    6.20
   3  11  -4   22.10    5.40
   2  11  -4   39.20    6.60
   2  11  -4   27.50    5.50
  -2 -11   4   31.60    4.20
   1  11  -4   21.30    5.30
  -1 -11   4   20.00    4.00
   0  11  -4   -0.40    4.40
   0 -11   4   -4.00    3.70
   0 -11   4   -9.30    7.70
  -1  11  -4   33.30    5.70
   1 -11   4   30.00    4.80
  -2  11  -4   40.70    5.00
  -2  11  -4   32.30    6.20
   2 -11   4   31.00    5.00
  -3  11  -4   20.00    5.60
  -3  11  -4   24.80    3.30
   3 -11   4   23.50    5.30
  -4  11  -4   62.19    7.40
  -4  11  -4   49.50    6.70
   4 -11   4   37.90    6.00
   5  10  -4   71.29   10.20
   5  10  -4   75.39   11.40
   4  10  -4    5.60    4.10
   4  10  -4    2.10    4.50
   3  10  -4   36.30    4.70
   3  10  -4   29.70    4.90
   3  10  -4   30.40    5.50
   2  10  -4   12.70    5.30
   2  10  -4   18.30    4.90
  -2 -10   4    9.90    3.20
   1  10  -4   62.09   10.20
  -1 -10   4   89.89    8.50
  -1 -10   4   82.19    7.50
   0  10  -4   -0.70    7.30
   0  10  -4   -1.10    1.90
   0 -10   4   -4.30    2.80
   0 -10   4    2.20    3.40
  -1  10  -4  362.06   25.10
   1 -10   4  403.36   19.90
   1 -10   4  411.06   19.50
  -2  10  -4    0.00    5.00
   2 -10   4   -0.70    3.60
  -3  10  -4    9.50    4.70
  -3  10  -4    3.10    2.80
   3 -10   4    5.40    3.80
  -4  10  -4  313.87   17.40
  -4  10  -4  308.77   15.80
   4 -10   4  284.27   16.90
  -5  10  -4  333.07   17.30
  -5  10  -4  353.36   18.30
   5 -10   4  326.97   18.80
   5 -10   4  287.27   15.50
  -6  10  -4   41.50    5.90
  -6  10  -4   33.70    5.30
   6 -10   4   25.70    3.50
   7   9  -4   -6.40    4.60
   7   9  -4   -5.90    3.70
   7   9  -4   -4.10    3.20
   7   9  -4    0.00    4.20
   6   9  -4   10.60    4.20
   6   9  -4    6.70    2.70
   6   9  -4    9.40    3.10
   6   9  -4    1.50    3.50
   6   9  -4   10.20    4.60
   5   9  -4    8.50    4.10
   5   9  -4   11.40    3.20
   5   9  -4    7.30    2.30
   5   9  -4    9.10    3.60
   5   9  -4    5.90    2.00
   4   9  -4   37.30    4.70
   4   9  -4   29.70    5.20
   4   9  -4   44.80    5.30
   4   9  -4   47.40    4.80
   3   9  -4   35.70    4.80
   3   9  -4   36.90    5.20
   3   9  -4   32.50    4.80
   3   9  -4   31.50    4.70
   2   9  -4   -2.80    2.50
   2   9  -4   -7.30    3.40
  -2  -9   4   -0.30    2.20
   1   9  -4    7.70    3.80
   1   9  -4   11.60    2.20
   1   9  -4   11.10    2.80
  -1  -9   4   11.80    3.20
  -1  -9   4   10.50    2.60
   0   9  -4  328.77   16.80
   0   9  -4  323.67   16.10
   0  -9   4  325.57   15.80
   0  -9   4  309.77   16.10
  -1   9  -4   10.90    3.10
  -1   9  -4    9.20    3.50
   1  -9   4    8.30    2.50
   1  -9   4    7.60    3.00
  -2   9  -4   14.20    4.10
  -2   9  -4   16.50    3.70
   2  -9   4   13.50    3.20
  -3   9  -4   68.49    8.50
   3  -9   4   61.79    7.20
  -4   9  -4    8.00    3.90
   4  -9   4    9.30    3.70
   4  -9   4    6.70    2.00
  -5   9  -4 1170.68   50.39
  -5   9  -4 1154.08   50.19
   5  -9   4  989.70   49.10
   5  -9   4 1170.18   50.69
  -6   9  -4   70.69    9.40
  -6   9  -4   59.89    9.00
  -6   9  -4   63.99   10.50
   6  -9   4   54.89    7.00
   6  -9   4   56.39    7.00
  -7   9  -4   34.80    9.30
  -7   9  -4   44.00    5.40
  -7   9  -4   41.80    6.60
   7  -9   4   32.50    4.30
   8   8  -4    0.30    3.50
   8   8  -4   -3.50    4.30
   7   8  -4    2.60    3.20
   7   8  -4    2.70    4.10
   7   8  -4   -3.60    3.80
   6   8  -4   62.09    6.10
   6   8  -4   62.79    7.40
   6   8  -4   68.89    8.60
   6   8  -4   70.59    7.30
   5   8  -4  136.39    9.10
   5   8  -4  130.79   10.10
   5   8  -4  126.09    7.10
   5   8  -4  121.29    7.40
   5   8  -4  133.99    8.10
   4   8  -4  927.01   42.30
   4   8  -4  950.00   41.10
   4   8  -4  947.01   41.80
   4   8  -4  898.91   40.80
   3   8  -4    4.20    3.60
   3   8  -4   13.50    2.70
   3   8  -4   16.90    2.50
   3   8  -4    8.30    3.30
  -3  -8   4   15.90    2.40
   2   8  -4  292.07   14.50
   2   8  -4  251.07   13.50
   2   8  -4  280.87   13.10
  -2  -8   4  281.27   13.40
   1   8  -4   50.09    5.50
   1   8  -4   58.39    6.70
  -1  -8   4   59.49    5.10
   0   8  -4  372.56   18.30
   0   8  -4  387.06   18.80
   0  -8   4  398.06   18.20
  -1   8  -4   41.60    6.00
  -1   8  -4   28.80    3.80
   1  -8   4   39.40    5.40
  -2   8  -4    9.30    3.00
  -2   8  -4   12.50    3.20
   2  -8   4   15.60    2.90
  -3   8  -4  198.38   11.60
  -3   8  -4  184.78   11.30
   3  -8   4  171.88    9.40
   3  -8   4  207.18   11.10
  -4   8  -4  640.04   29.10
   4  -8   4  562.34   28.00
   4  -8   4  681.73   29.20
  -5   8  -4  167.28   10.80
  -5   8  -4  155.98   10.60
   5  -8   4  172.38   11.20
  -6   8  -4    5.20    3.40
  -6   8  -4    4.30    3.90
  -6   8  -4    0.30    3.60
   6  -8   4   -0.70    3.60
  -7   8  -4   14.20    5.10
  -7   8  -4   16.40    4.10
  -7   8  -4   11.20    5.60
  -8   8  -4   33.20    5.50
  -8   8  -4   33.10    4.90
  -8   8  -4   19.70    7.20
   9   7  -4   42.10    5.90
   9   7  -4   28.20    5.10
   8   7  -4  116.69   10.90
   8   7  -4  119.59    8.40
   8   7  -4  111.79   10.10
   7   7  -4    0.20    2.00
   7   7  -4    0.40    2.90
   7   7  -4    0.60    3.40
   7   7  -4   -0.50    3.40
   6   7  -4    0.20    1.80
   6   7  -4   -2.60    2.40
   6   7  -4   -3.20    3.00
   6   7  -4   -1.90    2.60
   5   7  -4  777.02   34.00
   5   7  -4  769.52   34.70
   5   7  -4  803.32   34.60
   5   7  -4  745.83   34.10
   5   7  -4  762.62   35.30
   4   7  -4    4.40    2.50
   4   7  -4    7.80    2.10
   4   7  -4   -6.00    2.90
   4   7  -4   -0.90    3.00
   4   7  -4    2.80    1.70
   3   7  -4   77.19    5.60
   3   7  -4   71.79    6.70
   3   7  -4   61.69    5.50
  -3  -7   4   83.39    5.30
   2   7  -4   58.39    5.90
   2   7  -4   56.69    4.60
   2   7  -4   50.39    4.90
  -2  -7   4   63.89    4.70
   1   7  -4  470.25   21.90
   1   7  -4  477.45   22.40
  -1  -7   4  498.85   21.90
   0   7  -4 1448.16   63.69
   0   7  -4 1399.06   63.49
   0  -7   4 1519.75   63.49
  -1   7  -4  343.57   17.00
  -1   7  -4  347.77   16.90
   1  -7   4  372.66   16.90
  -2   7  -4   98.09    7.00
  -2   7  -4   96.59    7.30
   2  -7   4  101.19    6.80
   2  -7   4   90.59    5.20
  -3   7  -4  159.28   10.30
  -3   7  -4  151.98    9.70
   3  -7   4  177.18    9.70
  -4   7  -4  237.68   13.60
  -4   7  -4  226.88   12.90
   4  -7   4  259.77   13.30
  -5   7  -4   58.59    7.20
  -5   7  -4   55.59    6.20
   5  -7   4   42.50    6.80
  -6   7  -4    6.90    3.00
  -6   7  -4    5.50    3.20
  -6   7  -4    6.40    3.50
   6  -7   4    2.00    3.50
  -7   7  -4   -0.60    2.90
  -7   7  -4    0.80    4.00
  -7   7  -4   -3.20    4.00
   7  -7   4    1.20    4.80
  -8   7  -4   15.60    5.40
  -8   7  -4   13.80    3.50
  -8   7  -4   19.90    5.50
   9   6  -4   96.59   10.60
   9   6  -4  102.49    6.80
   9   6  -4  118.49   10.60
   9   6  -4   98.09    7.60
   8   6  -4  250.97   12.60
   8   6  -4  267.67   14.70
   8   6  -4  260.37   14.60
   8   6  -4  241.68   12.70
   7   6  -4   22.10    2.60
   7   6  -4   15.70    2.70
   7   6  -4   17.40    3.60
   7   6  -4   18.70    3.50
   6   6  -4  102.09    7.90
   6   6  -4  114.69    6.40
   6   6  -4   85.69    7.80
   6   6  -4   96.79    6.80
   5   6  -4  141.59    7.80
   5   6  -4  147.49    7.60
   5   6  -4  118.89    8.80
   5   6  -4  127.29    8.30
   5   6  -4  148.39    8.20
   4   6  -4 3221.48  131.19
   4   6  -4 2968.30  130.79
   4   6  -4 3007.10  131.59
   4   6  -4 3017.80  131.29
   4   6  -4 2980.90  130.89
   3   6  -4   99.49    5.20
   3   6  -4   96.59    6.70
   3   6  -4  105.59    6.10
   3   6  -4   93.09    6.00
  -3  -6   4  109.19    5.80
   2   6  -4   60.69    4.70
   2   6  -4   60.79    5.20
  -2  -6   4   66.59    4.60
   1   6  -4  948.51   42.40
   1   6  -4  950.10   42.70
  -1  -6   4 1004.20   42.40
   0   6  -4 1168.28   52.79
   0   6  -4 1171.28   52.69
   0  -6   4 1279.17   52.69
  -1   6  -4   31.00    4.50
  -1   6  -4   38.20    4.60
   1  -6   4   30.90    4.30
  -2   6  -4  997.00   44.40
  -2   6  -4 1004.80   44.50
   2  -6   4 1020.10   44.40
  -3   6  -4   17.20    2.80
  -3   6  -4   17.40    3.00
  -4   6  -4  797.62   38.00
  -4   6  -4  795.42   37.50
  -4   6  -4  924.51   38.30
   4  -6   4  863.91   38.00
  -5   6  -4   38.40    6.30
  -5   6  -4   25.60    3.90
  -5   6  -4   37.90    5.20
   5  -6   4   34.50    4.20
  -6   6  -4  116.29    7.80
  -6   6  -4  112.99    9.70
  -6   6  -4  119.49    9.10
   6  -6   4  114.39    9.10
  -7   6  -4    0.10    3.80
  -7   6  -4    1.90    2.70
  -7   6  -4    4.70    4.40
   7  -6   4    3.80    3.90
  -8   6  -4   16.00    3.20
  -8   6  -4   15.30    4.80
  -8   6  -4   16.20    5.20
   8  -6   4   12.90    5.70
  -9   6  -4    1.50    6.10
  -9   6  -4    3.70    2.90
  -9   6  -4    3.70    5.40
  10   5  -4   16.70    4.40
  10   5  -4   14.70    3.50
 -10  -5   4   11.20    5.10
   9   5  -4  105.59    6.40
   9   5  -4  103.19    8.50
   9   5  -4  121.29   10.10
   9   5  -4  125.29   10.50
  -9  -5   4  113.09   10.80
   8   5  -4   90.99    6.80
   8   5  -4   92.39    7.90
   8   5  -4   95.59    8.00
   8   5  -4   74.39    5.70
  -8  -5   4  101.59    8.60
   7   5  -4   38.50    4.10
   7   5  -4   53.99    5.30
   7   5  -4   48.80    4.50
   7   5  -4   50.89    5.90
   6   5  -4  153.88    9.60
   6   5  -4  163.38    8.90
   6   5  -4  192.38    9.00
   6   5  -4  159.28   11.80
   5   5  -4 3829.32  163.58
   5   5  -4 3710.63  163.68
   5   5  -4 3665.63  163.98
   5   5  -4 4042.50  163.98
   5   5  -4 3760.32  163.78
   4   5  -4  861.21   38.30
   4   5  -4  844.92   38.70
   4   5  -4  864.91   38.20
   4   5  -4  921.41   38.60
   4   5  -4  876.21   38.50
   3   5  -4   97.09    5.70
   3   5  -4   95.59    6.10
   3   5  -4   98.09    5.20
   3   5  -4  102.99    5.80
   2   5  -4   37.80    4.10
   2   5  -4   35.90    3.80
  -2  -5   4   41.70    3.50
   1   5  -4  766.92   34.40
   1   5  -4  762.22   34.50
  -1  -5   4  815.62   34.40
   0   5  -4 2432.86  107.59
   0   5  -4 2455.35  107.59
   0  -5   4 2582.54  107.49
  -1   5  -4   48.50    4.50
  -1   5  -4   56.79    4.60
   1  -5   4   59.09    3.40
   1  -5   4   49.00    4.60
  -2   5  -4   75.49    5.20
  -2   5  -4   64.69    5.50
   2  -5   4   72.69    5.20
  -3   5  -4   97.99    6.50
  -3   5  -4   76.89    6.60
  -3   5  -4   85.39    5.80
   3  -5   4   83.19    6.10
  -4   5  -4  611.24   28.50
  -4   5  -4  606.54   29.10
  -4   5  -4  681.83   29.20
   4  -5   4  659.73   29.10
  -5   5  -4   71.99    7.20
  -5   5  -4   81.99    7.00
  -5   5  -4   80.09    5.80
   5  -5   4   75.29    7.00
  -6   5  -4  289.37   14.90
  -6   5  -4  336.07   16.30
   6  -5   4  316.57   16.00
  -7   5  -4   51.69    7.50
  -7   5  -4   39.90    5.40
  -7   5  -4   33.90    3.50
   7  -5   4   50.79    7.40
  -8   5  -4   21.20    3.00
  -8   5  -4   29.40    4.80
  -8   5  -4   25.00    5.50
   8  -5   4   23.70    5.50
  -9   5  -4   -1.70    5.40
  -9   5  -4    4.60    2.50
  -9   5  -4   -6.40    4.80
  10   4  -4   14.30    4.10
  10   4  -4   10.50    5.90
 -10  -4   4   13.60    5.00
   9   4  -4  169.08   10.60
   9   4  -4  144.69    8.10
   9   4  -4  179.68   11.60
  -9  -4   4  193.98   12.30
   8   4  -4  949.01   42.10
   8   4  -4  876.91   41.00
   8   4  -4  988.40   42.50
  -8  -4   4  961.30   42.80
   7   4  -4   -3.60    2.30
   7   4  -4    6.30    2.60
  -7  -4   4    1.90    2.70
   6   4  -4    9.00    2.20
   6   4  -4   10.20    2.50
   6   4  -4    4.50    2.70
   6   4  -4   12.40    2.50
   6   4  -4   12.50    2.60
   5   4  -4 1130.69   46.70
   5   4  -4 1026.00   46.30
   5   4  -4 1048.70   46.40
   5   4  -4 1070.69   46.60
   5   4  -4 1029.60   46.50
   4   4  -4  415.76   18.60
   4   4  -4  397.96   18.70
   4   4  -4  405.16   18.60
   4   4  -4  429.86   18.80
   4   4  -4  412.86   18.60
   3   4  -4  430.56   19.70
   3   4  -4  431.16   19.50
   3   4  -4  432.26   19.80
   3   4  -4  463.45   19.80
   2   4  -4 5243.08  227.08
   2   4  -4 5327.27  227.08
   1   4  -4 4253.57  185.98
   1   4  -4 4314.17  185.98
  -1  -4   4 4409.36  185.98
   0   4  -4  448.76   20.50
   0   4  -4  435.06   20.60
   0  -4   4  466.65   20.60
   0  -4   4  477.95   20.10
  -1   4  -4 2498.55  111.79
  -1   4  -4 2534.75  111.69
   1  -4   4 2656.63  111.49
   1  -4   4 2672.43  111.79
  -2   4  -4 4318.57  196.48
  -2   4  -4 4806.42  196.68
  -2   4  -4 4432.76  196.28
   2  -4   4 4707.63  196.48
  -3   4  -4  244.98   11.70
  -3   4  -4  235.58   11.30
  -3   4  -4  220.98   11.60
  -4   4  -4   28.30    3.50
  -4   4  -4   22.20    3.00
  -4   4  -4   18.20    4.00
   4  -4   4   16.10    3.10
  -5   4  -4  321.27   15.40
  -5   4  -4  299.57   14.30
  -5   4  -4  295.07   15.30
   5  -4   4  313.37   15.30
  -6   4  -4   97.99    6.50
  -6   4  -4  104.19    8.10
   6  -4   4  115.09    8.30
  -7   4  -4   20.70    2.70
  -7   4  -4   24.80    3.90
  -7   4  -4   27.60    4.70
   7  -4   4   16.30    3.90
  -8   4  -4   -1.40    3.60
  -8   4  -4   -5.40    4.70
  -8   4  -4   -0.60    2.10
   8  -4   4   -6.50    3.90
  -9   4  -4   12.50    5.60
  -9   4  -4    8.00    5.10
   9  -4   4    7.00    6.40
  11   3  -4   75.19    8.60
  11   3  -4   85.69   10.70
 -11  -3   4   80.69   12.70
  10   3  -4   45.40    6.80
  10   3  -4   57.79    6.80
  10   3  -4   65.99    7.50
 -10  -3   4   75.49   10.30
   9   3  -4   -0.60    3.10
   9   3  -4    3.50    3.20
   9   3  -4    3.10    2.50
  -9  -3   4    4.30    3.80
   8   3  -4   56.79    5.30
   8   3  -4   42.30    3.70
   8   3  -4   47.80    6.80
   8   3  -4   51.59    6.20
  -8  -3   4   57.59    7.00
   7   3  -4  139.29    8.60
   7   3  -4  174.88    9.50
   7   3  -4  156.38    9.70
   7   3  -4  152.88    7.90
  -7  -3   4  162.28   10.00
   6   3  -4    4.40    2.30
   6   3  -4   -1.30    1.70
   6   3  -4   -2.30    1.80
   5   3  -4 1127.09   51.19
   5   3  -4 1183.38   51.59
   5   3  -4 1224.68   51.69
   4   3  -4 1253.47   53.29
   4   3  -4 1218.48   53.09
   4   3  -4 1245.48   53.09
   4   3  -4 1164.28   52.89
   3   3  -4 3564.34  151.08
   3   3  -4 3468.85  151.18
   3   3  -4 3508.15  151.28
   2   3  -4    8.50    1.30
   2   3  -4    7.90    1.60
  -2  -3   4    7.30    1.30
  -2  -3   4    9.50    1.60
   1   3  -4    0.10    1.40
   1   3  -4    1.50    1.10
  -1  -3   4    0.40    1.30
  -1  -3   4    1.10    1.00
   0   3  -4  757.72   34.90
   0  -3   4  800.22   34.80
   0  -3   4  827.12   34.60
  -1   3  -4  691.93   32.40
  -1   3  -4  743.43   32.40
   1  -3   4  758.72   32.20
   1  -3   4  746.73   32.40
  -2   3  -4 2943.51  124.09
  -2   3  -4 2729.43  123.89
   2  -3   4 2948.91  123.99
  -3   3  -4 3535.75  148.29
  -3   3  -4 3238.78  148.19
   3  -3   4 3536.85  148.19
  -4   3  -4   -2.40    1.80
  -4   3  -4   -1.50    1.80
   4  -3   4   -0.90    2.00
  -5   3  -4  463.35   21.80
  -5   3  -4  486.65   22.00
  -5   3  -4  446.16   21.00
   5  -3   4  476.35   22.30
  -6   3  -4  782.72   37.00
  -6   3  -4  866.11   38.30
   6  -3   4  887.81   38.00
  -7   3  -4    3.80    1.90
  -7   3  -4    4.00    3.00
  -7   3  -4    4.20    4.30
   7  -3   4   -5.60    3.00
  -8   3  -4   50.89    6.30
  -8   3  -4   70.39    8.50
   8  -3   4   44.00    5.30
  -9   3  -4   -3.10    4.40
  -9   3  -4   -1.00    5.00
   9  -3   4   -1.60    4.90
  11   2  -4  160.98   13.30
  11   2  -4  155.78   10.10
 -11  -2   4  156.08   14.60
  10   2  -4  121.99    8.40
  10   2  -4  112.19   11.00
 -10  -2   4  146.19   11.90
   9   2  -4  371.06   18.90
   9   2  -4  388.16   19.20
   9   2  -4  365.56   17.50
  -9  -2   4  378.96   19.50
   8   2  -4 1751.52   78.39
   8   2  -4 1934.41   79.39
   8   2  -4 1677.93   77.79
   8   2  -4 1883.61   79.49
  -8  -2   4 1796.72   79.39
   7   2  -4  720.43   31.20
   7   2  -4  705.13   31.50
   7   2  -4  654.93   30.40
  -7  -2   4  672.33   31.40
   6   2  -4  831.32   37.70
   6   2  -4  858.71   38.50
   6   2  -4  912.81   38.50
  -6  -2   4  853.11   38.50
   5   2  -4  401.66   19.10
   5   2  -4  404.76   18.30
   5   2  -4  435.76   19.10
   4   2  -4  603.24   26.50
   4   2  -4  613.84   27.00
   3   2  -4  384.86   17.70
   3   2  -4  382.26   17.80
  -3  -2   4  416.36   17.80
   1   2  -4   47.70    3.50
   1   2  -4   48.60    3.30
   1   2  -4   48.70    3.70
  -1  -2   4   54.89    3.50
   0   2  -4    6.60    1.50
   0   2  -4    6.10    1.30
   0   2  -4    5.80    1.30
   0  -2   4    5.40    1.20
   0  -2   4    6.90    1.20
  -1   2  -4  960.50   41.80
  -1   2  -4  927.41   41.80
   1  -2   4 1037.90   41.80
   1  -2   4  997.20   41.80
   1  -2   4  864.41   41.80
  -3   2  -4   -3.00    1.60
  -3   2  -4   -0.90    1.50
   3  -2   4   -2.20    1.60
   3  -2   4    0.10    1.70
  -4   2  -4  161.98    8.90
  -4   2  -4  162.98    8.70
   4  -2   4  170.58    8.70
   4  -2   4  147.09    9.10
  -5   2  -4  419.96   19.40
  -5   2  -4  393.96   19.00
   5  -2   4  423.66   19.00
   5  -2   4  386.06   19.60
  -6   2  -4  649.34   30.30
  -6   2  -4  700.23   31.80
   6  -2   4  741.33   31.30
   6  -2   4  674.03   32.00
  -7   2  -4  116.59    6.00
  -7   2  -4  108.49    6.20
  -7   2  -4  116.59    8.90
  -7   2  -4  121.99   10.80
   7  -2   4  107.99    9.40
   7  -2   4  107.29    8.70
  -8   2  -4   20.60    5.30
  -8   2  -4   18.30    4.10
   8  -2   4   21.30    7.60
   8  -2   4   25.70    4.20
  -9   2  -4   97.39   13.10
   9  -2   4   75.09   11.10
   9  -2   4   83.89   10.80
  11   1  -4  102.99   12.00
  11   1  -4   80.79    6.90
 -11  -1   4  100.89   12.60
  10   1  -4   -2.20    3.80
  10   1  -4   -1.80    2.10
 -10  -1   4   -1.20    4.40
   9   1  -4    4.20    1.80
   9   1  -4    1.90    3.50
   9   1  -4   -6.50    2.90
  -9  -1   4   -4.40    3.60
   8   1  -4 2950.80  127.29
   8   1  -4 2991.10  125.79
   8   1  -4 3098.99  127.19
   8   1  -4 2719.13  125.99
  -8  -1   4 2879.71  127.19
   7   1  -4 9804.72  425.36
   7   1  -4 9999.00  425.56
   6   1  -4 1455.65   62.89
   6   1  -4 1474.35   62.79
  -6  -1   4 1371.96   62.79
   5   1  -4 3272.07  140.39
   5   1  -4 3236.78  140.49
   4   1  -4 3426.86  152.18
   4   1  -4 3592.84  152.18
  -4  -1   4 3577.94  152.18
   3   1  -4 4474.15  198.58
  -3  -1   4 4767.62  198.68
   1   1  -4   16.50    2.10
   1   1  -4    9.60    1.50
   1   1  -4   12.00    1.60
  -1  -1   4   16.50    2.20
  -1  -1   4   14.90    1.70
   0   1  -4 3968.20  171.98
   0  -1   4 4037.30  172.08
  -2   1  -4   66.69    4.70
   2  -1   4   74.79    5.10
   2  -1   4   74.79    5.30
   2  -1   4   72.89    4.80
  -3   1  -4   -0.30    1.70
  -3   1  -4    0.90    1.50
   3  -1   4   -0.50    1.60
   3  -1   4    0.80    2.00
   4  -1   4    1.70    2.30
   4  -1   4    4.40    2.00
  -5   1  -4   19.60    3.00
  -5   1  -4   14.40    2.80
  -5   1  -4   21.20    2.10
   5  -1   4   20.10    3.10
   5  -1   4   18.40    3.70
  -6   1  -4  963.70   41.20
  -6   1  -4  958.80   42.60
  -6   1  -4  944.21   43.00
   6  -1   4  958.10   42.00
   6  -1   4  900.21   42.80
  -7   1  -4   -1.30    3.90
  -7   1  -4   -2.10    1.50
  -7   1  -4   -3.80    3.00
  -7   1  -4    2.00    1.70
   7  -1   4   -3.40    3.30
   7  -1   4   -4.60    2.80
  -8   1  -4   -2.30    3.80
  -8   1  -4    3.90    4.80
   8  -1   4    6.20    3.80
   8  -1   4    1.90    3.70
  -9   1  -4   11.90    6.10
   9  -1   4   -0.90    4.70
   9  -1   4    5.10    4.50
  11   0  -4    2.30    4.70
 -11   0   4    4.60    4.60
  10   0  -4   36.90    4.80
  10   0  -4   36.30    7.50
 -10   0   4   40.40    7.00
 -10   0   4   47.60    4.70
   9   0  -4 1243.48   55.99
   9   0  -4 1284.27   55.79
  -9   0   4 1214.98   55.89
  -9   0   4 1251.67   54.19
   8   0  -4   21.30    3.70
   8   0  -4   24.50    2.30
   8   0  -4   19.90    3.30
  -8   0   4   21.70    2.10
  -8   0   4   27.60    4.10
   7   0  -4 1426.56   61.79
   7   0  -4 1381.56   62.09
   7   0  -4 1455.95   60.89
  -7   0   4 1366.06   61.89
   6   0  -4  898.51   37.80
   6   0  -4  843.62   38.60
   6   0  -4  907.71   38.50
  -6   0   4  816.92   38.50
   5   0  -4   53.89    4.50
   5   0  -4   52.99    4.90
   5   0  -4   46.40    3.70
   2   0  -4  101.49    6.10
   2   0  -4  117.79    5.30
  -2   0   4   96.99    5.50
  -2   0   4  107.69    6.00
   1   0  -4 1750.12   75.49
   1   0  -4 1680.73   75.59
   1   0  -4 1822.12   75.39
  -1   0   4 1791.22   75.59
  -1   0   4 1691.23   75.39
   0   0  -4  613.34   25.70
   0   0  -4  547.65   25.80
   0   0  -4  564.44   25.50
   0   0   4  562.94   25.70
   0   0   4  609.04   25.80
   1   0   4 4951.40  212.98
  -2   0  -4  467.55   22.10
  -2   0  -4  513.75   22.60
   2   0   4  471.45   22.60
   2   0   4  516.65   22.60
   2   0   4  517.75   22.10
  -3   0  -4   23.80    3.10
  -3   0  -4   23.10    2.80
  -3   0  -4   26.50    3.50
   3   0   4   21.70    3.00
   3   0   4   30.00    3.30
   3   0   4   22.20    2.60
  -4   0  -4  555.54   25.50
  -4   0  -4  570.64   26.20
  -4   0  -4  573.64   25.30
   4   0   4  606.54   25.60
   4   0   4  544.45   26.40
  -5   0  -4 1425.06   62.09
  -5   0  -4 1370.26   62.49
  -5   0  -4 1485.25   63.29
   5   0   4 1368.46   63.39
   5   0   4 1516.25   62.49
  -6   0  -4  323.87   16.70
  -6   0  -4  329.57   14.90
  -6   0  -4  322.27   17.60
   6   0   4  326.67   15.80
   6   0   4  325.37   17.30
  -7   0  -4   37.20    3.80
  -7   0  -4   27.40    4.90
  -7   0  -4   33.50    4.40
   7   0   4   28.20    4.70
   7   0   4   35.80    5.10
  -8   0  -4   35.00    5.80
  -8   0  -4   47.80    6.30
   8   0   4   43.10    6.00
   8   0   4   54.79    7.60
  11  -1  -4   38.90    6.00
 -11   1   4   36.30    6.20
 -11   1   4   42.10    5.00
  10  -1  -4  104.09   10.10
  10  -1  -4   90.09   11.30
 -10   1   4  107.69    6.30
   9  -1  -4   27.60    4.90
   9  -1  -4   30.20    4.20
   9  -1  -4   30.40    3.90
  -9   1   4   30.80    4.70
   8  -1  -4  601.04   29.00
   8  -1  -4  620.34   27.00
   8  -1  -4  638.24   28.50
  -8   1   4  582.84   28.50
   7  -1  -4  114.59    8.70
   7  -1  -4  131.29    6.80
   7  -1  -4  138.19    8.10
  -7   1   4  121.19    8.40
   6  -1  -4   28.20    4.10
   6  -1  -4   16.60    2.50
   6  -1  -4   23.60    2.30
  -6   1   4   24.70    3.00
   5  -1  -4 1908.21   88.19
   5  -1  -4 2094.39   88.09
   5  -1  -4 2031.20   87.79
  -5   1   4 2093.49   88.29
   4  -1  -4 5001.10  222.68
   4  -1  -4 5184.08  222.48
  -4   1   4 5343.37  222.68
   3  -1  -4  283.07   12.90
   3  -1  -4  262.47   13.30
   3  -1  -4  279.57   13.00
  -3   1   4  292.97   13.40
  -3   1   4  276.87   12.50
   2  -1  -4    0.50    1.10
   2  -1  -4   -2.00    1.60
   2  -1  -4    0.00    1.40
  -2   1   4    0.00    1.10
  -2   1   4   -1.80    1.40
   1  -1  -4 5538.15  241.88
  -1   1   4 5717.83  241.88
   0  -1  -4 3840.12  162.58
   0  -1  -4 3837.02  162.38
   0  -1  -4 3679.73  162.68
   0   1   4 3644.14  162.58
   0   1   4 3877.81  162.68
  -1  -1  -4   27.30    3.70
  -1  -1  -4   26.90    3.10
  -1  -1  -4   19.60    2.90
   1   1   4   20.10    2.50
   1   1   4   25.70    3.80
  -2  -1  -4  191.88    9.80
  -2  -1  -4  169.18    9.00
  -2  -1  -4  201.78    9.30
   2   1   4  196.68    9.80
   2   1   4  176.98    9.90
   2   1   4  194.18    9.00
  -3  -1  -4 2943.71  133.69
  -3  -1  -4 3214.08  133.79
   3   1   4 3021.10  134.49
   3   1   4 3247.18  133.69
  -4  -1  -4   60.49    5.50
  -4  -1  -4   69.59    7.20
   4   1   4   70.49    7.80
   4   1   4   89.09    7.40
  -5  -1  -4  128.09    8.90
  -5  -1  -4  105.59    6.60
  -5  -1  -4  113.59    8.40
   5   1   4   99.49    8.60
   5   1   4   88.69    6.70
   5   1   4  112.19    9.30
  -6  -1  -4   15.00    2.40
  -6  -1  -4   11.20    4.10
  -6  -1  -4   13.20    3.80
   6   1   4   11.80    2.60
   6   1   4   11.90    4.10
  -7  -1  -4    6.30    2.20
  -7  -1  -4    8.70    4.20
  -7  -1  -4    8.70    4.40
   7   1   4    6.70    4.30
   7   1   4   12.10    2.90
  -8  -1  -4    7.70    5.00
   8   1   4   -3.20    3.20
   8   1   4    1.70    4.50
  11  -2  -4   36.90    6.20
 -11   2   4   27.30    5.60
  10  -2  -4   91.19    9.00
  10  -2  -4   73.89    5.20
  10  -2  -4   56.09    6.60
 -10   2   4   56.39    9.90
   9  -2  -4  241.18   13.60
   9  -2  -4  222.28   14.70
   9  -2  -4  232.48   11.50
  -9   2   4  243.78   14.10
   8  -2  -4   28.80    4.20
   8  -2  -4   20.40    3.70
  -8   2   4   13.10    3.50
   7  -2  -4   47.60    4.40
   7  -2  -4   39.30    6.40
   7  -2  -4   52.79    5.50
  -7   2   4   40.60    5.80
   6  -2  -4  164.38    9.70
   6  -2  -4  165.18    8.50
   6  -2  -4  167.18    9.00
  -6   2   4  154.88    9.10
   5  -2  -4 1725.93   73.39
   5  -2  -4 1602.14   73.59
   5  -2  -4 1697.93   73.19
  -5   2   4 1767.62   73.69
  -5   2   4 1644.64   72.49
   3  -2  -4 4253.77  182.48
   3  -2  -4 4267.97  182.58
   3  -2  -4 4057.79  182.78
  -3   2   4 4394.96  182.78
   2  -2  -4    5.80    1.50
   2  -2  -4    2.30    1.90
  -2   2   4    3.10    1.70
  -2   2   4    4.10    1.50
   1  -2  -4  809.22   35.30
   1  -2  -4  862.61   35.40
   1  -2  -4  757.02   35.50
  -1   2   4  835.12   35.50
  -1   2   4  746.73   35.30
   0  -2  -4  202.78   10.70
   0  -2  -4  197.78    9.90
   0  -2  -4  211.38   10.30
   0  -2  -4  223.08   10.60
   0   2   4  207.78   10.50
   0   2   4  227.08   10.60
  -1  -2  -4 1050.59   49.10
  -1  -2  -4 1174.38   49.90
  -1  -2  -4 1174.18   49.50
   1   2   4 1090.69   49.80
   1   2   4 1179.28   49.80
  -2  -2  -4 1174.68   54.59
  -2  -2  -4 1299.47   55.09
  -2  -2  -4 1298.27   55.79
   2   2   4 1200.38   55.59
   2   2   4 1340.77   55.59
  -3  -2  -4 8115.79  345.47
  -3  -2  -4 8003.70  344.77
   3   2   4 7780.52  345.57
   3   2   4 8229.38  345.47
  -4  -2  -4 2994.50  129.39
  -4  -2  -4 2714.73  128.09
  -4  -2  -4 3026.30  128.49
   4   2   4 3179.48  129.49
   4   2   4 3033.20  128.09
   4   2   4 2922.41  129.49
  -5  -2  -4   58.89    6.80
  -5  -2  -4   62.69    5.40
  -5  -2  -4   64.49    7.40
   5   2   4   58.39    5.00
   5   2   4   61.69    7.90
   5   2   4   51.49    7.70
  -6  -2  -4   -0.30    2.40
  -6  -2  -4   -4.00    3.60
  -6  -2  -4    0.70    3.30
   6   2   4   -4.50    4.40
   6   2   4    0.00    2.20
   6   2   4   -8.30    3.70
  -7  -2  -4  232.98   17.20
  -7  -2  -4  227.58   15.80
  -7  -2  -4  224.08   11.50
   7   2   4  219.58   11.70
   7   2   4  242.08   17.90
   7   2   4  236.28   15.20
  -8  -2  -4   15.50    6.10
   8   2   4   10.10    5.20
  11  -3  -4   20.00    2.90
  11  -3  -4   19.40    5.90
 -11   3   4   23.20    5.50
  10  -3  -4   41.30    5.20
  10  -3  -4   34.70    5.60
  10  -3  -4   30.90    4.60
 -10   3   4   37.10    6.60
   9  -3  -4   11.30    2.60
   9  -3  -4    2.80    4.10
   9  -3  -4    5.00    3.60
  -9   3   4    9.10    3.90
   8  -3  -4   41.80    4.90
   8  -3  -4   28.20    3.80
   8  -3  -4   27.50    4.40
  -8   3   4   36.30    3.20
  -8   3   4   35.50    4.30
   7  -3  -4  158.38    8.90
   7  -3  -4  158.28   10.60
   7  -3  -4  167.48    9.60
  -7   3   4  174.78    7.80
  -7   3   4  156.38    9.90
   6  -3  -4  229.68   11.50
   6  -3  -4  229.58   11.20
   6  -3  -4  225.08   12.20
  -6   3   4  210.98   10.40
   5  -3  -4  676.83   30.10
   5  -3  -4  638.74   30.60
   5  -3  -4  698.73   30.20
  -5   3   4  638.54   29.60
  -5   3   4  727.63   30.70
   4  -3  -4  716.23   30.80
   4  -3  -4  645.24   31.10
   4  -3  -4  708.63   30.60
  -4   3   4  649.54   30.30
  -4   3   4  691.23   30.80
  -4   3   4  733.93   31.10
   3  -3  -4   25.50    3.80
   3  -3  -4   33.50    3.30
  -3   3   4   30.60    3.50
  -3   3   4   35.80    4.40
   2  -3  -4  793.52   34.00
   2  -3  -4  750.82   34.20
  -2   3   4  793.72   34.20
  -2   3   4  768.32   34.10
  -2   3   4  731.83   33.90
   1  -3  -4   47.40    4.40
   1  -3  -4   41.70    4.80
   1  -3  -4   43.20    4.20
  -1   3   4   35.90    4.60
  -1   3   4   44.00    4.40
  -1   3   4   47.40    4.70
   0  -3  -4   58.29    5.10
   0  -3  -4   58.79    4.10
   0  -3  -4   51.29    5.40
   0  -3  -4   49.90    4.70
   0   3   4   58.79    5.10
   0   3   4   52.19    5.20
  -1  -3  -4  675.03   30.30
  -1  -3  -4  668.23   29.60
  -1  -3  -4  625.34   28.90
   1   3   4  625.34   30.00
   1   3   4  714.43   30.00
  -2  -3  -4   12.60    3.30
  -2  -3  -4   12.40    2.50
   2   3   4    9.40    3.30
   2   3   4   16.60    2.80
  -3  -3  -4  525.25   25.20
  -3  -3  -4  544.95   24.40
   3   3   4  562.64   25.10
   3   3   4  500.55   25.40
  -4  -3  -4 1045.60   44.70
  -4  -3  -4  989.20   45.00
  -4  -3  -4 1005.60   45.60
   4   3   4  975.00   45.90
   4   3   4 1043.80   45.60
  -5  -3  -4   33.80    4.20
  -5  -3  -4   28.90    4.40
  -5  -3  -4   34.80    3.50
   5   3   4   29.80    4.60
   5   3   4   28.30    4.70
  -6  -3  -4  133.29    9.20
  -6  -3  -4  144.09   11.40
  -6  -3  -4  126.69   12.20
   6   3   4  136.69   13.10
   6   3   4  131.89   12.10
  -7  -3  -4  449.95   29.60
  -7  -3  -4  464.65   21.70
   7   3   4  467.85   25.10
  11  -4  -4    0.70    5.40
  11  -4  -4   -5.50    3.20
 -11   4   4   -0.40    4.70
  10  -4  -4   99.29    8.80
  10  -4  -4   90.69   12.00
 -10   4   4  115.49   11.00
   9  -4  -4  268.27   17.20
   9  -4  -4  274.87   15.50
   9  -4  -4  289.87   14.30
  -9   4   4  291.17   15.80
  -9   4   4  294.17   13.40
   8  -4  -4    1.80    3.10
   8  -4  -4    2.90    3.40
   8  -4  -4    3.50    2.60
  -8   4   4    4.70    3.30
  -8   4   4    0.60    1.80
   7  -4  -4   48.60    7.50
   7  -4  -4   46.50    5.40
   7  -4  -4   43.50    5.90
  -7   4   4   45.30    4.50
   6  -4  -4  920.31   39.10
   6  -4  -4  909.11   39.10
   6  -4  -4  860.71   39.70
  -6   4   4  830.72   38.50
  -6   4   4  874.31   39.10
   5  -4  -4  454.45   20.20
   5  -4  -4  442.46   19.80
   5  -4  -4  404.06   20.60
  -5   4   4  420.86   19.60
  -5   4   4  451.35   20.60
  -5   4   4  423.76   20.30
   4  -4  -4  121.59    6.50
   4  -4  -4  117.89    7.20
   4  -4  -4  110.49    8.00
  -4   4   4  119.29    7.70
  -4   4   4  115.29    7.60
  -4   4   4  114.79    6.80
   3  -4  -4  146.09    8.20
   3  -4  -4  152.08    7.50
   3  -4  -4  136.39    8.70
  -3   4   4  151.48    8.60
  -3   4   4  146.49    8.00
  -3   4   4  140.69    8.50
   2  -4  -4 1816.42   77.39
   2  -4  -4 1802.22   76.79
   2  -4  -4 1706.13   77.49
  -2   4   4 1694.23   77.39
  -2   4   4 1913.41   77.59
  -2   4   4 1743.13   77.49
   1  -4  -4 2066.29   91.59
   1  -4  -4 2203.38   91.49
  -1   4   4 2181.68   91.59
  -1   4   4 2063.39   91.49
  -1   4   4 2019.70   91.49
   0  -4  -4  953.50   42.80
   0  -4  -4  943.91   41.90
   0  -4  -4  905.91   44.00
   0  -4  -4 1000.00   42.60
   0   4   4  958.90   42.60
   0   4   4  950.00   42.80
   0   4   4 1016.60   42.80
  -1  -4  -4  472.85   22.50
  -1  -4  -4  539.45   24.00
  -1  -4  -4  522.55   23.50
   1   4   4  521.75   23.80
   1   4   4  502.35   24.00
  -2  -4  -4    0.40    2.70
   2   4   4   -6.50    3.00
   2   4   4    6.30    2.50
  -3  -4  -4   50.69    7.00
  -3  -4  -4   46.90    6.10
  -3  -4  -4   54.29    5.90
   3   4   4   44.80    5.30
   3   4   4   72.49    7.50
  -4  -4  -4  164.18   10.10
  -4  -4  -4  167.88   10.10
  -4  -4  -4  158.88   11.00
   4   4   4  162.18   11.80
   4   4   4  161.18   11.20
  -5  -4  -4   11.80    3.50
  -5  -4  -4   15.20    5.10
  -5  -4  -4   13.00    3.50
   5   4   4    9.10    4.20
   5   4   4    9.00    4.50
  -6  -4  -4    0.60    3.70
   6   4   4   -0.40    6.20
   6   4   4   -2.30    5.00
  10  -5  -4   68.69    8.50
  10  -5  -4   75.99   12.30
 -10   5   4   88.39   10.90
 -10   5   4   86.09    6.40
   9  -5  -4    3.50    3.20
   9  -5  -4    0.20    4.40
  -9   5   4    2.10    3.80
  -9   5   4    1.90    2.30
   8  -5  -4   -1.60    3.10
   8  -5  -4   -1.50    3.90
   8  -5  -4   -3.50    3.10
  -8   5   4    0.60    2.10
  -8   5   4    0.30    2.30
   7  -5  -4  171.78   10.20
   7  -5  -4  159.08    9.90
   7  -5  -4  166.98   11.40
  -7   5   4  162.68   10.30
  -7   5   4  168.48    9.00
   6  -5  -4  764.52   33.90
   6  -5  -4  727.73   34.60
   6  -5  -4  779.12   34.20
  -6   5   4  782.42   34.30
  -6   5   4  729.33   33.60
   5  -5  -4  560.44   25.10
   5  -5  -4  569.84   25.70
   5  -5  -4  533.75   26.10
  -5   5   4  572.34   25.90
  -5   5   4  577.44   26.00
  -5   5   4  533.75   25.30
   4  -5  -4   66.59    4.70
   4  -5  -4   55.19    6.80
   4  -5  -4   56.59    5.90
  -4   5   4   65.09    5.70
  -4   5   4   66.59    6.30
  -4   5   4   60.79    6.50
   3  -5  -4  365.56   17.20
   3  -5  -4  360.86   15.90
   3  -5  -4  347.67   17.20
  -3   5   4  349.27   16.90
  -3   5   4  339.37   17.20
   2  -5  -4 1304.77   54.39
   2  -5  -4 1205.68   54.39
   2  -5  -4 1240.78   53.29
  -2   5   4 1201.88   54.29
  -2   5   4 1204.58   54.29
   1  -5  -4  447.56   20.60
   1  -5  -4  432.46   20.80
  -1   5   4  424.06   20.80
  -1   5   4  440.56   20.70
   0  -5  -4    7.60    1.80
   0  -5  -4    2.40    2.40
   0   5   4    0.50    3.00
   0   5   4    4.80    2.40
   0   5   4    6.10    3.00
   1   5   4   -1.00    2.50
  -2  -5  -4  136.69    9.10
  -2  -5  -4  128.89    9.40
  -2  -5  -4  126.59    7.50
   2   5   4  110.09   10.00
   2   5   4  138.29    9.40
  -3  -5  -4    2.70    3.10
  -3  -5  -4   -2.60    3.20
  -3  -5  -4   -0.10    2.40
   3   5   4   -5.10    3.70
   3   5   4    0.20    3.20
  -4  -5  -4   58.09    7.60
  -4  -5  -4   40.90    6.30
  -4  -5  -4   38.90    6.40
   4   5   4   33.40    5.00
   4   5   4   59.29    9.10
  -5  -5  -4  143.79   10.20
  -5  -5  -4  118.89   10.50
   5   5   4  129.89   13.20
   5   5   4  145.39   14.40
   9  -6  -4   40.50    5.90
   9  -6  -4   40.70    5.30
  -9   6   4   48.20    6.50
  -9   6   4   49.40    6.10
   8  -6  -4    3.30    4.10
   8  -6  -4    4.20    3.70
  -8   6   4    8.20    2.80
   7  -6  -4   22.80    4.40
   7  -6  -4   27.50    4.20
  -7   6   4   28.70    3.50
  -7   6   4   30.40    4.60
   6  -6  -4  125.49   10.20
   6  -6  -4  130.59    9.50
  -6   6   4  147.69   10.10
  -6   6   4  133.49    8.80
   5  -6  -4  201.08   12.60
   5  -6  -4  207.88   10.80
   5  -6  -4  216.38   12.30
  -5   6   4  236.68   12.50
  -5   6   4  214.68   11.70
  -5   6   4  217.68   12.40
   4  -6  -4   30.50    3.70
   4  -6  -4   22.20    3.50
   4  -6  -4   20.20    3.30
  -4   6   4   20.60    3.30
  -4   6   4   19.20    3.50
  -4   6   4   26.00    3.50
   3  -6  -4    3.80    2.80
   3  -6  -4    6.80    3.00
  -3   6   4    4.90    2.90
  -3   6   4    2.10    3.10
  -3   6   4    4.00    2.70
   2  -6  -4  193.48   11.20
   2  -6  -4  198.48   11.50
  -2   6   4  174.78   14.10
  -2   6   4  212.28   11.40
  -2   6   4  205.98   11.80
   1  -6  -4  315.67   16.40
   1  -6  -4  313.57   16.20
  -1   6   4  344.87   16.30
  -1   6   4  319.17   16.70
  -1   6   4  315.77   16.60
   0  -6  -4   16.50    2.20
   0  -6  -4    7.40    3.30
   0  -6  -4   14.00    2.10
   0   6   4   14.30    3.30
   0   6   4    2.70    3.70
   0   6   4   12.50    3.70
  -1  -6  -4   41.60    4.50
   1   6   4   46.80    4.80
   1   6   4   46.80    7.20
   1   6   4   37.60    5.40
  -2  -6  -4  144.79    8.10
  -2  -6  -4  141.19   10.20
   2   6   4  160.88   10.70
   2   6   4  132.39   16.50
  -3  -6  -4  288.07   15.80
  -3  -6  -4  260.07   13.90
   3   6   4  298.67   17.30
   3   6   4  287.67   16.30
  -4  -6  -4   75.29    7.60
  -4  -6  -4   60.99    6.40
   4   6   4   70.99   11.90
   4   6   4   80.29   12.90
   8  -7  -4    3.60    4.10
   8  -7  -4   -1.00    4.80
  -8   7   4    2.40    3.50
  -8   7   4    0.50    4.30
   7  -7  -4   20.90    4.60
   7  -7  -4   21.80    4.60
   7  -7  -4   13.60    4.40
  -7   7   4   18.20    3.70
  -7   7   4   17.80    5.00
   6  -7  -4  400.76   21.20
   6  -7  -4  441.66   21.10
   6  -7  -4  410.26   20.70
  -6   7   4  389.06   26.10
  -6   7   4  414.36   20.30
   5  -7  -4    3.70    3.60
   5  -7  -4    4.80    3.60
   5  -7  -4    3.00    3.90
  -5   7   4   -1.40    3.20
  -5   7   4    8.70    3.50
   4  -7  -4   61.99    8.20
   4  -7  -4   60.99    8.20
  -4   7   4   64.29    8.00
  -4   7   4   63.59    7.70
  -4   7   4   46.40    7.60
   3  -7  -4    9.10    3.00
   3  -7  -4   10.10    3.80
   3  -7  -4    8.90    3.50
  -3   7   4    7.90    3.90
  -3   7   4   11.50    3.50
  -3   7   4   11.00    5.90
   2  -7  -4   26.60    3.10
   2  -7  -4   22.70    4.00
   2  -7  -4   27.90    4.60
  -2   7   4   28.40    4.00
  -2   7   4   20.30    7.30
  -2   7   4   25.00    4.20
   1  -7  -4   17.40    2.80
   1  -7  -4   20.20    3.90
   1  -7  -4   15.40    4.30
  -1   7   4   20.10    4.30
  -1   7   4   19.60    4.10
   0  -7  -4   48.50    5.50
   0   7   4   61.19    8.00
   0   7   4   41.50    6.30
   0   7   4   46.30    6.20
  -1  -7  -4   20.90    4.70
   1   7   4   22.50    4.90
   1   7   4   20.80    4.70
   1   7   4   21.70    4.30
  -2  -7  -4   27.10    5.10
   2   7   4   32.80    4.90
   2   7   4   34.00    5.70
   2   7   4   26.80    4.80
  -3  -7  -4    5.20    4.80
   3   7   4   -0.50    5.20
   3   7   4   -3.30    4.90
   7  -8  -4    3.80    4.80
   7  -8  -4    3.80    6.00
  -7   8   4    8.10    5.10
  -7   8   4    9.30    4.10
   6  -8  -4    0.70    4.00
   6  -8  -4   -1.30    3.90
  -6   8   4   -1.70    3.80
  -6   8   4    3.70    4.80
   5  -8  -4    0.40    3.90
   5  -8  -4   -1.80    3.90
  -5   8   4   -5.50    3.90
  -5   8   4   -2.20    3.80
  -5   8   4    0.80    4.40
   4  -8  -4   97.09    9.90
   4  -8  -4  103.19   15.00
   4  -8  -4   96.39    9.00
  -4   8   4  105.29   10.10
  -4   8   4  105.89   10.90
  -4   8   4   97.99   10.10
   3  -8  -4    2.00    3.80
   3  -8  -4    5.30    6.70
   3  -8  -4   -4.20    3.40
  -3   8   4    2.20    4.50
  -3   8   4   -1.60    4.00
  -3   8   4   -1.70    3.90
   2  -8  -4  161.68   11.90
   2  -8  -4  168.58   15.70
  -2   8   4  161.48   11.40
  -2   8   4  142.39   19.60
  -2   8   4  146.99   12.40
   1  -8  -4   40.20    3.80
  -1   8   4   39.30    5.20
  -1   8   4   41.10    5.70
  -1   8   4   43.60    5.70
   0   8   4  101.89   10.70
   0   8   4   92.39   12.00
   0   8   4   91.39   10.60
   1   8   4   48.20    6.20
   1   8   4   78.49   10.40
   1   8   4   73.89   12.20
   4  11  -5   16.40    3.30
   4  11  -5   19.80    5.90
   4  11  -5   13.40    5.40
   3  11  -5   51.99    6.80
   3  11  -5   50.99    6.20
   3  11  -5   51.19    5.70
   2  11  -5    0.00    3.60
   2  11  -5    0.40    4.50
  -2 -11   5    1.20    3.20
   1  11  -5   30.00    5.70
   1  11  -5   32.00    4.60
  -1 -11   5   32.40    4.60
   0  11  -5   27.20    5.20
   0  11  -5   34.00    5.00
   0  11  -5   30.90    4.70
   0 -11   5   31.10    4.60
  -1  11  -5   75.29   10.90
   1 -11   5   59.09    8.90
  -2  11  -5    1.30    5.00
   2 -11   5   -2.80    3.90
  -3  11  -5   -1.90    4.60
  -3  11  -5   -3.80    3.20
   3 -11   5   -5.80    4.70
  -4  11  -5   51.49    8.30
  -4  11  -5   47.50    6.50
   6  10  -5    1.50    4.40
   6  10  -5    2.50    4.90
   5  10  -5   -5.30    3.30
   5  10  -5   -2.60    2.50
   5  10  -5    4.30    4.60
   5  10  -5   -7.90    4.30
   4  10  -5    1.70    4.30
   4  10  -5    1.50    2.90
   4  10  -5   -0.50    4.20
   4  10  -5   -2.80    2.70
   3  10  -5   75.69    6.10
   3  10  -5   73.09   10.20
   3  10  -5   69.79    7.20
  -3 -10   5   47.50    7.00
   2  10  -5   38.70    5.40
   2  10  -5   22.40    8.30
   2  10  -5   37.40    4.30
  -2 -10   5   35.10    3.90
   1  10  -5   -3.00    3.20
   1  10  -5   -2.30    2.30
  -1 -10   5   -4.80    2.90
   0  10  -5   -1.30    3.00
   0 -10   5    1.80    3.10
  -1  10  -5   29.30    7.60
  -1  10  -5   25.50    4.20
   1 -10   5   26.40    4.30
  -2  10  -5   31.00    5.40
  -2  10  -5   33.20    4.40
   2 -10   5   24.30    4.10
  -3  10  -5   -0.10    3.80
   3 -10   5    0.30    3.70
  -4  10  -5   16.40    4.90
   4 -10   5    9.20    4.90
   4 -10   5   12.90    2.30
   4 -10   5   13.70    2.30
  -5  10  -5   21.00    5.00
  -5  10  -5    7.10    4.50
   5 -10   5   12.50    2.70
  -6  10  -5    9.10    5.50
  -6  10  -5   16.60    5.40
   6 -10   5    4.10    3.10
   7   9  -5  163.38   10.10
   7   9  -5  193.78   12.10
   7   9  -5  152.68   12.30
   7   9  -5  167.08   13.50
   6   9  -5   -3.10    4.20
   6   9  -5   -2.30    3.40
   6   9  -5    2.10    2.20
   6   9  -5   -0.40    3.90
   6   9  -5   -1.30    2.40
   5   9  -5   -3.70    3.40
   5   9  -5    5.00    3.10
   5   9  -5   -1.60    2.30
   5   9  -5   -1.00    6.70
   4   9  -5  126.59   10.80
   4   9  -5  130.89    8.20
   4   9  -5  127.49    8.00
   4   9  -5  128.09    9.80
   3   9  -5  164.68    9.30
   3   9  -5  155.88    9.20
   3   9  -5  154.98   11.10
  -3  -9   5  162.38    9.20
   2   9  -5   37.70    3.90
   2   9  -5   35.00    4.50
   2   9  -5   46.10    5.30
  -2  -9   5   48.80    5.80
   1   9  -5   46.60    6.60
   1   9  -5   63.99    7.90
  -1  -9   5   50.99    6.00
   0   9  -5   23.00    4.20
   0   9  -5   15.10    3.50
   0  -9   5   15.90    3.30
  -1   9  -5  379.66   19.00
  -1   9  -5  385.86   19.30
   1  -9   5  384.26   18.60
  -2   9  -5  174.08   11.40
  -2   9  -5  170.68   11.30
   2  -9   5  179.88   11.00
  -3   9  -5    1.20    3.00
  -3   9  -5    5.50    3.80
   3  -9   5    3.50    1.70
   3  -9   5    0.60    3.20
  -4   9  -5   11.30    5.10
  -4   9  -5   11.20    3.70
   4  -9   5    6.90    2.10
   4  -9   5    6.90    3.80
  -5   9  -5   -1.20    4.60
  -5   9  -5    0.40    3.90
   5  -9   5    0.30    3.70
   5  -9   5   -5.80    2.50
  -6   9  -5   -0.80    4.40
  -6   9  -5   -1.70    4.20
  -6   9  -5   -2.90    5.10
  -7   9  -5   34.50    5.30
  -7   9  -5   37.90    5.70
   8   8  -5  110.39    9.80
   8   8  -5  129.29   11.70
   8   8  -5  135.39    9.70
   8   8  -5  126.49   11.50
   8   8  -5  123.29    7.80
   7   8  -5  125.69    9.30
   7   8  -5   94.79    7.30
   7   8  -5  117.69   10.20
   7   8  -5  129.99    9.60
   7   8  -5  115.89    8.70
   6   8  -5    5.30    3.30
   6   8  -5   -0.60    2.20
   6   8  -5    4.70    3.60
   6   8  -5    8.00    3.30
   6   8  -5    5.90    2.30
   5   8  -5   -3.80    3.30
   5   8  -5   -1.40    2.60
   5   8  -5    0.80    1.70
   5   8  -5   -1.40    3.00
   5   8  -5    3.60    2.20
   4   8  -5   -6.60    2.90
   4   8  -5   -4.70    2.50
   4   8  -5    0.60    2.30
   4   8  -5   -5.20    3.20
   3   8  -5  902.31   42.00
   3   8  -5  947.11   42.70
   3   8  -5  986.20   42.00
  -3  -8   5  966.90   42.00
   2   8  -5    4.20    2.60
   2   8  -5    6.10    2.40
   2   8  -5    6.80    3.20
  -2  -8   5   11.10    2.60
   1   8  -5   50.19    6.50
   1   8  -5   38.30    3.80
  -1  -8   5   35.40    5.20
   0   8  -5   44.30    5.90
   0   8  -5   33.20    4.20
   0  -8   5   41.30    5.40
  -1   8  -5  825.92   37.50
  -1   8  -5  807.72   37.70
   1  -8   5  868.51   37.40
  -2   8  -5   38.70    4.70
  -2   8  -5   39.70    4.40
   2  -8   5   44.30    3.50
   2  -8   5   54.09    6.50
  -3   8  -5  615.24   29.30
  -3   8  -5  642.54   29.70
   3  -8   5  645.74   29.30
  -4   8  -5    1.80    3.20
  -4   8  -5   -1.00    3.40
   4  -8   5   -1.40    3.20
  -5   8  -5  268.97   15.10
  -5   8  -5  304.07   16.10
   5  -8   5  265.87   15.60
  -6   8  -5   -1.50    3.80
  -6   8  -5    2.40    4.00
  -6   8  -5    1.40    3.60
   6  -8   5   -1.50    5.20
  -7   8  -5   -0.90    4.70
  -7   8  -5   -0.90    3.60
  -7   8  -5   -5.00    5.40
   9   7  -5   21.70    3.10
   9   7  -5   12.00    5.60
   9   7  -5   17.30    2.90
   9   7  -5   13.80    4.20
   8   7  -5   84.19    7.60
   8   7  -5   87.79    8.50
   8   7  -5   92.19    9.20
   8   7  -5   79.29    9.60
   8   7  -5   82.99    7.00
   7   7  -5  327.47   16.30
   7   7  -5  347.57   16.70
   7   7  -5  343.27   17.70
   7   7  -5  353.56   17.40
   7   7  -5  330.77   16.80
   6   7  -5   15.70    2.60
   6   7  -5   11.20    3.10
   6   7  -5    8.30    3.40
   6   7  -5    8.20    2.50
   6   7  -5   17.20    3.00
   5   7  -5  738.93   31.50
   5   7  -5  661.03   31.50
   5   7  -5  717.83   31.00
   5   7  -5  675.33   31.90
   5   7  -5  677.23   30.80
   4   7  -5 2913.01  130.69
   4   7  -5 2968.10  130.19
   4   7  -5 3027.30  131.09
   4   7  -5 3202.38  130.89
   3   7  -5  433.36   19.70
   3   7  -5  430.36   20.20
   3   7  -5  398.06   19.70
  -3  -7   5  441.56   19.60
   2   7  -5    0.00    2.50
   2   7  -5   -2.00    2.10
  -2  -7   5   -0.60    1.90
   1   7  -5  328.57   16.20
   1   7  -5  326.87   15.80
  -1  -7   5  342.87   15.80
   0   7  -5  105.39    7.00
   0   7  -5   93.49    7.40
   0  -7   5  108.99    6.90
  -1   7  -5   67.79    6.30
  -1   7  -5   69.69    6.30
   1  -7   5   72.29    5.80
  -2   7  -5  896.91   41.50
  -2   7  -5  899.41   41.60
   2  -7   5  982.20   41.60
   2  -7   5  947.21   40.60
  -3   7  -5   86.49    8.40
  -3   7  -5   87.09    7.70
   3  -7   5   88.29    7.40
  -4   7  -5   90.09    9.10
  -4   7  -5  126.39    8.70
  -4   7  -5   98.29    8.10
   4  -7   5   92.89    7.90
  -5   7  -5   72.19    7.10
  -5   7  -5   80.69    8.00
  -5   7  -5   71.19    8.60
   5  -7   5   66.39    7.50
  -6   7  -5    0.30    3.10
  -6   7  -5   -3.50    3.50
   6  -7   5    2.90    3.70
  -7   7  -5   33.30    5.60
  -7   7  -5   30.70    5.70
  -7   7  -5   35.60    4.30
   7  -7   5   32.10    5.90
  -8   7  -5    0.50    5.40
  -8   7  -5   -1.10    3.50
  10   6  -5   13.00    4.60
  10   6  -5   10.10    2.50
  10   6  -5   11.80    3.60
  10   6  -5   12.00    4.30
  10   6  -5   10.10    7.60
   9   6  -5   26.10    4.50
   9   6  -5   20.70    3.80
   9   6  -5   17.40    5.00
   9   6  -5   16.80    4.10
   9   6  -5   18.70    2.80
   8   6  -5   65.39    7.80
   8   6  -5   56.99    7.40
   8   6  -5   48.60    5.80
   8   6  -5   51.69    7.70
   8   6  -5   66.09    6.50
   7   6  -5  644.24   29.20
   7   6  -5  638.84   29.80
   7   6  -5  675.33   29.90
   7   6  -5  645.64   29.20
   7   6  -5  635.74   29.50
   6   6  -5  696.53   29.80
   6   6  -5  665.03   29.50
   6   6  -5  593.04   29.80
   6   6  -5  649.93   29.50
   6   6  -5  661.83   29.30
   5   6  -5  737.53   31.10
   5   6  -5  636.54   31.10
   5   6  -5  650.23   30.90
   5   6  -5  689.73   30.70
   5   6  -5  712.53   30.60
   4   6  -5  193.28   10.20
   4   6  -5  186.88   10.30
   4   6  -5  195.38   10.00
   4   6  -5  183.38    9.50
   3   6  -5  732.83   32.70
   3   6  -5  748.33   33.60
   3   6  -5  773.42   33.40
   3   6  -5  728.53   33.40
  -3  -6   5  782.02   33.30
   2   6  -5  293.17   14.10
   2   6  -5  291.47   14.30
  -2  -6   5  303.97   14.00
   1   6  -5 1399.16   62.69
   1   6  -5 1403.76   62.69
  -1  -6   5 1507.45   62.59
   0   6  -5  394.96   19.20
   0   6  -5  401.06   19.20
   0  -6   5  416.76   19.20
   0  -6   5  442.26   18.20
  -1   6  -5    5.50    2.20
  -1   6  -5   10.20    2.40
   1  -6   5    3.40    1.90
   1  -6   5    8.60    1.50
  -2   6  -5  642.54   30.20
  -2   6  -5  641.64   30.00
   2  -6   5  670.73   29.40
   2  -6   5  711.33   30.20
  -3   6  -5 2549.15  116.09
  -3   6  -5 2930.51  116.79
  -3   6  -5 2524.25  116.39
   3  -6   5 2726.83  116.39
  -4   6  -5  414.86   20.30
  -4   6  -5  468.55   21.10
  -4   6  -5  412.66   21.10
   4  -6   5  445.36   20.80
  -5   6  -5    3.60    2.60
  -5   6  -5    0.70    3.10
  -5   6  -5    0.20    2.90
   5  -6   5    3.10    3.10
  -6   6  -5  165.98    9.90
  -6   6  -5  171.38   11.40
  -7   6  -5   44.70    6.50
  -7   6  -5   44.90    5.90
  -7   6  -5   35.30    5.50
   7  -6   5   36.90    5.80
  -8   6  -5    9.30    5.30
  -8   6  -5    4.50    5.10
  -8   6  -5    5.00    3.30
  10   5  -5  268.27   18.50
  10   5  -5  288.17   17.70
  10   5  -5  306.07   15.80
  10   5  -5  276.47   15.40
   9   5  -5   -0.10    3.50
   9   5  -5   -1.10    3.00
   9   5  -5   -0.20    2.10
   9   5  -5   -8.60    3.70
   9   5  -5    1.70    3.00
   8   5  -5   58.99    6.40
   8   5  -5   49.20    7.00
   8   5  -5   56.49    5.10
   8   5  -5   55.99    6.60
   8   5  -5   57.19    7.30
   7   5  -5   59.39    6.20
   7   5  -5   57.39    5.20
   7   5  -5   40.90    6.00
   7   5  -5   62.69    6.40
   7   5  -5   61.49    6.00
   6   5  -5    1.40    2.40
   6   5  -5    0.00    2.30
   6   5  -5   -4.00    2.40
   5   5  -5  145.19    8.20
   5   5  -5  102.59    7.70
   5   5  -5  122.49    7.80
   5   5  -5  134.89    7.60
   5   5  -5  131.79    7.80
   4   5  -5   49.99    4.90
   4   5  -5   56.79    4.50
   4   5  -5   59.49    5.00
   4   5  -5   58.99    4.90
   3   5  -5 2792.62  120.39
   3   5  -5 2802.82  120.89
   3   5  -5 2801.62  120.79
   2   5  -5  184.28    9.60
   2   5  -5  191.88    8.80
   2   5  -5  182.08    9.60
  -2  -5   5  193.08    9.40
  -2  -5   5  190.58    8.70
   1   5  -5    1.60    1.60
   1   5  -5   -1.10    1.90
  -1  -5   5    2.40    1.70
   0   5  -5   21.10    2.60
   0   5  -5   26.80    4.00
   0  -5   5   27.80    2.80
   0  -5   5   25.80    2.80
  -1   5  -5  683.23   32.10
  -1   5  -5  712.13   32.00
   1  -5   5  744.23   31.60
   1  -5   5  737.83   32.10
  -2   5  -5 1400.16   66.09
  -2   5  -5 1477.65   65.89
  -2   5  -5 1641.44   66.39
   2  -5   5 1531.85   66.09
   2  -5   5 1515.25   65.69
  -3   5  -5  792.32   37.30
  -3   5  -5  805.42   36.90
  -3   5  -5  875.81   37.40
   3  -5   5  862.01   37.20
  -4   5  -5  162.38    9.30
  -4   5  -5  189.58   10.30
  -4   5  -5  170.58   10.30
   4  -5   5  173.78   10.00
  -5   5  -5   -0.50    2.90
  -5   5  -5   -2.30    3.00
  -5   5  -5    2.90    2.10
   5  -5   5   -6.40    2.90
  -6   5  -5   -3.40    2.70
  -6   5  -5   -4.10    2.40
  -6   5  -5    1.90    3.50
   6  -5   5    0.90    2.80
  -7   5  -5  370.66   19.40
  -7   5  -5  458.25   22.40
  -7   5  -5  441.16   21.40
   7  -5   5  411.76   21.20
  -8   5  -5   50.89    6.90
  -8   5  -5   37.60    6.10
  -8   5  -5   43.00    5.60
   8  -5   5   38.20    6.70
  11   4  -5    2.50    3.60
  11   4  -5    6.40    4.50
 -11  -4   5   -0.60    5.30
  10   4  -5   16.10    8.60
  10   4  -5   26.50    6.10
  10   4  -5   42.50    7.00
   9   4  -5  237.28   14.00
   9   4  -5  225.98   13.90
   9   4  -5  240.38   12.50
   9   4  -5  223.78   11.00
   8   4  -5    9.40    2.50
   8   4  -5   11.50    3.10
   8   4  -5   10.00    2.20
   8   4  -5    9.10    3.10
   7   4  -5 4163.48  172.38
   7   4  -5 4016.90  172.28
   7   4  -5 3880.11  171.88
   7   4  -5 3894.41  171.58
   6   4  -5 5479.55  233.68
   6   4  -5 5408.66  233.48
   6   4  -5 5608.44  233.78
   6   4  -5 5312.87  234.38
   6   4  -5 5338.87  233.28
   5   4  -5 1539.95   67.89
   5   4  -5 1637.54   68.29
   5   4  -5 1583.04   68.09
   5   4  -5 1562.94   68.09
   5   4  -5 1499.15   67.89
   4   4  -5  401.76   18.30
   4   4  -5  390.66   18.20
   4   4  -5  398.76   18.10
   3   4  -5   89.59    5.10
   3   4  -5   88.39    5.70
  -3  -4   5   86.89    5.00
   2   4  -5  474.15   21.40
   2   4  -5  462.55   21.90
  -2  -4   5  495.85   21.40
  -2  -4   5  504.35   21.80
   1   4  -5 3553.14  156.28
   1   4  -5 3484.95  156.68
  -1  -4   5 3771.02  156.68
  -1  -4   5 3742.23  156.28
   0   4  -5    1.00    1.90
   0  -4   5   -1.90    1.40
   0  -4   5   -0.70    1.20
  -1   4  -5  835.02   35.50
  -1   4  -5  738.73   35.40
   1  -4   5  815.52   35.40
   1  -4   5  808.82   35.10
  -2   4  -5 1604.94   68.59
  -2   4  -5 1451.75   68.39
   2  -4   5 1637.44   68.39
   2  -4   5 1589.34   68.19
  -3   4  -5  444.26   21.90
   3  -4   5  502.55   22.10
  -4   4  -5  107.79    7.90
  -4   4  -5  117.69    7.50
  -4   4  -5  112.49    6.80
   4  -4   5  115.69    7.50
  -5   4  -5  138.09    8.10
  -5   4  -5  131.79    9.20
  -5   4  -5  151.18    9.40
   5  -4   5  152.98    9.10
  -6   4  -5   56.19    8.10
  -6   4  -5   38.70    5.10
  -6   4  -5   40.00    6.80
   6  -4   5   48.60    6.60
  -7   4  -5  276.57   14.60
  -7   4  -5  230.38   12.40
  -7   4  -5  284.57   16.20
   7  -4   5  231.58   14.30
  -8   4  -5   11.60    2.60
  -8   4  -5    9.70    4.90
  -8   4  -5    6.70    5.10
   8  -4   5    6.90    5.10
  11   3  -5   51.79    6.20
  11   3  -5   66.39    7.10
 -11  -3   5   51.59    6.80
  10   3  -5  214.48   11.60
  10   3  -5  207.58   14.40
 -10  -3   5  219.38   14.70
   9   3  -5   -2.60    3.20
   9   3  -5   -3.30    3.00
   9   3  -5    0.40    1.70
   9   3  -5    1.50    2.10
  -9  -3   5    0.40    3.70
   8   3  -5  804.62   35.60
   8   3  -5  776.42   34.50
   8   3  -5  742.83   34.10
   8   3  -5  797.92   35.50
   7   3  -5  411.36   18.90
   7   3  -5  392.36   18.80
   7   3  -5  431.16   19.90
   7   3  -5  431.16   20.10
   5   3  -5 2535.25  105.09
   5   3  -5 2324.37  104.49
   5   3  -5 2416.96  104.89
   4   3  -5 1676.93   74.19
   4   3  -5 1768.52   74.29
   4   3  -5 1683.03   74.09
   1   3  -5 1992.60   88.79
   1   3  -5 1954.90   88.59
  -1  -3   5 2116.69   88.79
  -1  -3   5 2147.59   88.59
   0   3  -5  197.08    9.80
   0   3  -5  191.68    9.90
   0  -3   5  202.08    9.60
   0  -3   5  207.18    9.80
  -1   3  -5  685.33   30.90
  -1   3  -5  660.23   30.80
   1  -3   5  730.93   30.90
   1  -3   5  704.73   30.70
  -2   3  -5 6148.29  275.27
  -2   3  -5 6367.36  275.37
   2  -3   5 6572.74  275.27
   2  -3   5 6537.35  275.27
  -3   3  -5  763.52   34.60
  -3   3  -5  737.83   34.30
   3  -3   5  810.12   34.30
  -4   3  -5   -2.80    2.20
  -4   3  -5   -3.90    1.90
  -5   3  -5  489.25   23.80
  -5   3  -5  504.25   24.10
   5  -3   5  539.25   23.90
  -6   3  -5   42.10    4.80
  -6   3  -5   45.20    5.00
  -6   3  -5   50.89    7.20
   6  -3   5   51.49    7.20
  -7   3  -5   10.80    2.30
  -7   3  -5   11.30    4.50
  -7   3  -5    9.60    3.90
   7  -3   5    5.20    3.60
  -8   3  -5   12.00    2.30
  -8   3  -5   12.80    4.80
  -8   3  -5    9.50    2.20
  -8   3  -5    9.60    5.90
   8  -3   5    7.50    4.40
  11   2  -5   67.89   10.70
  11   2  -5   70.99    6.10
 -11  -2   5   58.79    7.20
  10   2  -5    4.20    4.10
  10   2  -5    3.60    7.40
  10   2  -5    2.30    2.20
 -10  -2   5   -4.00    4.40
   9   2  -5    6.80    1.90
   9   2  -5    0.90    3.20
   9   2  -5    6.70    1.70
   9   2  -5    6.40    1.60
   9   2  -5    5.50    3.30
  -9  -2   5    1.90    3.50
   8   2  -5   96.19    9.00
   8   2  -5  113.19    8.30
   8   2  -5  119.39    6.10
  -8  -2   5   96.69    8.80
   7   2  -5  282.97   12.90
   7   2  -5  289.17   14.90
   7   2  -5  279.97   14.40
   6   2  -5  138.69    9.00
   6   2  -5  153.08    8.80
   6   2  -5  149.29    7.10
   5   2  -5  931.61   40.40
   5   2  -5  897.01   40.40
   4   2  -5  440.66   20.50
  -4  -2   5  461.55   20.40
   3   2  -5 4389.16  192.58
  -3  -2   5 4568.54  192.58
   1   2  -5 2100.39   89.79
   1   2  -5 1988.80   89.89
   1   2  -5 2032.40   89.89
  -1  -2   5 2199.18   89.89
   0   2  -5  469.85   22.00
   0   2  -5  478.05   21.90
   0   2  -5  471.55   22.00
   0  -2   5  507.35   22.00
   0  -2   5  526.65   22.00
  -1   2  -5 2779.02  123.79
  -1   2  -5 2939.71  123.89
   1  -2   5 2594.94  123.79
   1  -2   5 3040.40  123.79
   1  -2   5 2999.00  123.89
  -2   2  -5  294.47   13.70
  -2   2  -5  265.77   13.50
   2  -2   5  298.77   13.80
   2  -2   5  305.97   13.60
   2  -2   5  264.97   13.80
  -3   2  -5  200.08   10.50
  -3   2  -5  186.08   10.00
   3  -2   5  183.18   10.50
   3  -2   5  210.88   10.10
   3  -2   5  202.38   10.40
  -4   2  -5  186.28   10.60
  -4   2  -5  194.78   10.30
   4  -2   5  161.08   11.00
   4  -2   5  226.18   10.30
  -5   2  -5  133.49    8.70
   5  -2   5  129.59    9.00
  -6   2  -5  711.33   32.30
  -6   2  -5  698.13   31.90
   6  -2   5  715.93   31.80
   6  -2   5  660.33   32.60
  -7   2  -5   63.69    7.80
  -7   2  -5   62.59    5.00
  -7   2  -5   63.19    5.10
  -7   2  -5   72.09   11.00
   7  -2   5   61.29    8.20
  -8   2  -5   -4.10    4.60
  -8   2  -5   -5.70    5.30
   8  -2   5   -1.90    4.50
   8  -2   5    1.80    4.20
  11   1  -5   16.80    5.30
 -11  -1   5   22.40    5.80
  10   1  -5   65.89    9.00
 -10  -1   5   73.89    9.80
   9   1  -5   99.39    5.60
   9   1  -5   92.49    8.20
   9   1  -5   99.79    9.40
  -9  -1   5   86.59    9.60
   8   1  -5   15.10    3.10
   8   1  -5   14.00    3.70
  -8  -1   5   18.90    4.00
   7   1  -5  370.06   17.20
   7   1  -5  327.97   17.80
   6   1  -5  784.92   35.30
   6   1  -5  784.92   35.10
   5   1  -5   14.50    2.40
   5   1  -5   13.30    1.90
  -5  -1   5   15.30    2.20
   4   1  -5 3368.16  150.58
   4   1  -5 3461.35  150.48
  -4  -1   5 3646.24  150.58
   3   1  -5   36.60    2.50
   3   1  -5   26.60    4.20
  -3  -1   5   23.90    4.10
   2   1  -5 2372.26  104.99
   2   1  -5 2382.66  104.89
   2   1  -5 2406.56  104.59
  -2  -1   5 2557.94  104.99
   1   1  -5  325.07   15.70
   1   1  -5  358.06   15.40
   1   1  -5  332.47   15.60
  -1  -1   5  353.06   15.70
  -1  -1   5  327.57   15.30
   0   1  -5 4499.85  197.68
   0   1  -5 4640.64  197.78
   0   1  -5 4508.55  197.88
   0  -1   5 4604.34  197.78
   0  -1   5 4738.03  197.68
  -1   1  -5 1714.73   72.89
  -1   1  -5 1601.44   72.69
   1  -1   5 1595.14   72.89
   1  -1   5 1718.03   72.69
   1  -1   5 1755.92   72.89
  -2   1  -5  272.27   12.50
  -2   1  -5  237.68   12.20
   2  -1   5  261.67   12.60
   2  -1   5  264.17   12.10
   2  -1   5  240.08   12.60
  -3   1  -5   61.69    6.30
  -3   1  -5   66.59    5.10
   3  -1   5   72.29    5.10
   3  -1   5   58.19    6.00
  -4   1  -5 3425.76  145.69
  -4   1  -5 3155.68  145.09
   4  -1   5 3575.64  145.19
   4  -1   5 3536.25  145.69
   4  -1   5 3123.79  145.69
  -5   1  -5 1659.43   73.19
  -5   1  -5 1673.03   73.79
  -5   1  -5 1650.83   72.69
   5  -1   5 1807.12   73.29
   5  -1   5 1599.74   73.99
  -6   1  -5   66.49    7.70
  -6   1  -5   76.49    5.50
   6  -1   5   76.79    7.30
   6  -1   5   70.39    8.90
  -7   1  -5    6.30    4.90
  -7   1  -5    7.70    3.90
  -7   1  -5    9.30    2.20
   7  -1   5    6.00    3.60
   7  -1   5    6.20    4.10
  -8   1  -5   97.59   13.70
   8  -1   5   99.99   11.40
   8  -1   5   88.29   10.50
  11   0  -5   16.60    5.10
 -11   0   5   23.70    5.50
  10   0  -5    1.50    4.30
  10   0  -5   -2.60    1.80
  10   0  -5   -6.00    3.30
 -10   0   5   -2.20    4.20
   9   0  -5  102.89    5.60
   9   0  -5   75.59    8.00
   9   0  -5   74.29    9.60
  -9   0   5   72.69    9.50
   8   0  -5    0.00    1.70
   8   0  -5   -4.60    3.30
  -8   0   5   -5.30    3.10
   7   0  -5 1493.05   68.79
   7   0  -5 1629.44   67.89
   7   0  -5 1574.24   68.69
   6   0  -5   81.49    7.00
   6   0  -5  103.09    5.60
   6   0  -5   97.49    6.40
   5   0  -5    2.00    1.50
   5   0  -5    4.30    2.00
   5   0  -5    4.70    1.80
  -5   0   5    2.50    1.80
   4   0  -5  210.88   11.20
   4   0  -5  216.98   10.90
  -4   0   5  235.68   11.20
   3   0  -5 5820.22  257.97
  -3   0   5 6181.78  257.97
   2   0  -5 2992.30  129.79
   2   0  -5 2909.51  129.89
   2   0  -5 3042.30  129.49
  -2   0   5 3096.09  129.89
   1   0  -5  429.26   18.20
   1   0  -5  407.96   18.30
   1   0  -5  375.26   18.50
  -1   0   5  384.96   18.20
  -1   0   5  417.16   18.50
   0   0  -5   10.80    1.80
   0   0  -5    7.80    1.80
   0   0  -5   11.90    1.80
   0   0   5    8.30    1.80
   0   0   5   11.90    2.00
  -1   0  -5   10.50    1.80
  -1   0  -5   13.60    2.20
   1   0   5   11.10    2.20
   1   0   5   13.90    1.90
   1   0   5    9.00    1.90
  -2   0  -5  263.07   13.00
  -2   0  -5  281.07   13.00
  -2   0  -5  288.17   13.60
   2   0   5  281.17   13.70
   2   0   5  260.27   13.70
   2   0   5  291.77   13.10
  -3   0  -5  191.08    9.60
  -3   0  -5  177.78   10.40
  -3   0  -5  186.78    9.70
   3   0   5  165.98   10.80
   3   0   5  216.18    9.80
   3   0   5  205.88   10.70
  -4   0  -5 4111.29  180.68
  -4   0  -5 4050.79  180.78
  -4   0  -5 4195.48  181.58
   4   0   5 4350.36  180.88
   4   0   5 3912.41  181.68
   4   0   5 4584.04  181.68
  -5   0  -5 1848.42   82.69
  -5   0  -5 1915.11   82.49
  -5   0  -5 1879.91   83.49
   5   0   5 1972.50   82.69
   5   0   5 1833.52   83.69
   5   0   5 1975.50   83.69
  -6   0  -5   87.99    9.90
  -6   0  -5   87.49    8.00
  -6   0  -5   84.99    6.10
   6   0   5   88.69    9.50
   6   0   5   79.99    7.00
   6   0   5   78.49    9.30
  -7   0  -5   19.00    2.80
  -7   0  -5   24.70    5.50
  -7   0  -5   19.60    5.30
   7   0   5   21.40    3.70
   7   0   5   22.20    6.00
   7   0   5   19.00    5.10
  -8   0  -5  166.28   14.90
   8   0   5  134.49   11.00
   8   0   5  127.99   13.30
  11  -1  -5  152.98   13.40
 -11   1   5  149.09   13.40
  10  -1  -5   25.90    5.10
  10  -1  -5   30.70    2.90
  10  -1  -5   26.30    4.30
 -10   1   5   24.90    5.80
   9  -1  -5   27.70    4.90
   9  -1  -5   46.00    4.90
  -9   1   5   33.60    4.70
   8  -1  -5  124.59    9.10
   8  -1  -5  117.69   10.00
   8  -1  -5  147.29    7.50
  -8   1   5  123.49    9.60
   7  -1  -5    1.70    2.80
   7  -1  -5    1.60    2.40
   7  -1  -5    7.60    1.90
   6  -1  -5  136.29    7.30
   6  -1  -5  129.09    8.60
   6  -1  -5  140.39    8.00
   5  -1  -5 3346.67  143.89
   5  -1  -5 3319.97  143.69
   5  -1  -5 3221.98  144.09
  -5   1   5 3446.16  144.09
   4  -1  -5 3910.31  166.78
   4  -1  -5 3947.90  166.88
   4  -1  -5 3683.33  167.08
  -4   1   5 3952.40  167.08
   3  -1  -5 3162.98  131.99
   3  -1  -5 3135.69  132.29
   3  -1  -5 2938.71  132.59
  -3   1   5 2885.51  131.89
  -3   1   5 3220.28  132.59
   2  -1  -5    3.10    1.50
   2  -1  -5    2.30    1.30
  -2   1   5   -2.30    1.50
  -2   1   5    1.70    1.30
   1  -1  -5 1022.00   45.40
   1  -1  -5  979.80   45.70
   1  -1  -5 1083.49   45.50
   1  -1  -5 1072.19   45.50
  -1   1   5 1079.09   45.80
  -1   1   5 1000.70   45.50
   0  -1  -5 1653.23   73.89
   0  -1  -5 1775.32   73.79
   0  -1  -5 1737.73   73.59
   0  -1  -5 1613.84   73.39
   0   1   5 1641.24   73.79
   0   1   5 1759.12   73.89
  -1  -1  -5  160.98    8.90
  -1  -1  -5  190.48    9.60
  -1  -1  -5  191.98    9.20
   1   1   5  178.28    9.80
  -2  -1  -5  463.55   20.40
  -2  -1  -5  435.16   20.20
  -2  -1  -5  450.25   21.60
   2   1   5  462.85   21.00
   2   1   5  427.86   21.10
  -3  -1  -5  195.78   12.00
  -3  -1  -5  226.58   10.50
  -3  -1  -5  192.98   10.80
   3   1   5  186.68   12.30
   3   1   5  222.48   10.70
   3   1   5  244.08   12.00
  -4  -1  -5  370.96   17.60
  -4  -1  -5  364.86   17.70
  -4  -1  -5  377.56   18.90
   4   1   5  365.56   19.40
   4   1   5  411.16   19.30
   4   1   5  393.36   17.70
  -5  -1  -5   31.20    3.50
  -5  -1  -5   42.90    6.90
   5   1   5   31.80    4.50
   5   1   5   30.40    3.30
   5   1   5   38.40    4.70
  -6  -1  -5   -0.80    3.70
  -6  -1  -5    4.00    2.60
  -6  -1  -5    5.70    4.40
   6   1   5    1.10    2.70
   6   1   5    1.10    4.30
   6   1   5    8.30    3.80
  -7  -1  -5   -0.70    2.80
  -7  -1  -5    9.00    4.90
   7   1   5    5.00    4.80
   7   1   5   11.50    3.40
  11  -2  -5   -1.90    2.40
  11  -2  -5    0.20    4.80
 -11   2   5   -3.00    4.70
  10  -2  -5   -5.00    3.50
  10  -2  -5   -5.80    3.90
  10  -2  -5   -2.00    2.30
 -10   2   5   -5.80    4.70
   9  -2  -5  246.48   15.40
   9  -2  -5  266.47   14.30
   9  -2  -5  265.07   12.80
  -9   2   5  245.58   14.60
   8  -2  -5  425.06   20.30
   8  -2  -5  400.86   21.00
   8  -2  -5  419.46   19.20
   7  -2  -5   20.40    3.80
   7  -2  -5   28.30    2.90
   7  -2  -5   28.80    3.50
   6  -2  -5  362.16   17.00
   6  -2  -5  345.27   17.40
   6  -2  -5  351.26   16.50
  -6   2   5  355.36   17.20
   5  -2  -5 1056.29   47.70
   5  -2  -5 1126.09   47.20
   5  -2  -5 1148.19   47.40
  -5   2   5 1111.89   46.50
  -5   2   5  925.61   49.30
   4  -2  -5  422.06   18.90
   4  -2  -5  425.26   18.90
   4  -2  -5  391.26   19.40
  -4   2   5  391.46   18.30
  -4   2   5  427.96   19.30
   3  -2  -5 1361.76   57.69
   3  -2  -5 1275.27   57.99
  -3   2   5 1394.66   57.99
  -3   2   5 1255.97   57.29
   2  -2  -5  881.71   37.90
   2  -2  -5  904.41   37.80
   2  -2  -5  810.72   38.10
  -2   2   5  811.82   37.70
  -2   2   5  882.71   38.20
   1  -2  -5 2431.16  111.49
   1  -2  -5 2504.45  111.09
   1  -2  -5 2626.44  111.29
   1  -2  -5 2728.33  111.39
  -1   2   5 2470.95  111.29
  -1   2   5 2683.43  111.59
   0  -2  -5 3976.00  167.98
   0  -2  -5 3721.83  167.68
   0  -2  -5 4104.89  168.18
   0  -2  -5 3828.42  168.28
   0   2   5 4016.60  168.28
   0   2   5 3739.63  168.18
  -1  -2  -5    3.30    2.00
  -1  -2  -5    3.20    1.70
   1   2   5    0.80    2.30
   1   2   5    3.40    2.40
  -2  -2  -5   62.29    5.70
  -2  -2  -5   78.89    5.00
  -2  -2  -5   63.19    6.10
   2   2   5   63.99    6.80
   2   2   5   79.19    6.50
  -3  -2  -5  169.38   10.70
  -3  -2  -5  171.38    8.90
  -3  -2  -5  173.08    9.50
   3   2   5  155.08   11.10
   3   2   5  187.18   10.60
  -4  -2  -5   96.69    8.30
  -4  -2  -5  104.29    6.70
  -4  -2  -5  109.49    7.50
   4   2   5  116.39    9.30
   4   2   5  107.09    9.70
  -5  -2  -5   91.49    7.00
  -5  -2  -5   83.29    9.20
  -5  -2  -5   81.59    8.70
   5   2   5   64.49    9.70
  -6  -2  -5   92.49   10.90
  -6  -2  -5   93.79    7.80
  -6  -2  -5   87.19   11.60
   6   2   5   97.89   13.90
   6   2   5   82.79   11.00
  -7  -2  -5   -3.90    3.50
  -7  -2  -5    6.20    5.50
   7   2   5    0.50    5.10
  11  -3  -5   15.40    3.40
  11  -3  -5    6.10    5.30
 -11   3   5   11.40    5.00
  10  -3  -5   19.90    5.60
  10  -3  -5   21.00    4.80
 -10   3   5   14.60    4.90
   9  -3  -5  490.85   21.90
   9  -3  -5  462.05   24.40
   9  -3  -5  465.95   22.90
  -9   3   5  452.35   22.90
   8  -3  -5    7.80    3.80
   8  -3  -5   13.10    3.50
   8  -3  -5   10.40    2.70
   7  -3  -5   17.80    3.70
   7  -3  -5   16.60    3.20
   7  -3  -5   16.90    2.90
   6  -3  -5    3.80    2.80
   6  -3  -5    1.40    2.00
   6  -3  -5    0.10    2.00
  -6   3   5   -2.60    2.50
  -6   3   5    2.90    1.40
   5  -3  -5 1604.14   67.09
   5  -3  -5 1557.94   67.19
   5  -3  -5 1481.15   67.59
  -5   3   5 1432.06   66.49
  -5   3   5 1619.94   67.59
   4  -3  -5 2640.44  116.19
   4  -3  -5 2748.32  115.99
   4  -3  -5 2756.32  115.69
  -4   3   5 2569.24  115.39
   3  -3  -5  448.46   19.70
   3  -3  -5  402.86   20.50
   3  -3  -5  456.05   20.10
  -3   3   5  417.56   19.70
  -3   3   5  449.16   20.50
   2  -3  -5   70.59    4.90
   2  -3  -5   47.90    4.80
   2  -3  -5   59.69    6.00
  -2   3   5   56.49    5.00
  -2   3   5   59.29    5.70
   1  -3  -5 1450.25   61.69
   1  -3  -5 1362.66   61.29
   1  -3  -5 1401.36   61.99
   1  -3  -5 1468.75   61.79
  -1   3   5 1412.76   62.59
  -1   3   5 1363.66   61.69
   0  -3  -5  878.81   40.30
   0  -3  -5  954.90   40.90
   0  -3  -5  908.51   41.30
   0   3   5  900.01   41.20
   0   3   5  971.00   41.20
  -1  -3  -5    4.70    1.90
  -1  -3  -5    3.50    2.30
  -1  -3  -5   12.20    2.70
   1   3   5    6.30    2.80
   1   3   5    4.60    2.30
  -2  -3  -5  141.69    8.90
  -2  -3  -5  153.18    7.90
  -2  -3  -5  159.58    9.80
   2   3   5  163.38    9.90
   2   3   5  144.39   10.10
  -3  -3  -5  712.33   33.50
  -3  -3  -5  722.63   32.60
   3   3   5  709.83   33.80
   3   3   5  753.72   33.50
  -4  -3  -5  243.48   14.30
  -4  -3  -5  246.28   13.70
  -4  -3  -5  256.67   13.10
   4   3   5  245.88   14.40
   4   3   5  247.08   15.00
  -5  -3  -5   30.00    4.00
  -5  -3  -5   29.20    4.70
  -5  -3  -5   25.50    5.80
   5   3   5   27.80    4.80
   5   3   5   27.00    5.20
  -6  -3  -5   21.70    4.20
  -6  -3  -5   26.20    5.10
   6   3   5   16.40    5.60
  10  -4  -5    3.90    3.40
  10  -4  -5    4.50    5.10
  10  -4  -5    6.70    4.60
   9  -4  -5   10.90    3.70
   9  -4  -5    6.00    4.70
   9  -4  -5   12.60    3.40
   8  -4  -5  486.85   22.30
   8  -4  -5  469.45   23.80
   8  -4  -5  462.55   22.70
   7  -4  -5    0.90    3.30
   7  -4  -5   -0.50    2.60
   7  -4  -5   -1.80    2.70
  -7   4   5    1.20    1.70
   6  -4  -5  543.55   24.40
   6  -4  -5  514.85   25.20
   6  -4  -5  527.25   24.20
  -6   4   5  503.05   23.50
  -6   4   5  549.25   25.10
   5  -4  -5 1332.77   61.19
   5  -4  -5 1419.56   60.79
   5  -4  -5 1371.56   60.39
  -5   4   5 1470.35   61.19
  -5   4   5 1325.47   60.19
   4  -4  -5  201.28   12.30
   4  -4  -5  222.38   10.80
   4  -4  -5  232.28   11.50
  -4   4   5  205.58   10.90
  -4   4   5  226.68   11.90
   3  -4  -5   44.30    5.20
   3  -4  -5   59.29    4.40
   3  -4  -5   44.90    6.40
  -3   4   5   52.49    5.10
  -3   4   5   46.20    5.80
   2  -4  -5   54.39    5.60
   2  -4  -5   58.29    6.50
  -2   4   5   50.19    5.60
  -2   4   5   59.19    6.00
   1  -4  -5  537.15   25.40
   1  -4  -5  547.45   24.90
  -1   4   5  561.44   25.20
  -1   4   5  523.75   25.10
   0  -4  -5  580.94   27.50
   0  -4  -5  611.84   27.00
   0  -4  -5  623.24   27.40
   0  -4  -5  543.45   26.20
   0   4   5  577.24   27.40
   0   4   5  602.74   27.20
  -1  -4  -5   16.80    3.10
  -1  -4  -5   18.90    2.20
  -1  -4  -5   17.80    3.50
   1   4   5   14.60    3.50
   1   4   5   19.00    3.30
  -2  -4  -5   65.49    6.80
  -2  -4  -5   58.29    7.40
   2   4   5   62.59    7.20
   2   4   5   60.69    8.00
  -3  -4  -5   68.99    7.00
  -3  -4  -5   61.59    7.90
  -3  -4  -5   74.39    7.40
   3   4   5   69.69    8.60
   3   4   5   61.19    9.40
  -4  -4  -5  112.09   11.90
  -4  -4  -5   98.99    9.00
  -4  -4  -5  119.79    9.50
   4   4   5  119.69   11.40
   4   4   5  118.29   11.60
  -5  -4  -5   25.70    4.60
  -5  -4  -5   34.30    4.60
   5   4   5   23.50    5.50
   5   4   5   24.20    6.70
  10  -5  -5    1.10    5.20
  10  -5  -5   -1.60    4.10
   9  -5  -5  148.49   12.90
   9  -5  -5  133.49   10.90
   9  -5  -5  149.69   10.50
   8  -5  -5   69.49   10.20
   8  -5  -5   59.19    7.80
   8  -5  -5   62.49    7.90
  -8   5   5   68.89    5.40
  -8   5   5   65.79    5.50
   7  -5  -5   63.49    8.90
   7  -5  -5   54.19    6.70
   7  -5  -5   67.69    7.20
  -7   5   5   59.39    5.40
   6  -5  -5    3.10    3.50
   6  -5  -5    2.20    2.70
   6  -5  -5   -3.00    2.50
  -6   5   5    1.20    2.90
  -6   5   5    1.30    2.30
   5  -5  -5  685.13   30.10
   5  -5  -5  682.33   30.80
   5  -5  -5  645.44   31.30
  -5   5   5  698.53   31.20
  -5   5   5  654.43   30.30
   4  -5  -5   10.60    3.50
   4  -5  -5   15.70    2.40
   4  -5  -5   12.20    3.00
  -4   5   5   13.40    3.10
  -4   5   5   15.00    2.80
  -4   5   5   18.70    3.70
   3  -5  -5  321.47   16.90
   3  -5  -5  327.97   15.20
   3  -5  -5  334.47   16.50
  -3   5   5  315.17   16.30
  -3   5   5  363.06   17.00
  -3   5   5  330.77   16.90
   2  -5  -5   16.20    3.30
   2  -5  -5   17.00    2.10
   2  -5  -5   15.50    3.20
  -2   5   5   15.60    3.50
  -2   5   5   16.30    3.20
  -2   5   5   13.80    3.20
   1  -5  -5  158.38   10.00
   1  -5  -5  163.88   10.80
  -1   5   5  155.98   10.40
  -1   5   5  162.68   10.20
   0  -5  -5   -4.90    2.70
   0  -5  -5   -0.60    2.00
   0   5   5   -3.90    2.80
   0   5   5   -0.40    3.20
  -1  -5  -5  182.18   11.40
  -1  -5  -5  183.88   10.80
   1   5   5  170.18   11.90
   1   5   5  178.28   11.10
  -2  -5  -5   84.39    6.70
  -2  -5  -5   98.09    8.20
  -2  -5  -5   71.29    9.40
   2   5   5   85.59    8.80
   2   5   5   93.79   13.20
  -3  -5  -5   32.40    4.60
  -3  -5  -5   31.10    6.20
  -3  -5  -5   43.00    6.20
   3   5   5   30.20    5.70
   3   5   5   34.10    4.90
  -4  -5  -5    4.40    4.50
  -4  -5  -5   15.00    3.50
   4   5   5    5.50    5.30
   4   5   5    9.40    6.20
   9  -6  -5    8.40    4.90
   9  -6  -5    4.90    5.30
  -9   6   5   13.00    3.00
  -9   6   5   11.00    2.90
   8  -6  -5    4.30    4.40
   8  -6  -5   -5.50    4.30
  -8   6   5    1.40    2.60
   7  -6  -5    5.40    4.10
   7  -6  -5   -1.00    3.30
   7  -6  -5    1.20    3.90
  -7   6   5    2.00    2.50
   6  -6  -5   63.99    9.50
   6  -6  -5   60.89    6.60
   6  -6  -5   69.79    8.60
  -6   6   5   67.19    8.40
  -6   6   5   66.09    6.80
   5  -6  -5   86.79    8.30
   5  -6  -5   81.79    9.10
   5  -6  -5   84.09    6.20
  -5   6   5   81.89    8.40
  -5   6   5   90.19    9.00
  -5   6   5   87.79    7.60
   4  -6  -5    3.80    1.80
   4  -6  -5    2.70    3.40
   4  -6  -5   -0.60    3.20
  -4   6   5    2.90    3.60
  -4   6   5    4.10    3.30
  -4   6   5    1.10    3.10
   3  -6  -5  164.78   10.50
   3  -6  -5  168.38   11.40
  -3   6   5  171.98   11.00
  -3   6   5  173.68   11.30
  -3   6   5  164.28   10.70
   2  -6  -5   77.39    9.10
   2  -6  -5   79.89    7.60
  -2   6   5   78.89    8.70
  -2   6   5   74.89    8.40
  -2   6   5   75.09    8.50
   1  -6  -5   16.40    2.70
   1  -6  -5   11.60    3.50
   1  -6  -5   15.70    4.20
  -1   6   5   12.50    4.20
  -1   6   5   14.40    3.60
  -1   6   5   15.50    3.90
   0  -6  -5    7.30    3.40
   0  -6  -5    6.60    2.30
   0   6   5   10.30    3.60
   0   6   5    6.40    4.10
  -1  -6  -5  151.88   10.90
   1   6   5  141.99   12.00
   1   6   5  140.39   10.90
  -2  -6  -5  181.48   10.50
  -2  -6  -5  199.08   13.20
   2   6   5  209.18   13.60
   2   6   5  202.28   14.90
  -3  -6  -5   -2.70    4.40
  -3  -6  -5   -0.70    3.00
   3   6   5   -3.70    5.90
   3   6   5    2.50    5.20
   8  -7  -5   51.89    9.10
   8  -7  -5   74.19   11.80
  -8   7   5   71.89    7.60
   7  -7  -5    9.30    4.30
   7  -7  -5   10.40    6.20
  -7   7   5    5.70    3.30
   6  -7  -5   79.39   10.70
   6  -7  -5   87.09   12.90
  -6   7   5   82.69    8.40
  -6   7   5   96.09   11.00
  -6   7   5   92.99    9.90
   5  -7  -5    5.60    4.10
   5  -7  -5    1.70    5.30
  -5   7   5    1.10    4.00
  -5   7   5    3.90    4.40
  -5   7   5    4.30    3.70
   4  -7  -5   39.40    5.00
   4  -7  -5   33.50    5.90
  -4   7   5   45.40    5.40
  -4   7   5   40.20    5.00
  -4   7   5   37.30    4.90
   3  -7  -5  154.98   12.90
   3  -7  -5  178.28   12.40
  -3   7   5  165.48   12.30
  -3   7   5  142.79   11.40
  -3   7   5  165.68   11.90
   2  -7  -5   29.40    5.10
   2  -7  -5   29.50    5.60
  -2   7   5   27.50    5.00
  -2   7   5   32.40    4.90
  -2   7   5   27.60    4.90
   1  -7  -5    5.20    2.70
   1  -7  -5    8.20    2.70
   1  -7  -5    3.70    5.10
  -1   7   5    2.00    4.20
  -1   7   5    7.00    4.20
   0  -7  -5   -1.00    4.70
   0   7   5   -0.20    4.50
   0   7   5    2.20    4.20
   1   7   5  164.78   13.80
   1   7   5  181.28   14.50
   5  -8  -5   13.20    4.50
  -5   8   5    9.60    5.60
  -5   8   5   22.30    5.50
  -5   8   5   16.70    4.60
   4  -8  -5   67.09    8.70
   4  -8  -5   78.59   10.40
  -4   8   5   80.19   11.00
  -4   8   5   77.59   10.20
  -4   8   5   90.79   11.60
   3  -8  -5   37.40    4.90
   3  -8  -5   36.80    5.50
  -3   8   5   43.90    6.30
  -3   8   5   37.60    6.00
  -3   8   5   35.30    5.60
   2  -8  -5  106.19    9.50
   2  -8  -5  127.79   12.10
  -2   8   5  130.59   12.60
  -2   8   5  142.79   12.60
  -2   8   5  123.09   12.10
   1  -8  -5    5.10    2.80
   1  -8  -5   -2.50    3.00
  -1   8   5   -9.00    4.90
  -1   8   5    2.90    4.80
  -1   8   5    0.20    5.20
   4  11  -6   58.59    7.20
   4  11  -6   56.89    6.80
   4  11  -6   73.79    8.30
   4  11  -6   75.69    8.00
   3  11  -6   24.10    4.30
   3  11  -6   31.00    5.40
   3  11  -6   30.80    3.90
  -3 -11   6   29.70    4.60
   2  11  -6  130.19   10.60
   2  11  -6  154.08   12.50
   2  11  -6  143.19    9.20
  -2 -11   6  125.09   10.10
   1  11  -6   21.80    4.40
   1  11  -6   28.30    3.70
   1  11  -6   18.30    5.30
  -1 -11   6   25.30    4.40
   0  11  -6    7.50    4.30
   0  11  -6   16.90    5.20
   0 -11   6    4.50    3.90
  -1  11  -6    1.50    4.50
  -1  11  -6    6.80    5.40
   1 -11   6   -2.20    3.90
  -2  11  -6  107.79   11.30
  -2  11  -6   97.89   11.50
   2 -11   6   97.29   10.60
  -3  11  -6   -2.90    4.80
   3 -11   6   -3.50    6.00
  -4  11  -6   27.70    5.80
   6  10  -6  121.79    8.20
   6  10  -6  111.19   12.30
   6  10  -6  136.29   11.10
   6  10  -6  109.39   10.60
   5  10  -6   40.60    4.30
   5  10  -6   44.50    6.20
   5  10  -6   51.89    5.80
   5  10  -6   50.79    7.50
   4  10  -6   12.50    3.50
   4  10  -6   16.70    4.90
   4  10  -6   16.10    4.50
   4  10  -6   22.10    4.00
   3  10  -6  196.18   11.80
   3  10  -6  210.78   11.50
   3  10  -6  207.98   13.80
  -3 -10   6  198.28   11.60
   2  10  -6   46.90    6.20
   2  10  -6   37.60    6.20
   2  10  -6   41.50    4.50
  -2 -10   6   41.80    4.60
   1  10  -6   -0.30    3.20
   1  10  -6    4.80    4.70
  -1 -10   6    3.20    3.10
   0  10  -6   35.00    5.80
   0  10  -6   30.90    4.60
   0 -10   6   35.40    4.50
  -1  10  -6   20.50    4.30
  -1  10  -6   26.90    5.10
   1 -10   6   21.80    3.90
  -2  10  -6    8.60    4.30
  -2  10  -6    7.80    3.90
   2 -10   6    4.30    3.70
  -3  10  -6    5.70    4.30
  -3  10  -6   -3.00    3.70
   3 -10   6   -5.60    3.90
  -4  10  -6    8.20    4.40
  -4  10  -6   -0.20    4.60
   4 -10   6    4.90    2.20
   4 -10   6   -1.40    5.20
   4 -10   6    4.80    2.50
  -5  10  -6    0.90    4.60
   5 -10   6   -0.80    2.60
   5 -10   6    2.20    3.20
   7   9  -6   36.10    5.60
   7   9  -6   32.90    5.30
   7   9  -6   41.50    6.10
   7   9  -6   61.29    8.80
   7   9  -6   43.60    6.10
   6   9  -6  371.26   18.10
   6   9  -6  350.16   16.50
   6   9  -6  325.67   23.10
   6   9  -6  343.27   17.10
   6   9  -6  368.46   18.40
   5   9  -6  264.47   13.80
   5   9  -6  260.67   15.60
   5   9  -6  279.77   14.30
   5   9  -6  277.67   15.20
   4   9  -6   18.20    3.50
   4   9  -6    8.40    4.00
   4   9  -6   13.80    3.20
   3   9  -6  111.69    9.80
   3   9  -6  103.69    8.50
   3   9  -6  132.69    8.20
  -3  -9   6  119.39    8.00
   2   9  -6  451.95   21.50
   2   9  -6  420.16   20.80
  -2  -9   6  433.76   20.70
   1   9  -6  101.39    8.50
   1   9  -6   68.19    7.90
  -1  -9   6   78.79    7.10
   0   9  -6  241.98   13.50
   0   9  -6  240.98   14.00
   0  -9   6  255.97   13.20
  -1   9  -6    9.50    3.70
  -1   9  -6    5.30    3.60
   1  -9   6   13.60    3.40
  -2   9  -6   18.00    4.00
  -2   9  -6   20.40    3.80
   2  -9   6   18.80    3.50
  -3   9  -6   80.79    8.70
  -3   9  -6   69.09    9.40
   3  -9   6   73.09    5.50
   3  -9   6   64.79    8.20
  -4   9  -6   30.80    5.80
  -4   9  -6   26.60    4.50
  -4   9  -6   31.20    5.40
   4  -9   6   27.20    3.30
   4  -9   6   31.00    5.10
  -5   9  -6   14.70    4.40
  -5   9  -6    8.10    4.70
  -5   9  -6    6.10    5.60
   5  -9   6   10.10    5.50
  -6   9  -6   46.90    6.40
   8   8  -6    5.20    3.50
   8   8  -6   -6.10    3.20
   8   8  -6   -2.30    2.90
   8   8  -6    1.80    4.70
   8   8  -6   -1.10    4.60
   7   8  -6    3.90    3.70
   7   8  -6    1.60    3.50
   7   8  -6    1.70    3.30
   7   8  -6   -4.90    2.70
   7   8  -6   -1.40    2.60
   6   8  -6   56.79    7.80
   6   8  -6   63.49    5.60
   6   8  -6   57.89    6.20
   6   8  -6   60.79    7.80
   6   8  -6   53.79    7.20
   5   8  -6  536.05   25.70
   5   8  -6  516.65   23.90
   5   8  -6  554.74   25.00
   5   8  -6  543.95   25.30
   5   8  -6  527.25   24.60
   4   8  -6  419.56   19.10
   4   8  -6  394.06   19.70
   4   8  -6  378.16   19.00
   3   8  -6  287.47   15.00
   3   8  -6  317.37   14.90
   3   8  -6  299.07   15.80
  -3  -8   6  288.27   15.30
   2   8  -6 1526.95   65.69
   2   8  -6 1475.25   65.39
  -2  -8   6 1471.35   65.29
   1   8  -6   34.90    4.10
   1   8  -6   31.00    3.80
  -1  -8   6   32.30    3.50
   0   8  -6  131.19    9.20
   0   8  -6  114.89    8.90
   0  -8   6  131.39    8.20
  -1   8  -6    1.60    3.30
  -1   8  -6    0.50    3.20
   1  -8   6    4.30    2.80
  -2   8  -6   37.00    4.50
  -2   8  -6   51.69    7.50
   2  -8   6   41.50    6.10
   2  -8   6   51.69    4.40
  -3   8  -6  619.24   29.50
  -3   8  -6  620.54   29.20
   3  -8   6  630.24   28.10
   3  -8   6  633.84   29.10
  -4   8  -6  325.17   17.60
  -4   8  -6  346.17   18.70
  -4   8  -6  376.96   18.50
   4  -8   6  345.37   17.90
   4  -8   6  332.47   16.70
  -5   8  -6   55.49    8.20
  -5   8  -6   63.39    9.80
  -5   8  -6   62.89    9.40
   5  -8   6   37.40    5.40
  -6   8  -6    1.80    5.50
  -6   8  -6   12.30    4.20
  -7   8  -6   11.30    4.20
  -7   8  -6    9.20    5.30
   9   7  -6  155.68   10.50
   9   7  -6  139.19   13.40
   9   7  -6  166.98   11.70
   9   7  -6  157.08   10.30
   9   7  -6  144.19   11.70
   8   7  -6  111.79   10.50
   8   7  -6  126.29    9.40
   8   7  -6  120.69    9.10
   8   7  -6  137.59   10.00
   8   7  -6  138.09    9.00
   7   7  -6   -0.10    2.90
   7   7  -6   -0.60    2.90
   7   7  -6   -0.40    2.70
   7   7  -6   -2.60    2.70
   7   7  -6    0.80    3.20
   6   7  -6  287.57   15.30
   6   7  -6  304.37   15.20
   6   7  -6  295.17   14.40
   6   7  -6  292.67   14.80
   6   7  -6  298.37   15.00
   5   7  -6 1190.48   52.69
   5   7  -6 1280.77   53.39
   5   7  -6 1178.38   53.59
   5   7  -6 1180.08   53.19
   5   7  -6 1209.58   53.39
   4   7  -6  296.17   15.90
   4   7  -6  344.77   16.00
   4   7  -6  333.07   15.90
   4   7  -6  303.47   14.70
   3   7  -6    6.90    2.90
   3   7  -6   -0.70    2.60
  -3  -7   6    3.00    2.10
   2   7  -6  214.98   11.50
   2   7  -6  206.08   11.10
  -2  -7   6  209.38   10.90
   1   7  -6   17.50    2.80
   1   7  -6   16.80    2.80
   0   7  -6   63.79    6.10
   0   7  -6   53.29    6.20
   0  -7   6   64.69    5.70
  -1   7  -6   63.49    6.80
  -1   7  -6   60.69    7.10
   1  -7   6   71.69    6.70
   1  -7   6   76.39    4.80
  -2   7  -6  581.14   26.20
  -2   7  -6  548.25   26.40
   2  -7   6  561.34   25.20
   2  -7   6  564.34   26.10
  -3   7  -6 1649.23   66.29
  -3   7  -6 1412.86   65.79
  -3   7  -6 1442.46   65.49
   3  -7   6 1486.65   65.69
   3  -7   6 1466.55   64.99
  -4   7  -6   79.69    7.40
  -4   7  -6   70.89    8.90
   4  -7   6   68.59    7.80
  -5   7  -6   32.80    4.70
  -5   7  -6   37.90    4.40
  -5   7  -6   34.30    5.30
   5  -7   6   44.80    5.10
  -6   7  -6   12.50    3.50
  -6   7  -6   13.30    4.70
  -6   7  -6    5.20    4.20
   6  -7   6    9.20    4.50
  -7   7  -6   10.60    5.00
  -7   7  -6    7.40    3.60
  10   6  -6   60.89    9.00
  10   6  -6   39.00    6.20
  10   6  -6   38.40    4.90
  10   6  -6   30.70   12.20
   9   6  -6   15.20    3.00
   9   6  -6   16.90    3.80
   9   6  -6   18.50    3.70
   9   6  -6   11.60    5.00
   9   6  -6   12.90    3.90
   8   6  -6    2.70    3.30
   8   6  -6    4.50    3.10
   8   6  -6    8.70    3.20
   8   6  -6    8.20    3.20
   8   6  -6    4.70    2.80
   7   6  -6  558.14   26.10
   7   6  -6  553.94   26.10
   7   6  -6  574.44   26.00
   7   6  -6  567.74   26.40
   7   6  -6  569.24   25.80
   6   6  -6 3087.29  126.29
   6   6  -6 2911.81  125.89
   6   6  -6 2754.92  126.09
   6   6  -6 2859.81  125.79
   6   6  -6 2938.91  125.99
   5   6  -6 5174.08  224.08
   5   6  -6 5151.18  224.38
   5   6  -6 5354.56  224.98
   5   6  -6 5168.58  224.38
   4   6  -6 2285.37   99.69
   4   6  -6 2273.57   99.79
   4   6  -6 2398.46   99.89
   4   6  -6 2241.28   99.19
   3   6  -6  507.45   23.60
   3   6  -6  501.95   22.70
   3   6  -6  503.75   23.50
  -3  -6   6  544.15   23.40
   2   6  -6 1639.74   72.49
   2   6  -6 1695.03   72.59
   2   6  -6 1616.14   71.69
  -2  -6   6 1656.03   71.69
  -2  -6   6 1711.93   72.39
   1   6  -6 1010.10   45.10
   1   6  -6  984.80   45.00
  -1  -6   6 1034.40   44.90
  -1  -6   6 1044.30   44.20
   0   6  -6  710.83   33.40
   0   6  -6  745.73   33.40
   0  -6   6  773.62   32.60
  -1   6  -6   -0.30    2.70
  -1   6  -6    2.50    2.40
   1  -6   6   -0.50    2.10
   1  -6   6   -1.20    1.50
  -2   6  -6 1981.70   78.69
  -2   6  -6 1714.33   78.39
  -2   6  -6 1710.23   78.09
   2  -6   6 1771.72   77.69
   2  -6   6 1784.62   78.19
  -3   6  -6  572.24   28.10
  -3   6  -6  576.54   27.70
  -3   6  -6  660.33   28.40
   3  -6   6  619.94   27.50
   3  -6   6  610.74   28.00
  -4   6  -6  108.99    8.00
  -4   6  -6  114.59    9.30
  -4   6  -6  116.39    8.80
   4  -6   6  112.59    8.70
  -5   6  -6   26.60    3.50
  -5   6  -6   19.80    4.30
  -5   6  -6   27.40    4.60
   5  -6   6   22.10    4.00
  -6   6  -6    3.00    3.00
  -6   6  -6    2.90    5.30
  -6   6  -6   -2.00    4.00
   6  -6   6    3.00    4.20
  -7   6  -6    3.00    5.40
  -7   6  -6    3.20    3.20
   7  -6   6    3.50    5.70
  10   5  -6    6.50    3.70
  10   5  -6    2.70    7.10
  10   5  -6    6.60    2.40
  10   5  -6    1.20    5.70
  10   5  -6    8.40    3.50
   9   5  -6  100.09    8.20
   9   5  -6  100.59    9.70
   9   5  -6  102.79   10.00
   9   5  -6  102.79    8.70
   9   5  -6  101.39    6.90
   8   5  -6   20.70    2.80
   8   5  -6   14.50    3.40
   8   5  -6   21.00    3.10
   8   5  -6   23.40    3.60
   8   5  -6   20.30    3.40
   7   5  -6   -1.40    2.70
   7   5  -6    0.40    2.40
   7   5  -6    2.50    2.10
   7   5  -6   -1.00    2.20
   7   5  -6    2.80    2.40
   6   5  -6 1255.97   56.69
   6   5  -6 1383.86   57.29
   6   5  -6 1271.67   56.89
   6   5  -6 1263.47   56.59
   6   5  -6 1297.97   56.79
   5   5  -6 2081.89   87.69
   5   5  -6 2038.40   87.59
   5   5  -6 1826.52   89.49
   5   5  -6 2118.79   87.59
   4   5  -6 1243.78   55.89
   4   5  -6 1346.07   56.09
   4   5  -6 1256.57   55.59
   4   5  -6 1264.37   55.99
   3   5  -6   -0.70    1.40
   3   5  -6    0.60    2.00
  -3  -5   6   -2.40    1.30
  -2  -5   6 7085.09  304.37
   1   5  -6 7591.74  332.17
  -1  -5   6 7868.51  332.07
   0   5  -6 2655.83  120.99
   0  -5   6 2908.01  120.99
   0  -5   6 2825.92  120.49
  -1   5  -6    1.60    2.00
  -1   5  -6    1.90    2.30
   1  -5   6    2.60    1.60
   1  -5   6    1.40    2.20
  -2   5  -6  547.95   26.70
  -2   5  -6  594.84   26.80
   2  -5   6  593.64   26.30
   2  -5   6  597.14   26.60
  -3   5  -6  570.74   24.90
  -3   5  -6  504.05   24.80
  -3   5  -6  507.45   24.30
   3  -5   6  536.55   24.30
   3  -5   6  540.75   24.60
  -4   5  -6  804.42   37.10
  -4   5  -6  788.42   36.40
  -4   5  -6  843.42   37.20
   4  -5   6  833.82   36.90
  -5   5  -6   -5.90    3.00
  -5   5  -6   -4.60    2.70
  -5   5  -6   -1.90    2.40
   5  -5   6   -4.10    3.20
  -6   5  -6  412.76   20.60
  -6   5  -6  402.36   20.40
  -6   5  -6  360.96   18.70
   6  -5   6  397.76   20.10
  -7   5  -6  157.98    9.80
  -7   5  -6  149.39   13.50
   7  -5   6  185.08   13.40
  -8   5  -6   27.20    3.60
  -8   5  -6   35.40    6.60
  11   4  -6    0.50    4.50
  11   4  -6    3.90    3.00
  10   4  -6  151.08    8.20
  10   4  -6  142.89   13.90
  10   4  -6  171.18    9.70
   9   4  -6   49.70    5.70
   9   4  -6   47.40    7.90
   9   4  -6   49.70    5.50
   9   4  -6   58.29    4.90
   8   4  -6  218.08   11.20
   8   4  -6  227.98   12.80
   8   4  -6  228.28   12.50
   8   4  -6  221.88   11.20
   7   4  -6  128.59    8.20
   7   4  -6  157.78    8.10
   7   4  -6  157.08    9.50
   7   4  -6  128.79    9.30
   7   4  -6  159.28    9.10
   6   4  -6   21.10    3.20
   6   4  -6   22.10    3.40
   5   4  -6  446.76   20.80
   5   4  -6  448.86   20.60
   5   4  -6  437.16   20.50
   4   4  -6  309.57   14.90
   4   4  -6  320.37   15.20
  -4  -4   6  325.37   14.80
   3   4  -6    6.30    2.00
   3   4  -6    5.30    1.60
  -3  -4   6    5.30    1.50
   2   4  -6  246.28   12.60
   2   4  -6  251.87   12.10
  -2  -4   6  259.67   12.40
  -2  -4   6  262.47   12.10
   1   4  -6 4476.95  199.88
   1   4  -6 4520.65  199.58
  -1  -4   6 4754.32  199.78
  -1  -4   6 4817.52  199.58
   0   4  -6  884.41   41.50
   0   4  -6 1010.50   41.60
   0  -4   6  930.21   41.20
  -1   4  -6  272.27   14.00
  -1   4  -6  298.27   14.10
   1  -4   6  295.77   13.70
   1  -4   6  293.27   13.90
  -2   4  -6 1405.36   63.59
  -2   4  -6 1331.17   64.29
   2  -4   6 1534.25   63.49
   2  -4   6 1543.75   65.29
  -3   4  -6   13.60    3.00
  -3   4  -6   14.10    2.50
   3  -4   6   17.10    2.70
   3  -4   6   14.10    2.70
  -4   4  -6    9.70    3.30
   4  -4   6    9.80    2.60
   4  -4   6   10.10    2.80
  -5   4  -6  522.95   25.70
  -5   4  -6  529.75   24.60
  -5   4  -6  548.85   25.80
   5  -4   6  563.44   25.40
  -6   4  -6  268.97   14.30
  -6   4  -6  224.28   12.50
  -6   4  -6  228.18   14.20
   6  -4   6  254.07   14.10
  -7   4  -6  175.78   10.30
  -7   4  -6  201.18   14.20
   7  -4   6  193.98   13.00
  -8   4  -6   44.30    7.60
  -8   4  -6   50.99    5.80
   8  -4   6   35.80    7.80
  11   3  -6   -0.40    2.50
  11   3  -6   -2.80    4.20
  10   3  -6   20.60    2.50
  10   3  -6   24.50    2.80
  10   3  -6   27.20    2.60
  10   3  -6   21.10    5.50
   9   3  -6   69.59    8.50
   9   3  -6   61.99    5.20
   9   3  -6   68.49    5.10
   9   3  -6   69.09    7.70
   8   3  -6   -4.50    2.60
   8   3  -6   -2.00    2.80
   8   3  -6   -0.90    1.70
   7   3  -6  101.19    8.00
   7   3  -6  109.79    8.00
   7   3  -6  107.09    6.00
   6   3  -6  505.85   22.70
   6   3  -6  517.85   23.80
   6   3  -6  511.15   23.80
   5   3  -6  694.43   30.50
   5   3  -6  664.73   30.30
   5   3  -6  667.23   30.30
   4   3  -6 1239.18   54.69
   4   3  -6 1214.48   54.59
  -4  -3   6 1295.97   54.59
   3   3  -6 3139.79  139.99
   3   3  -6 3201.98  139.89
  -3  -3   6 3394.26  139.89
   2   3  -6  452.45   20.90
   2   3  -6  428.96   20.60
   2   3  -6  480.15   20.50
  -2  -3   6  462.85   20.60
  -2  -3   6  457.25   20.70
   1   3  -6 2954.50  131.59
   1   3  -6 3041.00  131.59
   1   3  -6 2953.80  131.79
  -1  -3   6 3131.79  131.79
  -1  -3   6 3183.98  131.69
   0   3  -6  209.08   10.30
   0   3  -6  192.08   10.50
   0  -3   6  222.48   10.40
   0  -3   6  209.08   10.30
  -1   3  -6  891.51   39.50
  -1   3  -6  842.82   39.50
   1  -3   6  907.91   39.50
   1  -3   6  932.41   39.50
  -2   3  -6    1.90    2.10
  -2   3  -6    1.90    2.30
   2  -3   6    3.60    1.90
   2  -3   6    1.00    1.80
  -3   3  -6   -0.90    2.00
  -3   3  -6   -3.00    2.40
   3  -3   6   -1.40    2.20
  -4   3  -6  133.69    8.80
  -4   3  -6  122.19    8.80
   4  -3   6  132.49    8.90
   4  -3   6  133.59    8.40
  -5   3  -6 1442.16   65.19
  -5   3  -6 1438.06   65.49
   5  -3   6 1541.55   65.19
   5  -3   6 1502.15   65.49
  -6   3  -6 1065.79   48.20
  -6   3  -6 1048.00   48.40
   6  -3   6 1105.69   48.10
  -7   3  -6   18.30    2.90
  -7   3  -6   15.10    4.90
   7  -3   6   17.30    4.70
  -8   3  -6    7.90    6.30
  -8   3  -6    9.20    2.80
  -8   3  -6    6.40    2.70
   8  -3   6    2.90    5.60
  11   2  -6    0.50    4.10
  10   2  -6  190.98   13.20
  10   2  -6  176.38    9.30
  10   2  -6  201.28    9.40
  10   2  -6  156.88   19.40
   9   2  -6  168.18    8.30
   9   2  -6  147.29   10.20
   9   2  -6  147.69   11.00
   8   2  -6  177.08   11.10
   8   2  -6  179.98   10.40
   7   2  -6  200.78   11.20
   7   2  -6  199.88   11.60
   6   2  -6  877.41   39.50
   6   2  -6  888.01   39.40
   5   2  -6  340.67   16.00
   5   2  -6  332.17   14.70
   5   2  -6  315.57   16.00
  -5  -2   6  352.16   15.90
   4   2  -6 1804.62   80.19
   4   2  -6 1849.81   80.89
   4   2  -6 1817.72   80.89
  -4  -2   6 1979.00   80.89
   3   2  -6    7.80    1.40
   3   2  -6    5.60    2.00
   3   2  -6    6.20    2.00
   2   2  -6  211.78    9.90
   2   2  -6  202.98   10.50
   2   2  -6  202.18   10.50
  -2  -2   6  220.88   10.40
   1   2  -6   33.70    3.30
   1   2  -6   27.00    4.00
   1   2  -6   26.70    3.90
  -1  -2   6   30.30    3.80
  -1  -2   6   30.90    3.60
   0   2  -6  525.65   24.40
   0   2  -6  568.74   24.40
   0   2  -6  524.75   24.50
   0  -2   6  484.45   24.30
   0  -2   6  563.74   24.50
   0  -2   6  585.04   24.40
  -1   2  -6   33.90    4.20
  -1   2  -6   23.90    4.00
   1  -2   6   21.50    2.60
  -2   2  -6   48.60    7.90
  -2   2  -6   43.80    5.10
   2  -2   6   56.79    5.60
   2  -2   6   49.10    4.80
   2  -2   6   59.29    5.50
  -3   2  -6  275.87   13.60
  -3   2  -6  260.27   13.40
   3  -2   6  274.87   13.90
   3  -2   6  282.07   13.40
   3  -2   6  255.27   13.90
  -4   2  -6   21.90    3.30
   4  -2   6   23.80    3.30
   4  -2   6   22.00    3.50
  -5   2  -6  132.09   10.40
  -5   2  -6  176.58   10.30
   5  -2   6  139.49   11.10
   5  -2   6  172.78   10.00
   5  -2   6  176.68   10.80
  -6   2  -6  395.36   20.60
  -6   2  -6  398.26   19.00
  -6   2  -6  418.56   20.60
   6  -2   6  404.96   21.20
   6  -2   6  434.96   20.40
  -7   2  -6  193.28   14.80
  -7   2  -6  169.28    9.40
   7  -2   6  165.78   13.00
   7  -2   6  150.58   14.80
   7  -2   6  170.08   11.90
  11   1  -6   -3.00    4.40
  11   1  -6   -1.60    1.80
  10   1  -6   42.40    6.00
  10   1  -6   55.39    4.90
  10   1  -6   62.39    9.10
   9   1  -6   12.10    3.60
   9   1  -6   18.40    4.00
   9   1  -6   22.20    2.50
   8   1  -6    5.60    3.30
   8   1  -6    7.90    2.00
   8   1  -6    1.50    2.30
   7   1  -6   73.09    6.60
   7   1  -6   67.39    7.70
   6   1  -6   17.60    3.00
   5   1  -6   78.29    5.40
   5   1  -6   64.79    5.90
  -5  -1   6   69.89    5.60
   4   1  -6 1586.74   71.59
   4   1  -6 1636.34   70.69
  -4  -1   6 1708.93   71.59
   3   1  -6 4826.42  212.78
   3   1  -6 4801.02  212.78
  -3  -1   6 5205.78  212.88
   2   1  -6  403.46   16.90
   2   1  -6  361.86   17.40
   2   1  -6  371.56   17.20
  -2  -1   6  334.87   16.70
  -2  -1   6  390.66   17.40
   1   1  -6    8.20    2.00
   1   1  -6    9.90    1.80
   1   1  -6   11.00    2.20
  -1  -1   6    5.80    1.80
  -1  -1   6   12.70    1.80
   0   1  -6    3.50    1.70
   0   1  -6    6.30    2.00
   0   1  -6    5.80    2.00
   0  -1   6    7.40    2.00
   0  -1   6    3.30    1.90
   0  -1   6    7.40    2.00
  -1   1  -6 4295.37  182.18
  -1   1  -6 4070.99  181.98
   1  -1   6 4022.10  182.18
   1  -1   6 4296.87  182.28
   1  -1   6 4444.86  181.98
  -2   1  -6    6.90    2.20
  -2   1  -6    7.10    2.20
   2  -1   6    8.00    2.60
   2  -1   6    6.70    2.30
   2  -1   6    6.90    2.10
  -3   1  -6  253.27   12.80
  -3   1  -6  258.27   13.40
   3  -1   6  272.57   12.80
   3  -1   6  229.88   13.70
   3  -1   6  275.67   13.50
  -4   1  -6   54.29    6.30
  -4   1  -6   48.80    5.20
   4  -1   6   46.20    7.70
  -5   1  -6   52.99    5.20
  -5   1  -6   45.90    6.80
  -5   1  -6   63.29    6.90
   5  -1   6   57.39    6.20
   5  -1   6   54.29    8.20
   5  -1   6   38.70    5.20
  -6   1  -6    7.70    3.50
  -6   1  -6   10.00    2.80
  -6   1  -6    7.70    3.70
   6  -1   6    5.90    3.20
   6  -1   6    7.90    4.20
   6  -1   6    7.20    4.00
  -7   1  -6   59.79    7.40
  -7   1  -6   64.49    6.40
   7  -1   6   61.69   10.20
   7  -1   6   61.49    8.70
  11   0  -6   -0.70    4.60
  11   0  -6   -2.10    2.40
  10   0  -6    0.80    2.30
  10   0  -6    2.60    4.00
  10   0  -6   -3.40    3.90
   9   0  -6   24.90    2.90
   9   0  -6   19.70    3.90
   9   0  -6   21.60    4.70
   8   0  -6  997.90   45.00
   8   0  -6  992.10   45.40
   8   0  -6 1015.90   44.00
   7   0  -6  723.53   34.50
   7   0  -6  763.42   34.20
   7   0  -6  771.22   33.40
   6   0  -6  150.58    9.10
   6   0  -6  167.28    8.40
   6   0  -6  144.39    9.60
  -6   0   6  164.58    9.10
   5   0  -6  164.08    8.70
   5   0  -6  148.99    9.20
   5   0  -6  153.18    8.30
  -5   0   6  163.78    8.90
   4   0  -6 1197.78   51.29
   4   0  -6 1200.88   52.19
   4   0  -6 1125.89   52.29
  -4   0   6 1231.18   52.29
   3   0  -6 2646.44  112.59
   3   0  -6 2584.64  113.29
  -3   0   6 2384.76  112.49
  -3   0   6 2846.72  113.39
   2   0  -6  344.87   17.40
   2   0  -6  370.26   17.20
   2   0  -6  394.36   16.80
  -2   0   6  380.56   17.40
  -2   0   6  358.66   16.80
   1   0  -6    4.60    2.00
   1   0  -6    8.80    1.70
   1   0  -6    7.00    1.90
  -1   0   6    6.20    1.90
  -1   0   6    6.80    1.80
   0   0  -6 4082.79  176.48
   0   0  -6 4302.37  176.68
   0   0  -6 4007.70  176.78
   0   0   6 4148.98  176.78
   0   0   6 3949.50  176.58
  -1   0  -6 2980.40  122.89
  -1   0  -6 2991.60  122.59
  -1   0  -6 2760.42  122.49
   1   0   6 2701.43  123.49
   1   0   6 2754.52  122.89
  -2   0  -6  142.79    8.50
  -2   0  -6  158.88    8.40
  -2   0  -6  158.48    9.00
   2   0   6  143.29    9.40
   2   0   6  163.08    9.30
   2   0   6  165.68    8.60
  -3   0  -6   36.70    4.70
  -3   0  -6   25.20    2.90
  -3   0  -6   22.70    3.50
   3   0   6   20.50    3.80
   3   0   6   34.10    4.80
   3   0   6   41.40    6.00
  -4   0  -6   54.19    6.70
  -4   0  -6   69.79    6.30
  -4   0  -6   63.79    5.50
   4   0   6   77.09    6.20
   4   0   6   67.39    7.70
   4   0   6   61.49    8.20
  -5   0  -6  350.16   17.10
  -5   0  -6  351.16   16.50
  -5   0  -6  340.17   18.00
   5   0   6  354.26   17.00
   5   0   6  347.37   18.70
   5   0   6  338.67   18.80
  -6   0  -6   14.70    5.20
  -6   0  -6   29.50    3.50
   6   0   6   24.40    3.70
   6   0   6   19.40    5.80
   6   0   6   19.60    5.20
  -7   0  -6   12.70    6.00
  -7   0  -6    5.60    3.30
   7   0   6    7.30    3.90
   7   0   6    3.30    4.90
  11  -1  -6  135.89   13.10
  11  -1  -6  120.09    8.10
  10  -1  -6   -5.10    4.20
  10  -1  -6   -5.30    3.70
  10  -1  -6    0.10    2.50
   9  -1  -6  170.68   12.20
   9  -1  -6  162.18   10.90
   9  -1  -6  163.98    9.20
   8  -1  -6  948.01   41.80
   8  -1  -6  934.21   43.20
   8  -1  -6  958.00   42.70
   7  -1  -6 1240.98   54.39
   7  -1  -6 1255.47   53.79
   7  -1  -6 1187.08   54.79
   6  -1  -6    0.80    2.70
   6  -1  -6   -0.60    1.90
   6  -1  -6   -2.60    2.30
  -6   1   6   -0.10    1.80
   5  -1  -6   45.60    5.00
   5  -1  -6   42.80    4.60
   5  -1  -6   49.70    5.90
  -5   1   6   55.09    5.30
   4  -1  -6 5049.49  211.88
   4  -1  -6 4858.81  211.68
   4  -1  -6 4666.33  212.08
  -4   1   6 5105.99  212.28
   3  -1  -6 2424.76  101.99
   3  -1  -6 2239.78  102.59
   3  -1  -6 2451.35  102.39
  -3   1   6 2210.38  101.89
  -3   1   6 2493.45  102.69
   2  -1  -6  556.34   24.00
   2  -1  -6  556.84   23.80
   2  -1  -6  499.55   24.40
   2  -1  -6  524.95   24.00
  -2   1   6  533.55   24.30
  -2   1   6  510.35   23.80
   1  -1  -6  135.69    7.60
   1  -1  -6  142.29    7.70
   1  -1  -6  132.39    8.50
   1  -1  -6  141.69    7.70
  -1   1   6  141.29    8.10
  -1   1   6  130.19    7.80
   0  -1  -6 1355.86   60.99
   0  -1  -6 1427.06   60.59
   0  -1  -6 1355.76   60.39
   0  -1  -6 1456.95   60.79
   0   1   6 1316.77   60.79
   0   1   6 1409.76   61.09
  -1  -1  -6 1460.25   61.39
  -1  -1  -6 1330.27   60.79
  -1  -1  -6 1350.56   61.49
   1   1   6 1476.55   61.59
   1   1   6 1368.86   61.49
  -2  -1  -6    0.20    2.00
  -2  -1  -6   -0.40    2.40
   2   1   6   -1.40    2.70
   2   1   6    3.40    2.40
  -3  -1  -6  491.55   23.10
  -3  -1  -6  535.75   24.40
  -3  -1  -6  469.25   23.80
   3   1   6  504.95   24.60
   3   1   6  553.34   24.40
  -4  -1  -6  727.63   34.10
  -4  -1  -6  722.43   32.90
  -4  -1  -6  737.03   33.00
   4   1   6  758.62   34.30
   4   1   6  757.72   32.90
   4   1   6  716.33   34.50
  -5  -1  -6  215.18   14.20
  -5  -1  -6  231.48   12.30
  -5  -1  -6  212.78   12.00
   5   1   6  240.08   14.30
   5   1   6  217.08   14.80
   5   1   6  246.08   12.10
  -6  -1  -6   -7.60    4.50
  -6  -1  -6    2.80    5.70
   6   1   6   -0.70    3.20
   6   1   6    0.50    4.30
  11  -2  -6    3.90    3.40
  11  -2  -6    3.40    5.10
  10  -2  -6   18.40    4.50
  10  -2  -6   11.50    3.20
  10  -2  -6   14.70    4.70
   9  -2  -6   -2.90    3.40
   9  -2  -6   -0.10    4.60
   9  -2  -6    2.30    2.80
   8  -2  -6   99.09   10.10
   8  -2  -6  108.79    8.30
   8  -2  -6  106.39    7.40
   7  -2  -6  481.85   24.30
   7  -2  -6  519.25   23.50
   7  -2  -6  505.65   23.10
   6  -2  -6  202.68   12.40
   6  -2  -6  238.08   11.60
   6  -2  -6  224.78   12.70
  -6   2   6  227.78   12.30
   5  -2  -6 2595.54  115.39
   5  -2  -6 2680.53  114.89
   5  -2  -6 2748.23  114.99
  -5   2   6 2444.86  114.09
  -5   2   6 2802.02  115.39
   4  -2  -6 3282.27  137.99
   4  -2  -6 3073.79  138.39
   4  -2  -6 3246.18  138.09
  -4   2   6 3009.40  137.49
  -4   2   6 3368.16  138.49
   3  -2  -6 1128.49   47.10
   3  -2  -6 1124.49   47.40
   3  -2  -6  997.30   47.70
  -3   2   6 1088.79   47.70
  -3   2   6 1036.60   47.00
   2  -2  -6  135.99    9.10
   2  -2  -6  161.68    8.20
   2  -2  -6  153.18    8.20
  -2   2   6  144.69    8.20
  -2   2   6  144.49    8.80
   1  -2  -6   96.89    6.30
   1  -2  -6   87.89    5.90
   1  -2  -6   84.59    6.20
   1  -2  -6   88.09    7.20
  -1   2   6   80.89    6.40
  -1   2   6   89.09    6.70
   0  -2  -6  464.05   22.10
   0  -2  -6  464.85   21.20
   0  -2  -6  469.95   21.50
   0  -2  -6  442.56   22.60
   0   2   6  497.75   22.00
   0   2   6  455.55   21.90
  -1  -2  -6  225.78   11.90
  -1  -2  -6  258.37   12.90
  -1  -2  -6  251.77   12.40
   1   2   6  255.57   13.10
   1   2   6  243.28   13.20
  -2  -2  -6    5.70    2.20
  -2  -2  -6    5.00    2.80
  -2  -2  -6    3.50    2.20
   2   2   6    3.90    3.10
   2   2   6    3.20    2.80
  -3  -2  -6    9.80    2.40
  -3  -2  -6    4.70    2.60
  -3  -2  -6    3.40    3.20
   3   2   6    5.50    3.70
   3   2   6    7.50    3.30
  -4  -2  -6   17.50    3.30
  -4  -2  -6   16.70    4.10
  -4  -2  -6   12.80    2.80
   4   2   6   16.70    4.30
   4   2   6   23.80    8.80
  -5  -2  -6   28.50    5.20
  -5  -2  -6   29.60    4.10
   5   2   6   30.80    5.50
   5   2   6   24.30    5.90
  -6  -2  -6   17.90    4.10
  -6  -2  -6   14.70    5.50
   6   2   6   14.10    4.90
  11  -3  -6   -5.80    3.70
  11  -3  -6   -3.80    5.40
  10  -3  -6    9.30    3.40
  10  -3  -6    5.80    4.40
  10  -3  -6    6.70    5.30
   9  -3  -6   38.70    5.70
   9  -3  -6   34.60    4.80
   9  -3  -6   46.60    6.90
   8  -3  -6  135.39   11.70
   8  -3  -6  146.19    9.20
   8  -3  -6  140.99    9.90
   7  -3  -6  161.08    9.50
   7  -3  -6  162.88    9.70
   7  -3  -6  146.69   11.20
   6  -3  -6  457.65   22.30
   6  -3  -6  473.65   21.30
   6  -3  -6  396.26   23.80
  -6   3   6  480.45   22.00
  -6   3   6  446.26   20.00
   5  -3  -6  963.00   42.00
   5  -3  -6  950.80   42.20
   5  -3  -6  923.91   42.80
  -5   3   6  988.20   42.70
  -5   3   6  910.51   41.40
   4  -3  -6  138.39    9.90
   4  -3  -6  163.38    8.70
   4  -3  -6  141.49    8.50
  -4   3   6  142.89    8.10
  -4   3   6  144.09    9.40
   3  -3  -6  257.07   12.30
   3  -3  -6  231.88   13.30
   3  -3  -6  256.07   12.70
  -3   3   6  249.08   12.40
  -3   3   6  249.68   13.30
   2  -3  -6  760.92   33.90
   2  -3  -6  725.63   34.30
   2  -3  -6  787.62   33.90
  -2   3   6  732.73   33.80
  -2   3   6  765.72   34.20
   1  -3  -6    5.50    2.60
   1  -3  -6    5.80    3.00
   1  -3  -6    8.60    2.20
   1  -3  -6   10.00    2.80
  -1   3   6    4.60    2.60
  -1   3   6    2.90    2.60
   0  -3  -6  115.99    8.00
   0  -3  -6  111.39    7.10
   0  -3  -6  117.89    7.80
   0  -3  -6  116.29    9.10
   0   3   6  113.59    8.60
   0   3   6  126.39    8.40
  -1  -3  -6  125.39    7.80
  -1  -3  -6  114.99    8.30
  -1  -3  -6   97.09    6.50
   1   3   6  108.19    8.40
   1   3   6   96.19    8.80
  -2  -3  -6  198.78   12.20
  -2  -3  -6  201.88   10.30
  -2  -3  -6  205.28   11.40
   2   3   6  209.98   12.40
   2   3   6  205.78   12.80
  -3  -3  -6  397.66   20.80
  -3  -3  -6  408.56   19.70
   3   3   6  407.06   24.00
   3   3   6  407.26   20.80
  -4  -3  -6   -2.30    5.00
  -4  -3  -6   -3.30    3.40
   4   3   6   -2.80    4.80
   4   3   6    1.20    4.30
  -5  -3  -6   77.19   10.30
  -5  -3  -6   64.69    5.90
   5   3   6   58.99    7.20
  10  -4  -6    0.00    4.60
  10  -4  -6    0.50    5.20
  10  -4  -6    3.70    4.00
   9  -4  -6   75.89    8.00
   9  -4  -6   46.40    6.20
   9  -4  -6   71.69    9.10
   8  -4  -6    2.70    3.40
   8  -4  -6   -0.40    3.50
   7  -4  -6   31.50    4.00
   7  -4  -6   39.30    6.40
   7  -4  -6   30.40    4.80
  -7   4   6   36.40    4.20
   6  -4  -6   79.29    7.30
   6  -4  -6   67.69   10.40
   6  -4  -6   92.69    9.50
  -6   4   6   79.49    5.80
  -6   4   6   84.69    8.30
   5  -4  -6   25.60    3.50
   5  -4  -6   28.20    4.20
   5  -4  -6   28.70    3.40
  -5   4   6   24.90    2.90
  -5   4   6   27.10    3.80
   4  -4  -6   22.70    2.80
   4  -4  -6   27.90    3.70
   4  -4  -6   18.30    3.90
  -4   4   6   16.60    3.30
  -4   4   6   22.80    3.00
   3  -4  -6    8.20    3.20
   3  -4  -6   12.30    2.70
   3  -4  -6   14.50    2.50
  -3   4   6   11.60    3.30
  -3   4   6   13.70    2.70
   2  -4  -6   59.09    6.00
   2  -4  -6   53.79    7.50
  -2   4   6   58.89    7.10
  -2   4   6   59.19    6.50
   1  -4  -6  447.66   21.60
   1  -4  -6  446.76   21.40
   1  -4  -6  463.85   22.20
   1  -4  -6  425.46   20.70
  -1   4   6  450.55   22.20
  -1   4   6  471.55   21.80
   0  -4  -6   16.70    3.30
   0  -4  -6   13.30    3.30
   0  -4  -6   15.40    2.50
   0   4   6   13.90    3.40
   0   4   6   18.90    3.80
  -1  -4  -6    6.00    2.10
  -1  -4  -6    4.00    3.30
  -1  -4  -6    0.10    2.80
   1   4   6    3.00    3.60
   1   4   6   -1.30    3.10
  -2  -4  -6  281.77   15.90
  -2  -4  -6  293.47   14.80
   2   4   6  269.57   21.60
   2   4   6  271.87   15.70
  -3  -4  -6  232.78   13.30
  -3  -4  -6  220.48   16.20
  -3  -4  -6  231.88   13.70
   3   4   6  256.67   15.80
   3   4   6  244.78   15.80
  -4  -4  -6    4.70    4.10
  -4  -4  -6    6.90    3.90
   4   4   6    6.30    4.90
   9  -5  -6   95.39   12.60
   9  -5  -6   76.29    9.80
   9  -5  -6   91.59   10.30
   8  -5  -6   74.39    8.90
   8  -5  -6   86.39   11.30
   8  -5  -6   83.69    8.90
  -8   5   6   76.19    5.90
   7  -5  -6  661.43   31.90
   7  -5  -6  666.63   30.10
   7  -5  -6  628.84   30.40
  -7   5   6  656.33   31.20
  -7   5   6  650.63   29.10
   6  -5  -6  225.68   13.60
   6  -5  -6  237.08   12.60
   6  -5  -6  241.58   14.60
  -6   5   6  225.28   11.90
  -6   5   6  223.08   14.00
   5  -5  -6   -1.40    3.10
   5  -5  -6    4.20    2.50
   5  -5  -6    0.60    3.70
  -5   5   6    1.40    2.70
  -5   5   6   -2.50    3.30
   4  -5  -6    4.30    3.50
   4  -5  -6    4.90    2.30
   4  -5  -6    2.90    3.00
  -4   5   6    2.60    3.00
  -4   5   6    2.80    2.70
   3  -5  -6   76.79    5.80
   3  -5  -6   75.19    7.40
   3  -5  -6   72.79    9.00
  -3   5   6   76.79    8.10
  -3   5   6   85.79    7.70
   2  -5  -6  633.24   28.60
   2  -5  -6  644.14   29.80
   2  -5  -6  654.93   30.50
  -2   5   6  664.73   30.30
  -2   5   6  624.94   30.00
   1  -5  -6  178.58   12.70
   1  -5  -6  187.38   10.00
   1  -5  -6  176.48   11.20
  -1   5   6  184.08   11.70
  -1   5   6  179.18   11.80
   0  -5  -6    6.50    2.30
   0  -5  -6    0.20    3.10
   0   5   6    9.50    3.80
   0   5   6    0.10    3.50
  -1  -5  -6   20.60    4.70
  -1  -5  -6   19.10    4.00
   1   5   6   12.80    4.10
   1   5   6   19.30    6.10
  -2  -5  -6  141.29    9.30
  -2  -5  -6  150.08   14.50
  -2  -5  -6  148.09   11.20
   2   5   6  143.99   12.70
   2   5   6  140.49   13.00
  -3  -5  -6   -3.30    3.20
  -3  -5  -6   -4.80    4.50
   3   5   6    1.50    5.20
   3   5   6    0.60    6.60
   8  -6  -6    1.50    4.40
   8  -6  -6    1.80    6.40
   8  -6  -6    4.90    5.30
  -8   6   6    6.00    2.60
   7  -6  -6  587.84   28.60
   7  -6  -6  567.34   28.50
   7  -6  -6  571.84   26.70
  -7   6   6  556.94   26.10
   6  -6  -6 1071.19   49.50
   6  -6  -6 1098.69   48.10
  -6   6   6 1069.69   48.20
  -6   6   6 1108.69   49.60
   5  -6  -6   18.50    3.10
   5  -6  -6   11.90    4.60
   5  -6  -6   21.40    5.00
  -5   6   6    8.00    4.30
  -5   6   6   16.30    3.60
   4  -6  -6   69.69    9.90
   4  -6  -6   66.39    9.90
   4  -6  -6   84.09    5.90
  -4   6   6   65.39    8.90
  -4   6   6   71.59    8.30
   3  -6  -6  558.64   27.10
   3  -6  -6  538.75   24.60
   3  -6  -6  543.55   26.80
  -3   6   6  557.14   26.60
  -3   6   6  570.24   26.90
   2  -6  -6  135.19   11.90
   2  -6  -6  132.79   11.30
  -2   6   6  144.09   11.80
  -2   6   6  140.69   11.30
   1  -6  -6   -3.70    4.10
   1  -6  -6    4.10    2.60
   1  -6  -6   -0.60    4.20
  -1   6   6   -1.20    4.00
  -1   6   6    2.50    4.00
   0  -6  -6   -0.40    4.50
   0   6   6   -1.00    4.10
   0   6   6   -5.60    4.20
  -1  -6  -6   74.99    6.40
  -1  -6  -6   52.49    6.50
   1   6   6   78.29   12.10
   1   6   6   92.29   11.80
   2   6   6   14.20    5.80
   2   6   6   12.50    7.80
   6  -7  -6  151.38   13.50
  -6   7   6  154.78   10.90
  -6   7   6  139.79   15.50
   5  -7  -6  159.28   13.00
  -5   7   6  165.98   11.40
  -5   7   6  142.39   13.80
   4  -7  -6   27.10    6.00
  -4   7   6   31.90    5.90
  -4   7   6   29.40    4.80
   3  -7  -6  250.07   23.30
  -3   7   6  267.67   16.10
  -3   7   6  268.27   16.70
   2  -7  -6  222.78   16.00
   2  -7  -6  212.08   12.40
  -2   7   6  216.98   15.10
  -2   7   6  228.08   15.90
   1  -7  -6   -3.00    3.10
   1  -7  -6   -0.90    2.70
  -1   7   6   -4.10    5.50
  -1   7   6   -1.10    4.80
   4  11  -7  499.55   26.50
   4  11  -7  491.35   24.40
   4  11  -7  500.45   24.50
   4  11  -7  544.05   26.10
   3  11  -7   46.70    5.80
   3  11  -7   41.90    5.10
   3  11  -7   37.70    4.90
  -3 -11   7   36.60    5.00
   2  11  -7   35.90    4.90
   2  11  -7   45.90    7.10
   2  11  -7   41.00    5.80
  -2 -11   7   23.10    4.70
   1  11  -7  280.27   16.60
   1  11  -7  261.67   15.80
  -1 -11   7  259.67   15.40
   0  11  -7   30.60    5.50
   0  11  -7   35.70    8.80
   0 -11   7   26.60    4.50
  -1  11  -7   29.00    5.30
  -1  11  -7   29.40    6.00
   1 -11   7   21.90    4.90
  -2  11  -7   20.90    5.40
  -2  11  -7   26.20    5.50
   2 -11   7   15.80    5.10
  -3  11  -7  135.59   13.50
  -3  11  -7  145.89   13.50
   6  10  -7    9.40    4.50
   6  10  -7    2.90    4.60
   6  10  -7    7.60    3.60
   6  10  -7    3.10    4.30
   5  10  -7   26.10    4.60
   5  10  -7   24.40    5.20
   5  10  -7   22.90    3.80
   5  10  -7   23.00    5.10
   4  10  -7   14.30    3.70
   4  10  -7   14.20    4.70
   4  10  -7   14.60    4.10
   3  10  -7   14.50    3.80
   3  10  -7   15.80    3.70
   3  10  -7   20.10    4.60
  -3 -10   7   13.70    3.80
   2  10  -7  258.97   15.20
   2  10  -7  250.97   14.20
  -2 -10   7  243.98   13.90
   1  10  -7  426.76   21.10
   1  10  -7  423.56   21.70
  -1 -10   7  411.56   20.70
   0  10  -7   21.00    4.30
   0  10  -7   18.90    4.20
   0 -10   7   18.90    3.60
  -1  10  -7   14.20    4.20
  -1  10  -7    5.30    4.30
   1 -10   7    4.10    3.80
  -2  10  -7   38.20    5.40
  -2  10  -7   37.90    5.50
   2 -10   7   33.90    5.10
  -3  10  -7    1.00    4.50
  -3  10  -7   -3.50    4.30
   3 -10   7   -0.40    2.00
   3 -10   7   -5.10    4.80
  -4  10  -7   -3.70    4.70
  -4  10  -7    6.20    5.00
   4 -10   7    0.30    2.80
   7   9  -7    9.70    4.70
   7   9  -7   12.80    4.50
   7   9  -7   14.50    3.70
   7   9  -7   17.10    4.30
   7   9  -7   10.00    2.90
   6   9  -7   21.00    4.40
   6   9  -7   12.10    4.30
   6   9  -7   16.40    3.40
   6   9  -7   14.00    4.20
   6   9  -7   11.70    2.40
   5   9  -7  337.67   18.50
   5   9  -7  347.97   18.00
   5   9  -7  339.17   17.20
   5   9  -7  355.96   17.80
   4   9  -7 1315.37   57.09
   4   9  -7 1266.57   57.09
   4   9  -7 1292.07   57.49
   3   9  -7  260.97   14.20
   3   9  -7  255.27   13.90
   3   9  -7  274.77   15.00
  -3  -9   7  253.47   13.60
   2   9  -7  174.98   11.60
   2   9  -7  158.98   10.60
  -2  -9   7  170.88   10.50
   1   9  -7  160.88   11.00
   1   9  -7  159.28   10.50
  -1  -9   7  156.38   10.00
   0   9  -7    5.80    3.40
   0   9  -7    2.90    3.60
   0  -9   7   -4.30    2.70
  -1   9  -7   -2.00    3.70
  -1   9  -7   -0.20    3.00
   1  -9   7   -0.20    3.40
  -2   9  -7    4.80    3.60
  -2   9  -7    7.90    4.10
   2  -9   7    5.00    2.10
   2  -9   7    5.20    3.60
  -3   9  -7   -2.00    4.00
  -3   9  -7    1.70    4.50
  -3   9  -7    2.00    3.90
   3  -9   7   -1.10    2.40
   3  -9   7   -3.30    3.70
  -4   9  -7   55.89    7.10
  -4   9  -7   80.49   12.20
  -4   9  -7   76.59   11.00
   4  -9   7   71.99   10.90
   4  -9   7   86.69    7.70
  -5   9  -7   14.00    5.90
  -5   9  -7   19.90    6.30
   5  -9   7   12.20    3.90
   8   8  -7    2.70    3.40
   8   8  -7    4.80    4.70
   8   8  -7    7.40    4.00
   8   8  -7   11.30    3.40
   8   8  -7   12.90    3.80
   7   8  -7    7.50    3.60
   7   8  -7    4.30    3.40
   7   8  -7    1.30    3.90
   7   8  -7    6.90    2.70
   7   8  -7   10.70    3.40
   6   8  -7  319.77   16.10
   6   8  -7  306.37   15.10
   6   8  -7  316.57   16.50
   6   8  -7  317.67   16.80
   6   8  -7  318.97   16.40
   5   8  -7    4.20    3.10
   5   8  -7    0.20    1.90
   5   8  -7    6.20    3.30
   5   8  -7   -1.00    3.00
   4   8  -7 1542.95   68.49
   4   8  -7 1509.05   68.29
   4   8  -7 1617.84   68.39
   3   8  -7 1655.93   72.59
   3   8  -7 1643.34   72.29
  -3  -8   7 1652.23   72.19
   2   8  -7  168.28   10.40
   2   8  -7  173.78   10.70
  -2  -8   7  173.08    9.90
   1   8  -7  861.71   38.80
   1   8  -7  853.21   38.70
  -1  -8   7  853.31   38.40
   0   8  -7  838.82   38.00
   0   8  -7  835.52   38.00
   0  -8   7  835.82   37.60
  -1   8  -7  232.78   13.60
  -1   8  -7  229.08   13.30
   1  -8   7  239.38   11.20
   1  -8   7  226.48   12.80
  -2   8  -7   28.60    4.20
  -2   8  -7   28.10    4.20
   2  -8   7   30.30    4.10
   2  -8   7   40.00    4.80
  -3   8  -7   95.29    9.10
  -3   8  -7   90.29    8.60
  -3   8  -7   89.49    9.80
   3  -8   7   74.89    8.00
   3  -8   7   93.99    7.00
  -4   8  -7  200.38   13.60
  -4   8  -7  194.08   12.40
  -4   8  -7  193.38   13.50
   4  -8   7  168.68   12.60
   4  -8   7  196.58   11.70
  -5   8  -7  278.47   15.60
  -5   8  -7  273.87   18.00
  -5   8  -7  292.97   17.40
   5  -8   7  262.87   17.60
   5  -8   7  268.77   15.50
  -6   8  -7    5.00    5.30
  -6   8  -7    3.30    4.30
   6  -8   7    6.60    4.00
   9   7  -7   13.00    3.50
   9   7  -7   11.80    4.10
   9   7  -7   10.20    3.90
   9   7  -7    7.70    5.70
   9   7  -7   12.70    3.70
   8   7  -7   33.00    4.10
   8   7  -7   26.40    4.60
   8   7  -7   32.30    3.90
   8   7  -7   27.30    4.00
   8   7  -7   30.20    4.20
   7   7  -7  121.99    8.80
   7   7  -7  133.09    9.20
   7   7  -7  121.59    9.00
   7   7  -7  136.29    9.40
   7   7  -7  123.79    9.70
   6   7  -7  317.37   15.90
   6   7  -7  300.57   15.50
   6   7  -7  296.77   14.70
   6   7  -7  296.27   15.30
   6   7  -7  292.17   15.30
   5   7  -7  881.51   39.60
   5   7  -7  832.92   38.90
   5   7  -7  889.11   39.60
   5   7  -7  926.61   39.80
   4   7  -7  329.37   16.30
   4   7  -7  327.17   16.30
   4   7  -7  321.47   15.20
   4   7  -7  331.97   16.30
   3   7  -7  245.08   12.00
   3   7  -7  261.27   13.50
   3   7  -7  264.27   13.50
  -3  -7   7  263.37   13.00
   2   7  -7   32.70    3.90
   2   7  -7   27.00    3.60
  -2  -7   7   32.80    4.80
   1   7  -7   56.29    6.40
   1   7  -7   54.99    6.30
  -1  -7   7   56.19    5.50
  -1  -7   7   55.79    3.90
   0   7  -7 2470.95  109.89
   0   7  -7 2483.15  109.89
   0  -7   7 2587.04  108.99
   0  -7   7 2571.24  109.79
  -1   7  -7 2684.83  119.09
  -1   7  -7 2696.13  119.29
   1  -7   7 2837.32  119.19
   1  -7   7 2760.12  118.39
  -2   7  -7    7.10    3.10
  -2   7  -7    0.70    3.40
  -2   7  -7    8.10    3.10
   2  -7   7    1.30    2.10
   2  -7   7    0.40    2.80
  -3   7  -7  656.43   28.80
  -3   7  -7  591.24   28.80
  -3   7  -7  591.34   28.10
   3  -7   7  590.54   28.30
   3  -7   7  615.84   27.70
  -4   7  -7    3.40    3.50
  -4   7  -7    2.50    4.10
  -4   7  -7    0.50    3.40
   4  -7   7    1.00    2.60
   4  -7   7   -0.70    3.00
  -5   7  -7   10.00    3.60
  -5   7  -7   10.60    5.00
  -5   7  -7    6.20    4.80
   5  -7   7   13.20    3.50
   5  -7   7   11.80    4.30
  -6   7  -7    2.30    4.70
  -6   7  -7    5.90    4.00
   6  -7   7    4.80    4.10
  10   6  -7    0.70    3.80
  10   6  -7   -1.10    2.70
  10   6  -7   -1.40    3.60
  10   6  -7   -2.50    7.00
   9   6  -7   90.99    8.90
   9   6  -7   86.79   10.90
   9   6  -7   84.49    7.50
   9   6  -7   97.49    8.70
   9   6  -7   93.79    8.10
   8   6  -7  201.98   11.90
   8   6  -7  192.78   12.30
   8   6  -7  194.98   11.10
   8   6  -7  208.18   11.90
   8   6  -7  198.28   11.40
   7   6  -7  242.48   13.30
   7   6  -7  259.77   13.80
   7   6  -7  243.08   13.00
   7   6  -7  256.27   13.40
   7   6  -7  246.08   12.90
   6   6  -7  459.95   21.70
   6   6  -7  491.05   22.00
   6   6  -7  442.66   21.40
   6   6  -7  444.56   21.50
   6   6  -7  452.15   21.40
   5   6  -7  267.07   13.10
   5   6  -7  242.98   13.00
   5   6  -7  223.18   12.40
   5   6  -7  258.67   13.00
   4   6  -7  280.97   14.20
   4   6  -7  283.47   14.30
   4   6  -7  281.97   13.50
   3   6  -7  633.74   28.80
   3   6  -7  637.84   28.00
   3   6  -7  619.84   28.80
  -3  -6   7  650.13   27.90
  -3  -6   7  618.24   29.20
   2   6  -7   26.40    3.40
   2   6  -7   28.30    3.60
   2   6  -7   19.90    2.90
  -2  -6   7   28.00    4.30
  -2  -6   7   25.20    3.30
   1   6  -7   21.10    3.40
  -1  -6   7   30.60    4.70
  -1  -6   7   22.60    3.50
   0   6  -7 2429.16  106.29
   0   6  -7 2331.67  106.39
   0  -6   7 2522.95  106.29
   0  -6   7 2507.85  105.69
  -1   6  -7   39.70    5.90
  -1   6  -7   55.39    6.40
  -1   6  -7   41.60    6.40
   1  -6   7   48.00    5.00
   1  -6   7   44.70    5.70
  -2   6  -7   65.89    6.70
  -2   6  -7   51.39    7.30
   2  -6   7   62.59    6.70
   2  -6   7   65.89    5.80
  -3   6  -7   49.20    6.30
  -3   6  -7   42.00    6.20
  -3   6  -7   32.70    4.40
   3  -6   7   34.80    4.20
  -4   6  -7   -0.30    3.40
  -4   6  -7    1.00    3.40
  -4   6  -7    0.40    2.90
   4  -6   7    1.30    2.70
   4  -6   7   -1.70    3.10
  -5   6  -7    4.40    3.10
  -5   6  -7   -0.50    4.80
  -5   6  -7   -1.20    3.60
   5  -6   7    1.80    3.30
   5  -6   7   -1.60    3.70
  -6   6  -7  196.88   15.20
  -6   6  -7  212.48   12.10
  -6   6  -7  198.88   14.30
   6  -6   7  204.88   15.20
   6  -6   7  205.28   13.40
  -7   6  -7  225.98   13.20
   7  -6   7  220.98   16.00
  10   5  -7   -1.50    2.70
  10   5  -7    2.50    6.80
  10   5  -7   -2.10    6.70
  10   5  -7    3.00    3.50
  10   5  -7   -0.70    2.80
   9   5  -7  124.49   11.20
   9   5  -7  133.29   10.20
   9   5  -7  126.39   10.00
   9   5  -7  121.29    8.40
   9   5  -7  123.99    8.20
   8   5  -7   71.79    6.30
   8   5  -7   81.29    7.90
   8   5  -7   75.29    8.00
   8   5  -7   78.09    7.90
   8   5  -7   66.89    6.20
   7   5  -7  369.06   17.70
   7   5  -7  378.56   18.40
   7   5  -7  355.96   17.80
   7   5  -7  391.96   18.80
   7   5  -7  391.96   18.50
   6   5  -7  105.49    7.80
   6   5  -7   86.19    7.40
   6   5  -7  100.89    6.70
   6   5  -7  110.89    7.60
   5   5  -7  948.81   43.00
   5   5  -7  996.90   43.40
   5   5  -7  974.90   43.30
   4   5  -7  597.94   27.00
   4   5  -7  585.24   27.40
  -4  -5   7  619.94   26.90
   3   5  -7  519.35   23.90
   3   5  -7  524.25   24.50
  -3  -5   7  552.94   23.80
   2   5  -7  393.06   18.70
   2   5  -7  383.46   18.00
  -2  -5   7  379.36   18.90
  -2  -5   7  416.96   18.00
   1   5  -7   15.90    2.10
   1   5  -7   14.80    2.90
  -1  -5   7   18.50    2.20
   0   5  -7   40.30    6.00
   0   5  -7   44.90    5.60
   0  -5   7   41.00    4.50
   0  -5   7   43.80    4.60
  -1   5  -7  709.93   30.80
  -1   5  -7  643.94   30.70
   1  -5   7  668.93   30.50
   1  -5   7  682.63   30.30
  -2   5  -7   -2.90    2.30
  -2   5  -7    0.90    2.70
   2  -5   7   -3.00    2.00
   2  -5   7    0.60    2.50
  -3   5  -7   20.50    3.70
  -3   5  -7   15.30    3.10
   3  -5   7   20.40    3.30
   3  -5   7   20.60    3.10
  -4   5  -7  115.39    9.50
  -4   5  -7  117.69    8.80
  -4   5  -7  124.49    8.30
   4  -5   7  123.09    9.10
   4  -5   7  118.59    8.90
  -5   5  -7   12.70    4.10
  -5   5  -7   13.80    4.10
  -5   5  -7   16.70    3.30
   5  -5   7   15.40    4.00
   5  -5   7   17.00    3.70
  -6   5  -7  159.38   13.00
  -6   5  -7  150.88    9.80
  -6   5  -7  149.99   13.00
   6  -5   7  152.68   12.40
   6  -5   7  165.98   12.50
  -7   5  -7  286.67   15.40
   7  -5   7  303.57   20.20
   7  -5   7  326.27   20.60
  11   4  -7   10.80    2.60
  11   4  -7   15.10    2.70
  11   4  -7   12.40    2.60
  11   4  -7   12.30    4.90
  10   4  -7    0.10    7.90
  10   4  -7   -0.10    2.30
  10   4  -7   -1.60    2.20
  10   4  -7   -0.10    5.80
   9   4  -7   49.40    5.30
   9   4  -7   65.39    8.70
   9   4  -7   60.89    8.10
   9   4  -7   56.39    5.70
   9   4  -7   67.39    8.70
   8   4  -7  414.86   20.40
   8   4  -7  429.76   20.40
   8   4  -7  396.36   18.70
   8   4  -7  399.36   20.10
   7   4  -7  140.19    9.30
   7   4  -7  134.19    8.90
   7   4  -7  139.39    9.10
   7   4  -7  136.19    7.50
   6   4  -7   51.89    6.10
   6   4  -7   60.49    5.90
   6   4  -7   52.29    4.50
   6   4  -7   62.59    6.30
   5   4  -7    4.70    2.30
   5   4  -7    7.00    2.60
   5   4  -7    5.90    2.60
   4   4  -7  402.36   19.00
   4   4  -7  401.56   19.30
  -4  -4   7  424.66   18.90
   3   4  -7 1765.52   78.49
   3   4  -7 1744.43   78.79
  -3  -4   7 1915.31   78.49
   2   4  -7  534.65   24.90
   2   4  -7  567.74   24.90
   2   4  -7  540.75   25.30
  -2  -4   7  568.04   24.90
   1   4  -7   43.90    4.60
   1   4  -7   54.39    4.70
   1   4  -7   37.70    5.20
  -1  -4   7   47.20    4.60
  -1  -4   7   42.70    4.60
   0   4  -7 1066.19   48.00
   0   4  -7 1185.48   48.10
   0  -4   7 1136.39   47.80
   0  -4   7  954.10   49.60
  -1   4  -7   49.80    5.10
  -1   4  -7   43.90    5.80
   1  -4   7   50.09    5.00
   1  -4   7   49.50    4.90
  -2   4  -7  480.55   23.00
  -2   4  -7  512.45   23.10
   2  -4   7  516.75   22.80
   2  -4   7  456.05   23.40
  -3   4  -7    5.80    2.80
  -3   4  -7   10.40    3.00
   3  -4   7    8.80    2.90
   3  -4   7   10.90    2.80
  -4   4  -7    7.90    3.30
  -4   4  -7    4.30    3.00
   4  -4   7    9.50    3.30
   4  -4   7    2.50    3.20
  -5   4  -7   53.49    7.80
  -5   4  -7   54.99    8.50
   5  -4   7   37.70    4.60
   5  -4   7   44.20    4.80
  -6   4  -7   14.10    5.20
  -6   4  -7   12.70    3.40
  -6   4  -7   17.10    4.80
   6  -4   7   17.00    4.50
   6  -4   7   14.00    4.30
  -7   4  -7    8.80    3.10
   7  -4   7   11.70    6.00
  11   3  -7   13.80    2.80
  11   3  -7   14.20    4.60
  11   3  -7   18.30    2.60
  10   3  -7   22.60    2.90
  10   3  -7   22.80    3.10
  10   3  -7   14.30    5.30
  10   3  -7   15.90    5.40
   9   3  -7   59.79    4.50
   9   3  -7   72.79    8.80
   9   3  -7   87.09    8.00
   8   3  -7   69.59    7.20
   8   3  -7   80.89    7.90
   8   3  -7   73.49    4.40
   7   3  -7  301.37   15.30
   7   3  -7  313.07   15.50
   7   3  -7  285.77   13.50
   6   3  -7  505.85   22.70
   6   3  -7  462.75   21.30
   6   3  -7  472.95   22.60
   6   3  -7  488.65   22.70
   5   3  -7   13.70    2.60
   5   3  -7   12.30    2.60
   5   3  -7   18.70    2.80
  -5  -3   7   17.30    2.50
   4   3  -7   42.20    4.90
   4   3  -7   35.80    4.90
   4   3  -7   41.70    3.50
  -4  -3   7   39.70    4.70
   3   3  -7  112.29    6.90
   3   3  -7  106.69    6.10
   3   3  -7  111.09    7.20
  -3  -3   7  118.19    6.80
   2   3  -7 2400.46  108.39
   2   3  -7 2529.95  108.09
   2   3  -7 2414.56  108.29
  -2  -3   7 2668.93  108.39
   1   3  -7  469.05   22.60
   1   3  -7  472.55   22.50
   1   3  -7  516.55   22.30
  -1  -3   7  501.65   22.40
  -1  -3   7  498.75   22.40
   0   3  -7    3.10    1.90
   0   3  -7    2.90    2.30
   0  -3   7    3.60    2.10
   0  -3   7    8.50    2.10
  -1   3  -7  163.08   13.10
  -1   3  -7  202.88   10.60
   1  -3   7  209.48   10.40
  -2   3  -7 1475.75   68.49
  -2   3  -7 1601.64   68.69
   2  -3   7 1538.65   68.49
   2  -3   7 1645.84   68.49
  -3   3  -7  276.47   14.10
  -3   3  -7  245.18   13.90
   3  -3   7  272.37   14.00
   3  -3   7  277.07   13.60
  -4   3  -7  318.07   16.40
  -4   3  -7  312.47   16.40
   4  -3   7  324.17   16.70
   4  -3   7  332.97   16.30
  -5   3  -7    1.90    3.50
   5  -3   7   -7.00    2.90
   5  -3   7   -3.10    3.50
  -6   3  -7   90.09   11.50
  -6   3  -7   88.59   10.10
   6  -3   7   89.39    9.60
   6  -3   7   77.19   11.00
  -7   3  -7    9.30    3.50
  -7   3  -7    9.00    3.10
   7  -3   7   12.30    5.40
  11   2  -7   22.30    3.00
  11   2  -7   12.90    4.70
  11   2  -7   30.90    4.30
  10   2  -7   94.19    6.70
  10   2  -7   84.69   10.70
  10   2  -7   78.39   10.90
   9   2  -7    1.90    3.40
   9   2  -7    3.90    2.30
   9   2  -7    1.10    3.00
   8   2  -7    5.90    3.00
   8   2  -7   -0.60    2.60
   7   2  -7 1825.12   79.19
   7   2  -7 1785.82   79.19
   6   2  -7 1919.01   86.89
   6   2  -7 2018.60   86.99
  -6  -2   7 2039.00   86.89
   5   2  -7   16.60    2.10
   5   2  -7   14.20    2.70
   5   2  -7   10.20    2.60
   5   2  -7   19.00    2.90
  -5  -2   7    8.90    2.20
   4   2  -7   80.59    6.40
   4   2  -7   83.09    6.20
   4   2  -7   79.69    4.70
  -4  -2   7   89.59    6.00
   3   2  -7 3255.67  140.19
   3   2  -7 3154.78  140.69
   3   2  -7 3127.89  140.69
  -3  -2   7 3491.45  140.79
   2   2  -7 2787.92  120.79
   2   2  -7 2708.63  121.09
   2   2  -7 2730.73  121.09
  -2  -2   7 2972.60  121.19
   1   2  -7   75.69    6.20
   1   2  -7   91.09    5.50
   1   2  -7   78.89    6.10
  -1  -2   7   77.29    5.90
   0   2  -7    1.70    1.90
   0   2  -7    0.60    2.10
   0   2  -7    2.60    2.20
   0  -2   7    3.20    1.90
   0  -2   7    4.70    2.00
   0  -2   7    1.60    2.10
  -1   2  -7 2014.50   87.89
  -1   2  -7 1951.00   88.69
   1  -2   7 2215.08   87.89
   1  -2   7 2063.79   88.19
   1  -2   7 1860.51   87.89
  -2   2  -7 1781.02   80.29
  -2   2  -7 1874.61   80.59
   2  -2   7 1775.92   80.59
   2  -2   7 1938.01   80.59
  -3   2  -7    8.80    2.80
  -3   2  -7    9.50    2.50
   3  -2   7   13.10    3.40
   3  -2   7   11.40    2.70
   3  -2   7   13.10    3.10
  -4   2  -7   16.20    3.60
  -4   2  -7   21.80    3.50
   4  -2   7   24.80    4.10
   4  -2   7   21.60    3.50
   4  -2   7   20.70    3.20
  -5   2  -7   79.79    8.70
  -5   2  -7   60.29    8.60
   5  -2   7   57.29    8.70
   5  -2   7   82.69    7.80
   5  -2   7   80.39    9.60
  -6   2  -7   39.90    5.10
  -6   2  -7   40.40    6.00
   6  -2   7   47.10    6.20
   6  -2   7   43.30    4.90
   6  -2   7   41.50    6.00
  -7   2  -7   18.40    3.70
  -7   2  -7   16.80    6.30
   7  -2   7   11.90    5.00
   7  -2   7   23.10    5.30
  11   1  -7   74.29   11.30
  11   1  -7   67.89    6.50
  10   1  -7   -4.50    4.40
  10   1  -7    1.40    2.40
  10   1  -7   -1.10    4.50
   9   1  -7    6.00    3.90
   9   1  -7    0.50    3.40
   9   1  -7    3.10    2.20
   8   1  -7  221.78   11.20
   8   1  -7  212.08   13.10
   8   1  -7  215.28   12.50
   7   1  -7  578.74   26.50
   7   1  -7  553.24   26.70
   6   1  -7 2042.40   87.99
   6   1  -7 1926.71   87.99
  -6  -1   7 2076.59   87.99
   5   1  -7   76.79    6.00
   5   1  -7   64.39    6.50
  -5  -1   7   74.79    6.10
   4   1  -7  477.75   21.10
   4   1  -7  469.15   22.30
   4   1  -7  445.56   22.10
  -4  -1   7  521.65   22.30
   3   1  -7 5555.14  244.08
   3   1  -7 5568.24  243.88
  -3  -1   7 5879.81  244.08
   2   1  -7 1802.12   80.59
   2   1  -7 1950.01   80.39
   2   1  -7 1840.32   80.89
  -2  -1   7 1997.10   80.89
  -2  -1   7 1681.23   80.19
   1   1  -7  482.55   20.00
   1   1  -7  415.86   20.50
   1   1  -7  431.36   20.20
  -1  -1   7  441.16   20.40
  -1  -1   7  406.26   19.90
   0   1  -7  288.07   13.50
   0   1  -7  279.37   13.50
   0   1  -7  264.17   13.80
   0  -1   7  267.27   13.70
   0  -1   7  261.37   13.50
  -1   1  -7  692.43   30.80
  -1   1  -7  649.04   30.60
   1  -1   7  726.53   30.60
   1  -1   7  699.33   31.00
   1  -1   7  636.84   30.90
  -2   1  -7  702.43   31.30
  -2   1  -7  657.13   30.90
   2  -1   7  698.13   31.40
   2  -1   7  724.13   30.90
   2  -1   7  651.93   31.40
  -3   1  -7   14.90    3.30
  -3   1  -7   14.90    3.20
   3  -1   7   17.10    3.80
   3  -1   7   16.50    3.10
  -4   1  -7   40.50    5.40
  -4   1  -7   41.90    4.40
   4  -1   7   55.09    6.30
   4  -1   7   34.30    4.90
   4  -1   7   43.00    4.90
  -5   1  -7   29.20    3.60
  -5   1  -7   25.90    4.60
  -5   1  -7   32.90    4.40
   5  -1   7   29.50    5.20
   5  -1   7   30.90    4.90
   5  -1   7   30.30    4.00
  -6   1  -7  114.99   10.50
  -6   1  -7  103.29    8.30
   6  -1   7  116.79    9.80
   6  -1   7   99.29   11.20
  11   0  -7  117.89    8.40
  11   0  -7  139.69   13.60
  10   0  -7  112.69    7.90
  10   0  -7  103.69   11.70
  10   0  -7  101.49   10.20
   9   0  -7  271.17   15.50
   9   0  -7  295.37   16.40
   8   0  -7    5.50    3.70
   8   0  -7    4.60    3.40
   7   0  -7  356.96   18.80
   7   0  -7  335.17   17.60
   7   0  -7  375.46   18.10
  -7   0   7  384.16   18.00
   6   0  -7  718.03   34.60
   6   0  -7  745.13   34.90
   6   0  -7  788.82   34.60
  -6   0   7  809.02   34.80
   5   0  -7    5.30    2.60
   5   0  -7    2.80    2.30
   5   0  -7    4.50    2.60
  -5   0   7    3.80    2.20
   4   0  -7  110.39    6.20
   4   0  -7  126.99    8.40
  -4   0   7  125.09    7.70
   3   0  -7 2057.99   88.39
   3   0  -7 2147.99   87.89
   3   0  -7 2071.89   88.69
  -3   0   7 1901.41   87.79
  -3   0   7 1984.80   89.19
   2   0  -7 4166.98  170.08
   2   0  -7 4010.00  170.68
   2   0  -7 3950.10  170.28
  -2   0   7 3830.12  169.98
  -2   0   7 3782.72  171.08
   1   0  -7  120.89    7.30
   1   0  -7  100.89    8.00
   1   0  -7  122.09    6.90
  -1   0   7  108.69    7.10
  -1   0   7  107.59    7.50
   0   0  -7   86.89    6.30
   0   0  -7   91.99    6.70
   0   0  -7   90.99    7.40
   0   0  -7   94.59    6.50
   0   0   7   91.29    6.80
  -1   0  -7  128.49    8.10
  -1   0  -7  135.19    7.70
  -1   0  -7  121.09    7.80
   1   0   7  119.49    8.50
   1   0   7  131.09    8.50
  -2   0  -7  233.58   12.40
  -2   0  -7  224.38   11.90
  -2   0  -7  234.38   11.80
   2   0   7  223.28   12.90
   2   0   7  243.88   11.90
   2   0   7  225.48   12.60
  -3   0  -7   -2.30    2.30
  -3   0  -7   -3.90    2.60
  -3   0  -7   -3.30    2.60
   3   0   7   -1.30    2.40
   3   0   7   -2.70    3.30
   3   0   7    0.70    2.80
  -4   0  -7   54.29    7.60
  -4   0  -7   52.19    6.80
  -4   0  -7   38.80    4.00
   4   0   7   33.20    6.10
   4   0   7   41.10    4.80
  -5   0  -7   27.10    3.70
  -5   0  -7   28.50    5.60
  -5   0  -7   24.80    4.10
   5   0   7   23.50    5.90
   5   0   7   22.10    5.10
   5   0   7   23.80    3.90
  -6   0  -7  140.99    9.80
   6   0   7  145.49   13.30
   6   0   7  134.09   10.90
  11  -1  -7   42.10    4.30
  11  -1  -7   36.70    6.50
  10  -1  -7    1.20    4.20
  10  -1  -7    5.60    3.10
  10  -1  -7    3.10    4.10
   9  -1  -7   70.59    6.60
   9  -1  -7   67.09    8.10
   9  -1  -7   43.90    9.00
   8  -1  -7  339.87   18.70
   8  -1  -7  339.67   17.60
   8  -1  -7  349.96   16.60
   7  -1  -7  309.27   15.00
   7  -1  -7  308.37   15.80
   7  -1  -7  293.77   16.60
  -7   1   7  312.57   15.80
   6  -1  -7  221.68   11.40
   6  -1  -7  205.18   12.80
   6  -1  -7  231.58   11.90
  -6   1   7  225.98   12.30
   5  -1  -7 1844.02   81.49
   5  -1  -7 1865.61   82.19
   5  -1  -7 1925.41   80.99
  -5   1   7 1701.53   80.29
  -5   1   7 1963.40   81.49
   4  -1  -7  749.92   33.00
   4  -1  -7  763.72   32.40
   4  -1  -7  718.83   33.60
  -4   1   7  683.33   32.40
  -4   1   7  773.12   33.50
   3  -1  -7  121.49    6.90
   3  -1  -7  110.79    8.50
   3  -1  -7  124.99    7.20
   3  -1  -7  117.89    7.80
  -3   1   7  120.09    8.00
  -3   1   7  120.69    7.00
   2  -1  -7   74.99    7.10
   2  -1  -7   81.39    6.20
   2  -1  -7   91.59    5.80
   2  -1  -7   85.89    5.90
  -2   1   7   84.49    5.90
  -2   1   7   67.89    6.50
   1  -1  -7  445.16   20.40
   1  -1  -7  419.76   21.00
   1  -1  -7  463.75   20.50
   1  -1  -7  438.76   20.30
  -1   1   7  443.16   20.80
  -1   1   7  426.36   20.60
   0  -1  -7  304.27   14.80
   0  -1  -7  294.77   14.70
   0  -1  -7  316.17   15.30
   0  -1  -7  301.97   15.80
   0   1   7  290.57   15.40
   0   1   7  325.87   15.60
  -1  -1  -7  212.48   11.80
  -1  -1  -7  201.58   10.90
  -1  -1  -7  221.08   11.10
   1   1   7  204.38   11.90
   1   1   7  212.98   11.80
  -2  -1  -7  508.85   23.40
  -2  -1  -7  475.35   22.50
  -2  -1  -7  484.45   22.70
   2   1   7  490.95   23.50
   2   1   7  486.55   23.70
  -3  -1  -7  266.77   15.30
  -3  -1  -7  280.17   14.20
  -3  -1  -7  272.57   13.90
   3   1   7  274.57   16.00
   3   1   7  280.57   15.40
  -4  -1  -7  391.06   18.60
  -4  -1  -7  392.76   19.00
  -4  -1  -7  376.56   20.70
   4   1   7  392.06   20.90
   4   1   7  378.56   20.70
  -5  -1  -7   23.60    4.10
  -5  -1  -7   17.30    3.50
   5   1   7   21.60    5.00
  11  -2  -7    2.50    4.00
  11  -2  -7    6.00    5.50
  10  -2  -7    7.40    5.30
  10  -2  -7    9.70    4.70
  10  -2  -7   10.70    3.70
   9  -2  -7  170.58   10.50
   9  -2  -7  153.78   11.50
   9  -2  -7  174.58   13.20
   8  -2  -7    0.80    3.20
   8  -2  -7    1.50    3.90
   8  -2  -7    5.90    3.20
   7  -2  -7  117.39   10.40
   7  -2  -7  141.59    9.20
   7  -2  -7  127.89    8.60
  -7   2   7  127.19    9.20
   6  -2  -7  208.48   11.50
   6  -2  -7  209.18   11.40
   6  -2  -7  200.88   12.90
  -6   2   7  207.58   12.10
   5  -2  -7 1603.64   66.79
   5  -2  -7 1544.45   67.39
   5  -2  -7 1333.27   68.39
  -5   2   7 1473.35   65.79
  -5   2   7 1652.73   67.29
   4  -2  -7  146.59    8.70
   4  -2  -7  153.38    8.70
   4  -2  -7  132.69   10.10
  -4   2   7  138.99    7.90
  -4   2   7  140.89    9.50
   3  -2  -7    2.70    2.30
   3  -2  -7    1.20    2.00
   3  -2  -7   -0.90    2.80
  -3   2   7    0.40    2.70
  -3   2   7    3.90    2.20
   2  -2  -7    7.90    2.50
   2  -2  -7   16.60    2.70
   2  -2  -7   17.80    2.90
   2  -2  -7   11.30    3.20
  -2   2   7   13.10    2.70
  -2   2   7    9.30    2.90
   1  -2  -7  216.88   11.20
   1  -2  -7  199.08   12.10
   1  -2  -7  201.58   11.00
   1  -2  -7  214.88   11.20
  -1   2   7  196.98   11.40
  -1   2   7  222.28   11.90
   0  -2  -7  285.17   13.80
   0  -2  -7  270.87   15.00
   0  -2  -7  280.17   14.30
   0  -2  -7  253.87   13.40
   0   2   7  265.37   14.40
   0   2   7  279.17   14.40
  -1  -2  -7  177.88   10.20
  -1  -2  -7  200.48   11.40
  -1  -2  -7  191.38   10.60
   1   2   7  180.08   11.40
   1   2   7  195.48   11.80
  -2  -2  -7  191.38   11.70
  -2  -2  -7  175.18   10.00
  -2  -2  -7  177.68   10.80
   2   2   7  170.28   11.90
   2   2   7  194.58   12.50
  -3  -2  -7  144.19   11.90
  -3  -2  -7  150.68   10.20
  -3  -2  -7  153.18    9.20
   3   2   7  156.78   12.50
   3   2   7  163.88   12.30
  -4  -2  -7   93.29    8.60
  -4  -2  -7   83.99    7.30
  -4  -2  -7   85.39   14.20
   4   2   7   77.79   11.00
   4   2   7  100.49   13.20
  -5  -2  -7    6.60    4.20
  -5  -2  -7    5.00    5.50
   5   2   7    9.80    5.50
  10  -3  -7   13.70    4.30
  10  -3  -7    9.60    5.00
  10  -3  -7   13.70    5.50
   9  -3  -7  178.48   14.10
   9  -3  -7  167.58   12.30
   9  -3  -7  179.48   11.20
   8  -3  -7  113.99    9.50
   8  -3  -7  101.69   13.10
   8  -3  -7  110.99    8.70
   7  -3  -7  353.76   17.40
   7  -3  -7  333.77   18.80
   7  -3  -7  345.27   17.20
  -7   3   7  331.67   18.00
   6  -3  -7 3017.80  133.29
   6  -3  -7 3149.28  132.69
   6  -3  -7 3134.19  132.59
  -6   3   7 3156.38  133.19
  -6   3   7 2843.22  131.59
   5  -3  -7 1700.13   84.89
   5  -3  -7 1917.31   84.19
   5  -3  -7 2040.80   83.59
  -5   3   7 2003.90   83.99
  -5   3   7 1891.01   82.79
   4  -3  -7   21.00    3.10
   4  -3  -7   15.70    2.80
   4  -3  -7   10.00    3.70
  -4   3   7   17.10    2.60
  -4   3   7   13.50    3.50
   3  -3  -7    6.50    3.40
   3  -3  -7   11.40    2.60
  -3   3   7    6.60    2.90
   2  -3  -7  300.77   14.80
   2  -3  -7  285.37   16.00
   2  -3  -7  290.57   14.90
   2  -3  -7  313.37   14.90
  -2   3   7  296.97   15.50
  -2   3   7  284.27   15.00
   1  -3  -7  729.33   32.20
   1  -3  -7  672.23   31.50
   1  -3  -7  701.63   32.00
   1  -3  -7  703.33   32.80
  -1   3   7  714.43   32.40
  -1   3   7  686.63   32.30
   0  -3  -7  148.49    9.10
   0  -3  -7  125.09    8.50
   0  -3  -7  139.99    9.70
   0   3   7  137.79   10.20
   0   3   7  134.79    9.90
  -1  -3  -7  108.89    7.40
  -1  -3  -7  118.49    9.60
  -1  -3  -7  115.89    8.50
   1   3   7  121.99   10.20
   1   3   7  109.59    9.80
  -2  -3  -7    5.30    2.30
  -2  -3  -7   -6.30    4.10
  -2  -3  -7    0.60    3.10
   2   3   7   -4.20    3.60
   2   3   7   -0.40    6.40
  -3  -3  -7   91.79    8.90
  -3  -3  -7   92.59    7.00
   3   3   7   91.79   11.40
   3   3   7  103.69   12.90
  -4  -3  -7   -5.40    4.20
   4   3   7   -7.90    4.60
   9  -4  -7    2.80    4.60
   9  -4  -7    9.80    4.30
   9  -4  -7    5.70    5.00
   8  -4  -7   14.90    4.00
   8  -4  -7   21.80    4.30
   8  -4  -7   15.40    5.00
   7  -4  -7   87.39    8.50
   7  -4  -7   48.80   10.10
   7  -4  -7   58.99    8.20
  -7   4   7   79.89    5.30
  -7   4   7   74.79    9.60
   6  -4  -7   27.80    4.80
   6  -4  -7   25.30    4.20
   6  -4  -7   28.20    3.90
  -6   4   7   34.10    5.00
  -6   4   7   25.20    4.70
   5  -4  -7 2072.29   92.29
   5  -4  -7 2074.19   91.69
   5  -4  -7 2159.58   91.49
  -5   4   7 2020.70   90.99
  -5   4   7 2158.38   92.19
   4  -4  -7  940.11   40.50
   4  -4  -7  909.01   41.00
   4  -4  -7  899.61   41.80
  -4   4   7  908.51   41.50
  -4   4   7  891.61   40.60
   3  -4  -7  183.68   12.80
   3  -4  -7  197.48   10.50
   3  -4  -7  198.58   11.40
  -3   4   7  207.68   11.40
  -3   4   7  173.88   12.30
   2  -4  -7 1233.08   55.49
   2  -4  -7 1257.17   55.99
   2  -4  -7 1270.97   56.69
  -2   4   7 1262.47   56.09
  -2   4   7 1275.07   56.29
   1  -4  -7  781.52   35.90
   1  -4  -7  820.32   37.60
   1  -4  -7  792.02   36.50
   1  -4  -7  796.82   36.80
  -1   4   7  825.12   37.10
  -1   4   7  800.12   37.10
   0  -4  -7   23.30    3.10
   0  -4  -7   26.10    3.80
   0  -4  -7   19.30    4.10
   0   4   7   28.60    4.60
   0   4   7   18.10    4.30
  -1  -4  -7   66.69    9.10
  -1  -4  -7   66.99    5.90
  -1  -4  -7   59.89    8.20
   1   4   7   51.79    7.60
   1   4   7   61.39    9.40
  -2  -4  -7   20.00    4.60
  -2  -4  -7   19.90    6.20
   2   4   7   20.80    5.70
   2   4   7   21.70    5.50
  -3  -4  -7  158.88   12.10
   3   4   7  169.08   14.40
   9  -5  -7   -0.80    5.60
   8  -5  -7   32.80    5.00
   8  -5  -7   22.90    6.00
   8  -5  -7   34.30    6.20
   7  -5  -7   86.89   11.70
   7  -5  -7   98.19    9.80
   7  -5  -7  122.19   12.10
  -7   5   7  115.99   12.80
  -7   5   7  111.69    7.40
   6  -5  -7  106.29    8.90
   6  -5  -7   97.49   11.40
   6  -5  -7  103.69   11.60
  -6   5   7  109.19   11.30
  -6   5   7   98.19    7.70
   5  -5  -7   21.00    3.60
   5  -5  -7   14.90    6.50
   5  -5  -7   22.90    5.00
  -5   5   7   19.70    3.50
  -5   5   7   18.90    4.90
   4  -5  -7  174.48   12.10
   4  -5  -7  169.98   13.00
   4  -5  -7  173.58   10.10
  -4   5   7  158.28   12.30
  -4   5   7  184.08   10.90
   3  -5  -7    4.40    2.70
   3  -5  -7    3.30    4.10
   3  -5  -7    0.80    3.90
  -3   5   7    3.30    3.60
  -3   5   7    0.40    4.10
   2  -5  -7  159.48   10.40
   2  -5  -7  153.18   11.90
   2  -5  -7  176.68    9.60
   2  -5  -7  162.48   13.20
  -2   5   7  168.18   12.10
  -2   5   7  154.58   12.30
   1  -5  -7  506.65   25.40
   1  -5  -7  509.35   32.40
   1  -5  -7  502.45   24.00
  -1   5   7  538.25   26.10
  -1   5   7  546.05   25.90
   0  -5  -7   13.30    2.80
   0  -5  -7   11.50    5.00
   0   5   7    9.40    4.90
   0   5   7   15.80    4.90
  -1  -5  -7   38.30    8.10
  -1  -5  -7   34.50    5.90
   1   5   7   68.59   11.00
   1   5   7   41.90    6.60
   7  -6  -7    9.40    4.00
   7  -6  -7   14.60    5.70
  -7   6   7    8.10    3.20
   6  -6  -7    4.60    5.00
  -6   6   7   -2.80    3.40
  -6   6   7   -4.90    6.10
   5  -6  -7   17.50    3.40
   5  -6  -7   14.10    4.90
  -5   6   7   12.30    5.50
  -5   6   7   16.50    3.70
   4  -6  -7   89.49    7.30
   4  -6  -7   99.19   11.50
  -4   6   7   86.89   12.00
  -4   6   7  110.89    9.80
   3  -6  -7  104.49    7.40
   3  -6  -7  101.19   11.90
  -3   6   7  113.29   13.00
  -3   6   7  106.39   10.90
   2  -6  -7   -2.00    3.10
   2  -6  -7   -2.10    2.50
   2  -6  -7   -1.80    4.60
  -2   6   7   -4.90    5.80
  -2   6   7    1.00    5.00
   1  -6  -7   74.79    7.30
   1  -6  -7   77.89    6.00
  -1   6   7   58.19    7.00
  -1   6   7   48.20    7.70
   4  11  -8    6.50    5.20
   4  11  -8   -1.60    4.60
   4  11  -8   -0.80    4.00
   3  11  -8  474.95   23.10
   3  11  -8  442.86   22.00
   3  11  -8  451.05   22.30
  -3 -11   8  381.76   21.60
   2  11  -8  305.87   17.30
   2  11  -8  291.47   16.40
  -2 -11   8  253.17   15.50
   1  11  -8  109.99   11.40
   1  11  -8   93.99   10.90
  -1 -11   8   83.49   10.30
   0  11  -8   72.49   10.10
   0 -11   8   43.20    5.70
  -1  11  -8   20.90    5.80
  -1  11  -8   21.70    5.90
   1 -11   8   27.50    5.90
  -2  11  -8    7.80    5.30
  -2  11  -8    3.10    5.20
   6  10  -8  185.48   12.20
   6  10  -8  183.48   13.40
   6  10  -8  180.58   13.70
   6  10  -8  171.58   13.30
   5  10  -8   13.50    4.90
   5  10  -8   18.80    5.00
   5  10  -8   11.30    4.20
   4  10  -8  274.77   15.50
   4  10  -8  265.97   15.40
   4  10  -8  298.67   16.70
   3  10  -8  118.19    9.70
   3  10  -8  115.79    9.50
   3  10  -8  129.39   10.70
  -3 -10   8   98.29    9.20
   2  10  -8  563.14   27.10
   2  10  -8  565.04   26.50
  -2 -10   8  526.45   26.10
   1  10  -8    3.50    4.20
   1  10  -8   -0.70    3.80
  -1 -10   8   -2.10    3.60
   0  10  -8   29.20    4.90
   0 -10   8   24.90    4.60
  -1  10  -8  522.25   25.90
  -1  10  -8  526.25   25.60
   1 -10   8  496.75   25.20
  -2  10  -8  329.77   18.60
  -2  10  -8  311.97   18.30
   2 -10   8  304.07   18.60
  -3  10  -8    1.70    5.00
  -3  10  -8    3.40    5.20
   3 -10   8    3.10    2.60
  -4  10  -8   35.10    5.70
  -4  10  -8   32.40    6.30
   4 -10   8   35.00    4.40
   7   9  -8   84.69    7.00
   7   9  -8   70.59    9.90
   7   9  -8   83.09   10.50
   7   9  -8   64.79   10.40
   6   9  -8   -3.60    6.40
   6   9  -8    6.40    4.40
   6   9  -8    5.40    2.20
   6   9  -8    5.00    4.20
   6   9  -8    6.50    3.70
   5   9  -8   10.70    4.30
   5   9  -8    5.90    3.50
   5   9  -8    2.80    3.60
   4   9  -8   12.40    3.70
   4   9  -8   13.80    3.60
   4   9  -8   11.50    4.10
   3   9  -8  105.09    9.20
   3   9  -8  100.69    9.40
  -3  -9   8   95.39    8.30
   2   9  -8   15.10    4.30
   2   9  -8   21.10    3.60
  -2  -9   8   15.10    3.80
   1   9  -8    6.50    3.80
   1   9  -8    8.60    3.80
  -1  -9   8    4.10    3.40
   0   9  -8   -3.50    3.60
   0   9  -8    1.00    3.70
   0  -9   8   -1.60    3.20
  -1   9  -8  331.27   18.50
  -1   9  -8  331.27   20.40
   1  -9   8  322.27   17.00
  -2   9  -8  245.08   21.90
  -2   9  -8  329.77   18.30
  -2   9  -8  276.97   16.80
   2  -9   8  298.07   14.40
   2  -9   8  298.87   16.60
  -3   9  -8    5.30    4.30
  -3   9  -8    0.10    4.20
  -3   9  -8    6.60    5.70
   3  -9   8   -0.80    4.80
   3  -9   8   -0.40    2.90
  -4   9  -8    2.20    4.90
  -4   9  -8   -0.40    4.40
   4  -9   8    1.90    3.40
  -5   9  -8   23.60    5.30
  -5   9  -8   19.00    6.50
   5  -9   8   20.40    4.20
   8   8  -8   47.20    7.50
   8   8  -8   74.09    8.80
   8   8  -8   63.89    8.60
   8   8  -8   40.50    6.10
   8   8  -8   53.79    8.40
   7   8  -8   82.99    8.30
   7   8  -8   80.39    8.50
   7   8  -8   78.19    7.50
   7   8  -8   90.29    9.90
   7   8  -8   72.99    8.30
   6   8  -8    5.40    2.50
   6   8  -8    7.00    3.50
   6   8  -8    4.40    3.10
   6   8  -8    7.30    3.40
   6   8  -8    7.80    4.10
   5   8  -8    5.40    3.20
   5   8  -8    7.50    2.00
   5   8  -8    9.70    3.40
   5   8  -8    7.60    3.20
   4   8  -8  104.99    8.40
   4   8  -8  103.39    8.60
   4   8  -8   97.29    6.10
   4   8  -8  108.29    8.70
   3   8  -8   17.60    3.60
   3   8  -8   10.20    3.40
  -3  -8   8   11.50    2.80
   2   8  -8  444.76   21.60
   2   8  -8  439.66   21.60
  -2  -8   8  443.16   21.10
   1   8  -8    3.10    3.40
   1   8  -8    1.10    3.10
  -1  -8   8    0.60    2.90
   0   8  -8    5.90    3.40
   0   8  -8   10.60    3.50
   0  -8   8    4.20    2.60
   0  -8   8   10.70    1.90
  -1   8  -8  381.76   19.50
  -1   8  -8  395.36   20.00
   1  -8   8  385.96   19.30
   1  -8   8  394.46   18.10
  -2   8  -8    0.70    3.60
  -2   8  -8    1.50    3.50
  -2   8  -8    2.10    3.80
   2  -8   8    1.50    2.40
   2  -8   8   -0.20    3.20
  -3   8  -8   -2.00    3.40
  -3   8  -8   -6.30    4.30
  -3   8  -8   -3.40    3.90
   3  -8   8   -4.60    4.50
   3  -8   8   -7.10    3.90
  -4   8  -8   18.70    6.00
  -4   8  -8   11.70    4.80
  -4   8  -8   22.10    4.50
   4  -8   8   23.50    3.80
   4  -8   8   20.40    5.70
  -5   8  -8    3.00    5.00
  -5   8  -8    1.00    4.10
   5  -8   8    3.70    3.80
   9   7  -8   -2.30    3.90
   9   7  -8    1.60    3.20
   9   7  -8   -1.10    3.40
   9   7  -8   -2.20    6.20
   9   7  -8    2.70    3.80
   8   7  -8  102.69    9.00
   8   7  -8   95.49    8.40
   8   7  -8  105.19    9.20
   8   7  -8   88.59    8.40
   8   7  -8   95.69   10.50
   7   7  -8  148.39   10.30
   7   7  -8  162.98   11.40
   7   7  -8  162.78   10.80
   7   7  -8  156.98   10.10
   7   7  -8  159.88   10.10
   6   7  -8    8.90    3.20
   6   7  -8    9.60    2.60
   6   7  -8   10.60    3.00
   6   7  -8    7.40    3.40
   5   7  -8    1.40    2.00
   5   7  -8   -2.60    2.80
   5   7  -8    1.30    2.80
   5   7  -8    0.50    3.10
   4   7  -8   85.39    7.60
   4   7  -8   73.79    7.70
   4   7  -8   82.89    5.90
   3   7  -8  798.02   36.20
   3   7  -8  822.52   37.20
   3   7  -8  823.92   37.30
  -3  -7   8  847.92   37.00
   2   7  -8    3.10    3.00
   2   7  -8    5.90    3.20
  -2  -7   8   -0.10    2.40
   1   7  -8   -0.70    2.80
   1   7  -8    1.10    2.80
  -1  -7   8    3.70    1.80
  -1  -7   8    2.00    2.60
   0   7  -8   -1.70    2.90
   0   7  -8    2.80    3.40
   0  -7   8    4.50    2.80
   0  -7   8    3.60    2.20
  -1   7  -8  277.97   14.20
  -1   7  -8  242.58   13.70
  -1   7  -8  235.38   14.00
   1  -7   8  251.57   12.60
   1  -7   8  235.38   13.30
  -2   7  -8  279.57   16.50
  -2   7  -8  305.47   15.80
  -2   7  -8  319.67   16.10
   2  -7   8  297.87   14.80
   2  -7   8  275.97   15.50
  -3   7  -8    7.20    4.00
  -3   7  -8    8.70    3.40
  -3   7  -8    5.30    3.90
   3  -7   8    1.00    3.10
   3  -7   8    5.90    2.70
  -4   7  -8   29.50    4.30
  -4   7  -8   23.00    4.70
  -4   7  -8   23.30    5.20
   4  -7   8   24.60    4.00
   4  -7   8   24.90    4.90
  -5   7  -8   39.10    5.60
  -5   7  -8   43.10    5.10
   5  -7   8   39.20    7.30
   5  -7   8   39.20    5.20
  -6   7  -8   12.20    4.40
  -6   7  -8    9.90    5.40
   6  -7   8   14.40    4.60
  10   6  -8    0.40    3.10
  10   6  -8   -0.30    3.30
  10   6  -8    0.90    4.90
  10   6  -8    5.70    4.00
   9   6  -8   28.70    6.20
   9   6  -8   31.30    4.50
   9   6  -8   33.60    4.50
   9   6  -8   31.60    3.90
   9   6  -8   27.90    3.80
   8   6  -8    3.00    2.80
   8   6  -8   -2.00    3.90
   8   6  -8    3.20    3.40
   8   6  -8    3.50    3.60
   8   6  -8   -1.90    2.70
   7   6  -8  468.65   23.10
   7   6  -8  509.65   23.50
   7   6  -8  475.65   22.90
   7   6  -8  511.95   24.00
   7   6  -8  499.75   23.70
   6   6  -8  129.59    8.80
   6   6  -8  139.49    9.50
   6   6  -8  136.19    8.70
   6   6  -8  134.79    9.20
   5   6  -8    9.60    2.90
   5   6  -8    2.60    2.90
   5   6  -8    3.30    2.40
   4   6  -8   65.59    5.60
   4   6  -8   49.10    7.20
  -4  -6   8   59.79    5.20
   3   6  -8  336.77   17.00
   3   6  -8  337.57   16.10
  -3  -6   8  346.47   16.00
  -3  -6   8  349.17   16.60
   2   6  -8   83.39    7.50
   2   6  -8   82.69    5.90
  -2  -6   8   91.69    5.90
  -2  -6   8   84.79    6.30
   1   6  -8  863.11   40.80
  -1  -6   8  939.91   40.10
  -1  -6   8  925.41   40.70
   0   6  -8  601.04   29.10
   0   6  -8  687.33   29.30
   0  -6   8  605.04   28.70
   0  -6   8  622.84   28.30
  -1   6  -8 2014.60   82.79
  -1   6  -8 1791.22   82.69
   1  -6   8 1867.31   82.49
   1  -6   8 1869.11   81.99
  -2   6  -8    3.10    2.80
  -2   6  -8   -6.50    3.00
   2  -6   8   -9.20    4.10
  -3   6  -8  258.87   13.70
  -3   6  -8  244.58   14.90
  -3   6  -8  258.47   14.40
   3  -6   8  250.37   13.50
   3  -6   8  251.97   14.00
  -4   6  -8   10.70    4.30
  -4   6  -8   11.40    3.70
  -4   6  -8    8.10    7.80
   4  -6   8    6.60    3.80
   4  -6   8    5.80    3.40
  -5   6  -8    7.60    3.60
  -5   6  -8   12.70    5.10
  -5   6  -8    9.80    5.40
   5  -6   8    3.20    5.10
   5  -6   8    4.10    4.10
  -6   6  -8    2.50    3.80
  -6   6  -8   -3.60    5.40
   6  -6   8   -4.00    4.80
  10   5  -8    1.10    4.10
  10   5  -8    0.70    3.00
  10   5  -8    2.20    4.20
  10   5  -8   -1.20    2.50
   9   5  -8   73.29    6.60
   9   5  -8   85.39    9.50
   9   5  -8   85.99   10.90
   9   5  -8   84.49    9.20
   9   5  -8   81.99    7.10
   8   5  -8  518.95   24.70
   8   5  -8  505.25   23.60
   8   5  -8  533.25   24.70
   8   5  -8  505.25   24.90
   8   5  -8  489.45   23.30
   7   5  -8   33.70    4.00
   7   5  -8   27.00    3.80
   7   5  -8   32.40    3.90
   6   5  -8  608.54   27.60
   6   5  -8  592.54   27.30
   6   5  -8  579.84   27.50
   5   5  -8 1110.99   50.79
   5   5  -8 1117.39   50.49
   5   5  -8 1205.88   50.99
   4   5  -8   29.00    3.30
   4   5  -8   28.70    3.90
  -4  -5   8   36.10    4.70
   3   5  -8   10.90    2.90
   3   5  -8   10.50    2.30
  -3  -5   8   13.90    2.10
   2   5  -8  250.27   13.50
   2   5  -8  268.67   13.20
   2   5  -8  256.57   12.80
  -2  -5   8  262.97   12.70
  -2  -5   8  261.67   13.10
   1   5  -8  474.85   26.40
   1   5  -8  513.85   24.40
  -1  -5   8  565.84   23.90
  -1  -5   8  525.65   24.10
   0   5  -8  228.68   12.90
   0   5  -8  246.58   12.60
   0  -5   8  238.58   12.10
   0  -5   8  231.98   12.40
  -1   5  -8   82.79    6.90
  -1   5  -8   65.89    7.50
   1  -5   8   57.99    6.40
   1  -5   8   63.69    6.40
  -2   5  -8  330.97   17.40
  -2   5  -8  356.86   17.30
   2  -5   8  336.37   16.90
   2  -5   8  340.47   16.80
  -3   5  -8  397.26   20.30
  -3   5  -8  414.76   20.00
   3  -5   8  393.16   19.70
   3  -5   8  406.96   19.90
  -4   5  -8  140.99   11.00
  -4   5  -8  134.99   10.70
   4  -5   8  125.29   10.10
   4  -5   8  128.79   10.00
  -5   5  -8   88.29    8.30
  -5   5  -8   76.99   11.20
  -5   5  -8   80.19   11.30
   5  -5   8   63.29   10.00
   5  -5   8   79.29   10.30
  -6   5  -8   -6.60    4.80
  -6   5  -8    4.30    3.50
   6  -5   8   -6.10    4.70
   6  -5   8   -5.40    6.00
  10   4  -8   21.20    2.60
  10   4  -8   23.70    3.30
  10   4  -8   20.90    4.90
   9   4  -8   27.30    2.70
   9   4  -8   20.40    4.60
   9   4  -8   25.00    4.90
   9   4  -8   27.70    4.70
   8   4  -8  129.59   10.00
   8   4  -8  133.59   10.20
   8   4  -8  132.59    7.10
   8   4  -8  124.99    9.90
   7   4  -8    3.10    2.80
   7   4  -8    2.20    2.70
   7   4  -8    1.80    1.60
   7   4  -8   -3.40    2.70
   6   4  -8  855.01   38.00
   6   4  -8  806.92   38.00
   6   4  -8  868.71   38.20
   5   4  -8 2583.34  113.89
   5   4  -8 2701.03  114.09
   5   4  -8 2524.35  113.99
  -5  -4   8 2691.83  113.79
   4   4  -8   81.49    7.10
   4   4  -8   79.99    6.70
   4   4  -8   94.29    5.90
  -4  -4   8   88.89    6.50
   3   4  -8  182.28   10.70
   3   4  -8  193.38    9.90
   3   4  -8  188.78   10.30
  -3  -4   8  206.98   10.40
   2   4  -8 2324.07   98.19
   2   4  -8 2186.58   98.29
   2   4  -8 2159.88   98.49
  -2  -4   8 2311.67   98.39
  -2  -4   8 2342.37   98.29
   1   4  -8 1676.63   76.69
   1   4  -8 1693.63   76.99
   1   4  -8 1804.02   76.79
  -1  -4   8 1797.92   76.89
  -1  -4   8 1830.22   76.79
   0   4  -8  625.24   27.80
   0   4  -8  583.24   28.00
   0  -4   8  618.44   27.80
   0  -4   8  606.74   27.70
  -1   4  -8   35.30    4.00
  -1   4  -8   48.50    5.60
   1  -4   8   41.40    5.50
   1  -4   8   51.09    5.80
  -2   4  -8  143.29    9.70
  -2   4  -8  149.59   10.10
   2  -4   8  146.29    9.20
   2  -4   8  163.58    9.30
  -3   4  -8  562.94   27.10
  -3   4  -8  572.84   27.10
   3  -4   8  580.74   27.00
   3  -4   8  586.54   26.70
  -4   4  -8   -0.10    3.80
  -4   4  -8    4.00    3.10
   4  -4   8   -0.60    3.20
   4  -4   8   -0.80    3.30
  -5   4  -8   -4.80    4.00
  -5   4  -8   -5.40    5.00
   5  -4   8   -1.90    4.10
   5  -4   8   -0.90    3.90
  -6   4  -8    4.00    5.00
  -6   4  -8    4.40    3.40
   6  -4   8   -1.20    5.10
  11   3  -8   -5.70    3.10
  11   3  -8    1.50    4.20
  11   3  -8    4.00    2.50
  10   3  -8  132.49   13.90
  10   3  -8  166.68   12.70
   9   3  -8  283.27   16.10
   9   3  -8  266.27   15.80
   8   3  -8   18.70    3.60
   8   3  -8   17.20    3.90
   7   3  -8   38.80    5.70
   7   3  -8   45.90    6.80
   7   3  -8   34.80    4.30
   6   3  -8  382.86   18.70
   6   3  -8  389.06   17.10
   6   3  -8  369.76   18.70
   6   3  -8  373.86   18.80
  -6  -3   8  398.76   18.60
   5   3  -8  482.55   22.40
   5   3  -8  507.15   21.10
   5   3  -8  485.75   22.40
  -5  -3   8  407.46   24.10
   4   3  -8  724.73   33.90
   4   3  -8  726.23   33.80
   4   3  -8  764.92   33.00
  -4  -3   8  782.82   33.70
   3   3  -8   15.80    2.90
   3   3  -8   12.40    2.10
   3   3  -8   10.70    2.40
  -3  -3   8   14.00    2.50
   2   3  -8 3284.17  146.29
   2   3  -8 3267.27  146.29
   2   3  -8 3463.65  145.99
  -2  -3   8 3521.05  146.29
   1   3  -8 3601.94  161.88
   1   3  -8 3857.51  161.78
   1   3  -8 3674.63  161.88
  -1  -3   8 3783.82  161.88
  -1  -3   8 3820.02  161.88
   0   3  -8  178.98    9.80
   0   3  -8  160.68   10.10
   0  -3   8  165.68    9.70
   0  -3   8  181.98    9.60
  -1   3  -8    1.00    2.10
  -1   3  -8    0.30    2.80
   1  -3   8    1.20    2.30
   1  -3   8    1.40    2.20
  -2   3  -8  285.57   15.40
  -2   3  -8  298.77   15.40
   2  -3   8  313.77   15.20
   2  -3   8  306.47   15.40
  -3   3  -8  329.07   17.40
  -3   3  -8  340.37   17.30
   3  -3   8  353.66   17.50
   3  -3   8  345.67   17.10
  -4   3  -8   58.79    8.60
   4  -3   8   51.49    7.20
   4  -3   8   52.89    8.20
  -5   3  -8    8.50    4.70
  -5   3  -8   13.00    5.30
   5  -3   8   14.60    4.10
   5  -3   8    2.80    4.30
   6  -3   8    0.30    5.10
  11   2  -8   43.80    4.60
  11   2  -8   43.30    6.30
  10   2  -8  156.18   14.30
  10   2  -8  169.68   10.00
  10   2  -8  175.58   13.50
   9   2  -8  158.48   12.00
   9   2  -8  163.18    9.30
   9   2  -8  157.78   11.50
   8   2  -8   96.69    8.80
   8   2  -8   83.69    8.10
   7   2  -8  386.86   18.90
   7   2  -8  377.26   19.20
   6   2  -8  745.53   33.20
   6   2  -8  690.63   33.10
   6   2  -8  711.93   33.30
  -6  -2   8  757.82   33.20
   5   2  -8 2612.14  114.39
   5   2  -8 2505.25  114.29
   5   2  -8 2589.54  113.19
  -5  -2   8 2822.82  114.39
   4   2  -8  550.14   23.50
   4   2  -8  500.25   24.50
   4   2  -8  513.25   24.50
  -4  -2   8  549.95   24.50
   3   2  -8  326.57   16.20
   3   2  -8  336.77   15.30
   3   2  -8  318.67   16.00
   2   2  -8  811.52   35.70
   2   2  -8  828.12   35.20
   2   2  -8  793.72   35.80
  -2  -2   8  741.23   36.30
   1   2  -8 2713.63  121.59
   1   2  -8 2756.62  121.69
   1   2  -8 2892.11  121.39
  -1  -2   8 2858.61  121.69
   0   2  -8   71.19    6.50
   0   2  -8   75.79    6.00
   0  -2   8   78.69    6.20
   0  -2   8   67.29    6.30
   0  -2   8   68.69    6.40
  -1   2  -8   98.99    7.60
  -1   2  -8   98.89    7.30
   1  -2   8   93.09    7.70
   1  -2   8  101.19    7.80
   1  -2   8  106.29    7.10
  -2   2  -8  276.47   14.40
  -2   2  -8  261.17   14.70
   2  -2   8  294.57   14.20
   2  -2   8  258.27   14.70
   2  -2   8  274.97   14.40
  -3   2  -8  253.27   14.40
  -3   2  -8  256.37   14.30
   3  -2   8  268.87   14.50
   3  -2   8  258.37   15.00
   3  -2   8  284.57   14.20
  -4   2  -8   16.20    4.00
  -4   2  -8   16.30    4.10
   4  -2   8   18.20    4.00
   4  -2   8   20.30    4.00
   4  -2   8   15.50    4.40
  -5   2  -8  146.69   11.50
  -5   2  -8  141.19    9.60
  -5   2  -8  136.99   15.20
   5  -2   8  129.89   12.30
   5  -2   8  144.19   13.20
   5  -2   8  152.78   10.70
  -6   2  -8    2.90    3.40
  -6   2  -8    2.40    4.50
   6  -2   8   -0.80    4.90
   6  -2   8    8.50    5.30
  11   1  -8  101.09    8.60
  11   1  -8  140.99   13.20
  10   1  -8  272.67   16.40
  10   1  -8  226.68   16.50
  10   1  -8  268.27   13.50
   9   1  -8   20.40    5.20
   9   1  -8   28.70    4.70
   9   1  -8   33.40    3.60
   8   1  -8  396.46   18.40
   8   1  -8  386.66   20.00
   8   1  -8  380.66   19.40
   7   1  -8  178.58   10.80
   7   1  -8  182.28   11.90
  -7  -1   8  174.48   10.90
   6   1  -8 1354.26   61.79
   6   1  -8 1401.36   61.59
  -6  -1   8 1424.46   61.59
   5   1  -8    0.60    3.00
   5   1  -8    2.90    1.20
   5   1  -8    0.10    2.40
   5   1  -8    4.70    2.60
  -5  -1   8   -1.20    2.20
   4   1  -8  165.88   10.40
   4   1  -8  176.48    8.60
   4   1  -8  170.28   10.20
  -4  -1   8  183.58   10.10
   3   1  -8  777.12   35.60
   3   1  -8  783.82   35.90
   3   1  -8  818.82   35.00
   2   1  -8  391.76   17.60
   2   1  -8  372.36   18.40
   2   1  -8  368.56   18.10
  -2  -1   8  357.56   17.50
  -2  -1   8  387.26   18.30
   1   1  -8   -3.60    2.30
   1   1  -8    1.50    1.90
  -1  -1   8   -4.60    2.10
  -1  -1   8   -0.30    2.20
   0   1  -8   36.80    5.40
   0   1  -8   45.90    5.30
   0  -1   8   38.20    5.80
   0  -1   8   39.10    5.70
  -1   1  -8  250.27   13.00
  -1   1  -8  234.08   12.70
   1  -1   8  233.28   13.10
   1  -1   8  252.17   13.20
  -2   1  -8   80.29    7.80
  -2   1  -8   92.19    7.70
   2  -1   8   95.69    8.70
   2  -1   8   92.49    8.30
   2  -1   8  117.29    7.70
  -3   1  -8  123.69    9.60
  -3   1  -8  136.69    8.70
  -3   1  -8  123.39    9.40
   3  -1   8  128.29   10.80
   3  -1   8  147.69    9.10
   3  -1   8  143.79   10.30
  -4   1  -8   39.70    4.30
  -4   1  -8   46.90    5.90
  -4   1  -8   47.70    5.00
   4  -1   8   64.09    7.60
   4  -1   8   39.30    5.60
   4  -1   8   44.70    5.70
  -5   1  -8   65.19    7.70
  -5   1  -8   49.00    5.60
   5  -1   8   61.89    9.20
   5  -1   8   64.49   10.40
  11   0  -8   42.00    4.80
  11   0  -8   43.80    6.80
  10   0  -8   25.80    3.70
  10   0  -8   18.00    5.30
  10   0  -8   17.60    4.80
   9   0  -8    0.60    2.80
   9   0  -8   -0.50    3.90
   9   0  -8   -1.30    3.60
   8   0  -8  154.68   10.60
   8   0  -8  162.78   11.80
   8   0  -8  161.38    9.70
   7   0  -8  172.18   11.80
   7   0  -8  168.78   10.70
   7   0  -8  181.68   10.00
  -7   0   8  174.48   10.90
   6   0  -8   -2.40    2.30
   6   0  -8   -3.20    2.40
   6   0  -8   -3.10    3.10
  -6   0   8   -4.00    2.40
   5   0  -8 1233.88   52.69
   5   0  -8 1162.08   51.59
   5   0  -8 1243.18   52.89
   5   0  -8 1143.09   53.19
  -5   0   8 1186.88   52.99
   4   0  -8 2919.41  119.69
   4   0  -8 2793.12  118.99
   4   0  -8 2718.93  119.89
   4   0  -8 2676.43  120.09
  -4   0   8 2523.45  118.99
  -4   0   8 2938.91  120.09
   3   0  -8    3.70    2.00
   3   0  -8   -2.60    2.70
   3   0  -8    1.60    2.70
   3   0  -8    6.00    2.40
  -3   0   8    4.50    1.90
  -3   0   8   -1.50    2.40
   2   0  -8   14.30    2.50
   2   0  -8   15.30    2.60
   2   0  -8   14.70    3.20
  -2   0   8   15.00    3.10
  -2   0   8   17.50    2.70
   1   0  -8   16.40    2.90
   1   0  -8   15.00    2.50
   1   0  -8    7.40    3.20
   1   0  -8   15.00    4.40
  -1   0   8    7.60    3.00
  -1   0   8   12.50    2.50
   0   0  -8  222.78   12.00
   0   0  -8  232.18   12.10
   0   0  -8  235.68   11.90
   0   0   8  222.08   12.50
   0   0   8  230.08   12.60
  -1   0  -8   95.19    7.70
  -1   0  -8   95.49    7.10
  -1   0  -8  101.39    7.80
   1   0   8  101.09    8.00
   1   0   8  103.29    8.70
  -2   0  -8   62.29    6.40
  -2   0  -8   72.79    7.30
  -2   0  -8   45.00    6.90
   2   0   8   75.39    8.10
   2   0   8   55.79    8.50
  -3   0  -8   47.60    5.40
  -3   0  -8   46.50    7.00
  -3   0  -8   46.30    6.50
   3   0   8   34.70    5.00
  -4   0  -8   41.20    4.20
  -4   0  -8   38.20    4.40
  -4   0  -8   29.60    5.90
   4   0   8   33.80    5.50
   4   0   8   19.40    5.60
  -5   0  -8   34.50    4.80
  -5   0  -8   32.80    4.70
   5   0   8   26.30    4.80
   5   0   8   28.30    5.90
  11  -1  -8   10.80    4.10
  11  -1  -8    5.40    5.50
  10  -1  -8  115.89   12.20
  10  -1  -8  107.39   11.60
  10  -1  -8  107.39    9.10
   9  -1  -8   61.39   10.00
   9  -1  -8   54.39    8.20
   9  -1  -8   54.99    6.90
   8  -1  -8    2.30    3.60
   8  -1  -8    1.70    4.10
   8  -1  -8    4.20    3.10
   7  -1  -8   54.19    6.30
   7  -1  -8   58.59    7.00
   7  -1  -8   42.50    5.50
  -7   1   8   63.89    7.50
   6  -1  -8   94.39    7.50
   6  -1  -8   71.99    7.00
   6  -1  -8   83.79    9.50
  -6   1   8   90.59    7.80
   5  -1  -8 1676.53   73.89
   5  -1  -8 1740.53   73.39
   5  -1  -8 1706.63   73.29
  -5   1   8 1509.55   72.19
  -5   1   8 1735.03   73.69
   4  -1  -8 6274.17  267.97
   4  -1  -8 6183.58  268.97
   4  -1  -8 6086.79  268.57
   4  -1  -8 6336.27  268.47
  -4   1   8 6032.60  267.87
  -4   1   8 6506.55  268.97
   3  -1  -8 1951.20   80.19
   3  -1  -8 1919.01   80.49
   3  -1  -8 1817.62   80.59
   3  -1  -8 1758.42   81.09
  -3   1   8 1774.52   80.09
  -3   1   8 1839.22   80.89
   2  -1  -8    2.10    2.10
   2  -1  -8    0.80    2.40
   2  -1  -8    1.80    2.20
  -2   1   8    0.10    2.30
   1  -1  -8  955.50   42.70
   1  -1  -8  955.20   43.50
   1  -1  -8  995.80   42.80
   1  -1  -8  939.71   42.60
  -1   1   8  974.80   43.20
  -1   1   8  923.51   42.80
   0  -1  -8  987.10   42.10
   0  -1  -8  904.61   41.50
   0  -1  -8  938.11   41.70
   0   1   8  906.91   42.10
   0   1   8  926.31   42.20
  -1  -1  -8  128.09    9.60
  -1  -1  -8  132.89    8.80
   1   1   8  127.29    9.70
   1   1   8  135.79   10.20
  -2  -1  -8  126.49    9.30
  -2  -1  -8  144.29   10.70
  -2  -1  -8  135.99    9.30
   2   1   8  135.29   10.70
   2   1   8  140.39   11.00
  -3  -1  -8    1.20    3.40
  -3  -1  -8    0.20    2.90
  -3  -1  -8    0.40    5.10
   3   1   8    5.30    4.90
   3   1   8    3.20    4.10
  -4  -1  -8  177.98   11.00
  -4  -1  -8  153.28   11.20
   4   1   8  166.18   13.70
  10  -2  -8   -2.70    4.10
  10  -2  -8    1.50    5.00
  10  -2  -8   -6.60    4.80
   9  -2  -8    6.60    4.20
   9  -2  -8   14.10    4.90
   9  -2  -8    9.30    3.90
   8  -2  -8    9.40    3.30
   8  -2  -8    4.00    4.20
   8  -2  -8   11.20    3.70
  -8   2   8    8.90    4.30
   7  -2  -8   65.19    7.30
   7  -2  -8   72.39   10.20
   7  -2  -8   73.39    8.10
  -7   2   8   67.29    8.30
   6  -2  -8  512.85   25.50
   6  -2  -8  564.94   25.80
   6  -2  -8  542.35   26.70
  -6   2   8  565.34   26.20
   5  -2  -8  228.48   12.10
   5  -2  -8  209.08   12.00
   5  -2  -8  228.98   13.70
  -5   2   8  228.58   12.60
  -5   2   8  194.98   10.80
   4  -2  -8  812.32   35.80
   4  -2  -8  776.42   36.70
  -4   2   8  760.32   35.10
  -4   2   8  815.62   36.30
   3  -2  -8 1096.79   48.40
   3  -2  -8 1118.89   48.10
   3  -2  -8 1060.09   49.20
   3  -2  -8 1089.99   48.50
  -3   2   8 1073.09   48.10
  -3   2   8 1093.89   48.90
   2  -2  -8  156.78    9.70
   2  -2  -8  159.18    9.40
   2  -2  -8  160.98    9.50
   2  -2  -8  135.19   11.10
  -2   2   8  159.68    9.80
  -2   2   8  151.48   10.30
   1  -2  -8 1075.09   46.20
   1  -2  -8 1057.99   46.80
   1  -2  -8 1005.10   45.90
   1  -2  -8 1021.80   45.80
  -1   2   8 1002.40   46.20
  -1   2   8 1015.80   46.40
   0  -2  -8 2251.27   94.09
   0  -2  -8 2139.79   93.69
   0  -2  -8 2076.39   93.29
   0   2   8 2117.19   94.19
   0   2   8 2149.28   94.19
  -1  -2  -8  322.07   16.70
  -1  -2  -8  332.17   17.80
  -1  -2  -8  302.77   16.20
   1   2   8  337.37   17.90
   1   2   8  351.36   18.20
  -2  -2  -8  315.27   16.90
  -2  -2  -8  334.77   18.60
  -2  -2  -8  314.97   16.00
   2   2   8  324.27   18.70
   2   2   8  332.97   18.20
  -3  -2  -8    1.00    3.00
  -3  -2  -8    2.40    3.70
   3   2   8    1.10    4.80
  10  -3  -8  129.09   15.40
   9  -3  -8  171.38   12.40
   9  -3  -8  169.58   12.60
   9  -3  -8  186.78   15.30
   8  -3  -8  246.08   16.60
   8  -3  -8  230.38   13.70
   8  -3  -8  220.58   13.40
  -8   3   8  222.88   16.00
   7  -3  -8  211.58   12.80
   7  -3  -8  203.88   14.40
   7  -3  -8  204.48   12.60
  -7   3   8  198.68   13.80
   6  -3  -8    0.00    3.10
   6  -3  -8   -3.80    3.20
   6  -3  -8    2.90    4.70
  -6   3   8   -2.30    2.00
  -6   3   8    0.70    3.40
   5  -3  -8    2.90    3.00
   5  -3  -8    2.40    3.80
   5  -3  -8   -6.80    3.00
  -5   3   8    7.10    3.70
  -5   3   8   -1.90    2.40
   4  -3  -8   -6.10    3.20
   4  -3  -8   -1.60    2.80
   4  -3  -8   -3.70    3.60
  -4   3   8   -5.50    3.20
  -4   3   8   -3.40    2.60
   3  -3  -8   13.60    3.40
   3  -3  -8   15.80    4.00
   3  -3  -8   20.50    3.80
  -3   3   8   14.70    3.80
  -3   3   8   16.90    3.40
   2  -3  -8  119.99    8.70
   2  -3  -8  124.49   10.80
   2  -3  -8  101.29    8.60
   2  -3  -8  111.29    8.40
  -2   3   8  108.79    8.90
  -2   3   8  103.59    9.60
   1  -3  -8   41.90    5.50
   1  -3  -8   50.99    6.90
   1  -3  -8   47.50    7.20
   1  -3  -8   59.19    7.70
  -1   3   8   61.49    8.30
  -1   3   8   44.60    5.20
   0  -3  -8  363.16   17.80
   0  -3  -8  365.56   18.60
   0  -3  -8  354.06   19.10
   0   3   8  369.46   19.40
   0   3   8  379.76   19.80
  -1  -3  -8   -0.80    2.70
  -1  -3  -8   -1.10    4.30
  -1  -3  -8   -2.80    3.90
   1   3   8   -0.30    4.90
   1   3   8    2.20    4.30
  -2  -3  -8   13.90    3.20
  -2  -3  -8   15.10    7.70
  -2  -3  -8    5.40    4.00
   2   3   8    5.70    5.30
   9  -4  -8  158.68   15.40
   9  -4  -8  172.98   16.10
   9  -4  -8  151.58   12.50
   8  -4  -8   37.50    6.10
   8  -4  -8   36.90    5.30
   8  -4  -8   38.90    6.50
   7  -4  -8  201.68   15.00
   7  -4  -8  177.48   13.70
   7  -4  -8  181.28   11.80
  -7   4   8  182.78   15.40
  -7   4   8  179.48    9.40
   6  -4  -8  199.18   14.50
   6  -4  -8  233.88   13.50
   6  -4  -8  240.98   15.40
  -6   4   8  227.18   15.60
  -6   4   8  234.48   11.80
   5  -4  -8  299.47   16.30
   5  -4  -8  279.27   15.10
   5  -4  -8  302.97   17.30
  -5   4   8  285.17   14.50
  -5   4   8  268.17   16.70
   4  -4  -8   77.89    7.50
   4  -4  -8   42.80    6.30
   4  -4  -8   57.39    6.00
  -4   4   8   65.29    9.70
  -4   4   8   68.59    7.40
   3  -4  -8  180.18   11.20
   3  -4  -8  147.69   14.40
   3  -4  -8  159.58   11.90
  -3   4   8  168.88   11.20
  -3   4   8  175.68   12.90
   2  -4  -8   65.79    7.30
   2  -4  -8   48.20    6.00
   2  -4  -8   47.10    5.70
  -2   4   8   64.89   10.00
  -2   4   8   65.39    8.70
   1  -4  -8   27.40    5.10
   1  -4  -8   28.40    5.20
   1  -4  -8   51.29    8.50
   1  -4  -8   24.80    3.80
  -1   4   8   26.90    4.90
  -1   4   8   26.00    5.50
   0  -4  -8   18.80    4.70
   0  -4  -8   22.60    5.50
   0  -4  -8   23.60    3.40
   0   4   8   27.10    6.40
   0   4   8   24.00    5.40
  -1  -4  -8   10.60    5.00
  -1  -4  -8   17.80   11.10
  -1  -4  -8   14.90    3.10
   1   4   8   12.60    5.00
   7  -5  -8    2.40    5.00
   7  -5  -8   -1.60    4.20
  -7   5   8   -1.30    2.50
   6  -5  -8   10.20    5.10
   6  -5  -8    9.90    4.00
  -6   5   8    9.80    3.30
  -6   5   8    7.60    7.30
   5  -5  -8  134.49   12.90
   5  -5  -8  121.29    9.80
  -5   5   8  127.89    9.50
  -5   5   8  130.99   14.20
   4  -5  -8    1.10    4.10
   4  -5  -8    3.20    3.60
  -4   5   8    1.10    3.80
  -4   5   8    3.30    5.80
   3  -5  -8   -0.80    3.20
   3  -5  -8   -1.40    3.70
   3  -5  -8   -1.50    4.30
  -3   5   8   -3.50    5.50
  -3   5   8   -4.30    3.90
   2  -5  -8    4.40    4.50
   2  -5  -8    0.70    3.40
   2  -5  -8    4.70    3.20
  -2   5   8    3.80    6.00
  -2   5   8   -4.40    4.20
   1  -5  -8    4.90    3.40
  -1   5   8    7.70    4.60
   3  11  -9   -1.20    4.20
   3  11  -9    2.90    5.00
   3  11  -9   -4.50    4.50
  -3 -11   9   -7.00    4.00
   2  11  -9   18.60    5.40
   2  11  -9   12.50    4.80
  -2 -11   9   10.90    4.30
   1  11  -9   32.70    5.90
   1  11  -9   22.90    5.00
  -1 -11   9   13.80    4.90
   0  11  -9   -0.80    4.30
   0  11  -9   -0.80    5.30
  -1  11  -9   19.50    5.20
  -1  11  -9   20.30    6.00
   6  10  -9    8.80    4.60
   6  10  -9    9.60    4.70
   6  10  -9   12.20    4.30
   5  10  -9   10.60    4.30
   5  10  -9    9.50    4.50
   5  10  -9    4.70    4.70
   4  10  -9    1.20    4.00
   4  10  -9   -3.50    4.20
   4  10  -9    1.00    4.20
   3  10  -9    4.80    4.10
   3  10  -9    5.00    4.20
  -3 -10   9    0.10    3.60
   2  10  -9   25.70    5.40
  -2 -10   9   17.80    4.20
   1  10  -9   49.70    6.00
   1  10  -9   42.90    5.70
  -1 -10   9   57.59    8.70
   0  10  -9   20.60    5.10
   0  10  -9   20.10    5.00
   0 -10   9   14.40    4.70
  -1  10  -9   40.90    5.90
  -1  10  -9   50.79    6.50
   1 -10   9   39.90    7.30
  -2  10  -9   -1.90    4.90
  -2  10  -9    6.50    4.70
   2 -10   9   -0.50    2.60
  -3  10  -9   64.49    7.70
  -3  10  -9   86.99   12.40
   3 -10   9   73.19    8.30
   7   9  -9    8.10    4.50
   7   9  -9    7.80    4.20
   7   9  -9   10.10    4.40
   7   9  -9   12.00    6.10
   7   9  -9   10.00    2.70
   6   9  -9  265.17   13.50
   6   9  -9  267.37   15.90
   6   9  -9  289.27   15.80
   6   9  -9  284.87   16.50
   5   9  -9   73.59    9.20
   5   9  -9   62.29    9.10
   5   9  -9   66.89    8.60
   4   9  -9   32.70    4.80
   4   9  -9   37.20    4.90
   4   9  -9   38.70    4.70
   3   9  -9   12.90    3.70
   3   9  -9    8.80    4.30
  -3  -9   9   11.40    3.80
   2   9  -9  490.35   24.00
   2   9  -9  494.45   23.80
  -2  -9   9  463.45   23.30
   1   9  -9   11.00    4.20
   1   9  -9   23.60    4.50
  -1  -9   9   12.20    3.70
   0   9  -9  106.89   10.20
   0   9  -9  108.09   11.20
   0  -9   9   88.79    8.80
   0  -9   9   97.59    6.30
  -1   9  -9    0.00    5.40
  -1   9  -9   -1.40    4.40
  -1   9  -9   -1.70    4.20
   1  -9   9   -3.00    4.00
   1  -9   9   -1.60    2.30
  -2   9  -9   31.30    5.40
  -2   9  -9   36.40    7.10
  -2   9  -9   40.70    5.80
   2  -9   9   41.90    6.20
   2  -9   9   48.60    6.80
  -3   9  -9    0.00    4.40
   3  -9   9    1.50    3.50
  -4   9  -9   58.59    6.60
  -4   9  -9   49.00    7.30
   4  -9   9   68.19    9.10
   8   8  -9   12.20    7.00
   8   8  -9    8.50    4.10
   8   8  -9    7.20    4.00
   8   8  -9   10.90    3.70
   8   8  -9   11.90    4.10
   7   8  -9    9.10    4.00
   7   8  -9    6.80    4.90
   7   8  -9    8.00    3.10
   7   8  -9    6.60    3.70
   7   8  -9   15.10    4.40
   6   8  -9   88.49    8.70
   6   8  -9  100.49    7.40
   6   8  -9   89.69    9.40
   6   8  -9  107.49    9.70
   5   8  -9   17.70    3.60
   5   8  -9   29.80    4.60
   5   8  -9   16.70    4.00
   5   8  -9   18.20    4.00
   4   8  -9    8.30    3.60
   4   8  -9   10.30    2.20
   4   8  -9    4.10    3.30
   3   8  -9  132.39    9.90
   3   8  -9  120.59    9.80
  -3  -8   9  117.19    8.60
   2   8  -9   57.09    7.90
   2   8  -9   61.89    8.20
  -2  -8   9   45.20    4.50
  -2  -8   9   57.59    6.60
   1   8  -9   -2.10    4.00
   1   8  -9    0.70    3.50
  -1  -8   9   -3.50    1.90
  -1  -8   9    1.30    3.00
   0   8  -9  115.89   10.50
   0   8  -9  113.89    9.70
   0   8  -9  115.19   10.40
   0  -8   9  109.19    7.50
  -1   8  -9   31.00    5.10
  -1   8  -9   32.30    5.00
   1  -8   9   37.70    5.90
   1  -8   9   26.30    4.30
  -2   8  -9   73.99   10.90
  -2   8  -9   98.49   10.80
  -2   8  -9   78.29    8.40
   2  -8   9   79.69   10.00
  -3   8  -9   -0.60    5.70
  -3   8  -9   -4.10    4.90
  -3   8  -9    4.80    6.60
   3  -8   9   -4.90    3.20
   3  -8   9    1.50    5.30
  -4   8  -9    9.50    4.20
  -4   8  -9    3.70    5.00
   4  -8   9    2.00    4.00
   9   7  -9    9.30    4.20
   9   7  -9    9.90    7.10
   9   7  -9    9.80    3.60
   9   7  -9    8.10    3.70
   8   7  -9    8.70    3.30
   8   7  -9   13.10    5.40
   8   7  -9   15.40    4.30
   8   7  -9    7.90    3.50
   8   7  -9   19.70    4.00
   7   7  -9  204.28   11.60
   7   7  -9  182.28   11.80
   7   7  -9  188.48   11.30
   7   7  -9  187.08   12.90
   7   7  -9  199.08   12.40
   6   7  -9   66.89    7.40
   6   7  -9   77.39    7.00
   6   7  -9   65.29    8.20
   6   7  -9   63.09    5.80
   5   7  -9   74.79    8.40
   5   7  -9   76.59    7.60
   5   7  -9   61.49    7.60
   5   7  -9   74.29    6.30
   4   7  -9  860.51   39.30
   4   7  -9  856.41   39.20
   4   7  -9  874.91   38.40
   3   7  -9   48.00    5.40
   3   7  -9   51.89    7.60
  -3  -7   9   69.09    6.40
  -3  -7   9   49.40    5.20
   2   7  -9   38.80    4.60
  -2  -7   9   49.50    5.80
  -2  -7   9   42.00    5.10
   1   7  -9  435.86   22.00
   1   7  -9  475.75   22.20
  -1  -7   9  444.96   21.50
  -1  -7   9  439.36   20.70
   0   7  -9   63.99    8.30
   0   7  -9   72.69    8.50
   0   7  -9   68.09    8.10
   0  -7   9   67.09    7.30
   0  -7   9   63.39    6.40
  -1   7  -9   76.19    8.60
  -1   7  -9   83.69    8.50
  -1   7  -9   62.29    6.70
   1  -7   9   74.89    7.20
  -2   7  -9    2.10    3.80
  -2   7  -9    7.00    4.10
  -2   7  -9   -6.80    7.90
   2  -7   9    1.10    2.90
   2  -7   9   -4.20    3.10
  -3   7  -9    4.60    4.10
  -3   7  -9    4.30    4.20
  -3   7  -9    4.40    5.10
   3  -7   9   -6.90    4.10
   3  -7   9    2.40    3.40
  -4   7  -9  185.48   13.00
  -4   7  -9  212.28   15.00
   4  -7   9  191.68   12.70
   4  -7   9  217.38   23.60
  -5   7  -9   13.50    5.20
  -5   7  -9   14.30    5.80
   5  -7   9   12.40    4.80
   9   6  -9   -4.10    2.90
   9   6  -9   -0.40    7.10
   9   6  -9    2.40    3.70
   9   6  -9    3.30    3.30
   8   6  -9   92.79    9.40
   8   6  -9   74.39    7.90
   8   6  -9   84.69   11.50
   8   6  -9   98.39    9.20
   8   6  -9   73.39    7.20
   7   6  -9  212.58   12.20
   7   6  -9  216.38   11.90
   7   6  -9  192.48   11.00
   7   6  -9  204.88   13.00
   7   6  -9  189.18   12.80
   6   6  -9   27.10    3.60
   6   6  -9   27.00    4.40
   6   6  -9   27.10    4.30
   5   6  -9  236.48   12.60
   5   6  -9  240.58   13.40
   4   6  -9 1050.09   46.90
   4   6  -9 1076.09   47.70
  -4  -6   9 1058.59   46.80
   3   6  -9   70.39    6.50
   3   6  -9   82.49    7.90
  -3  -6   9   74.99    6.30
   2   6  -9   18.90    3.30
   2   6  -9   21.70    3.90
   2   6  -9   19.10    2.80
  -2  -6   9   17.20    3.10
  -2  -6   9   18.50    2.80
   1   6  -9  281.77   14.90
   1   6  -9  273.87   15.30
  -1  -6   9  290.67   14.20
  -1  -6   9  280.37   14.60
   0   6  -9 1972.80   81.19
   0   6  -9 1771.02   81.09
   0  -6   9 1777.02   80.69
   0  -6   9 1854.91   80.39
  -1   6  -9  547.95   27.40
  -1   6  -9  634.64   27.40
   1  -6   9  543.45   26.70
   1  -6   9  565.74   26.50
  -2   6  -9   11.10    4.10
  -2   6  -9    4.90    3.70
   2  -6   9    6.20    3.50
   2  -6   9    7.50    3.10
  -3   6  -9  114.09   10.60
  -3   6  -9  117.19   14.20
   3  -6   9  103.79    9.40
   3  -6   9  106.59    9.80
  -4   6  -9   81.29   12.70
  -4   6  -9   64.59    8.80
  -4   6  -9   82.99   10.90
   4  -6   9   68.69    9.10
   4  -6   9   54.29    6.70
  -5   6  -9    3.60    4.20
  -5   6  -9    7.10    5.10
   5  -6   9    1.00    4.50
  10   5  -9    7.20    4.10
  10   5  -9   -2.50    3.10
  10   5  -9    4.50    4.30
   9   5  -9   93.69    7.70
   9   5  -9   76.79    6.30
   9   5  -9   92.49   13.00
   9   5  -9  106.79   10.10
   8   5  -9 1145.69   52.09
   8   5  -9 1223.08   53.59
   8   5  -9 1165.98   53.59
   8   5  -9 1240.48   54.09
   7   5  -9    0.20    3.30
   7   5  -9    3.40    2.00
   7   5  -9    5.00    3.50
   7   5  -9   -1.20    3.10
   6   5  -9  174.58   10.70
   6   5  -9  169.78   10.70
   6   5  -9  175.58   10.90
   5   5  -9  429.96   20.30
   5   5  -9  419.16   20.80
   4   5  -9  536.35   25.30
   4   5  -9  522.95   25.70
   4   5  -9  569.84   25.10
  -4  -5   9  560.54   25.30
   3   5  -9  388.96   17.50
   3   5  -9  330.87   18.20
   3   5  -9  349.07   17.50
  -3  -5   9  375.26   17.50
   2   5  -9  326.77   17.10
   2   5  -9  335.07   16.50
   2   5  -9  345.97   16.70
  -2  -5   9  333.27   16.70
  -2  -5   9  347.07   16.40
   1   5  -9 1981.20   91.69
   1   5  -9 2250.47   91.59
  -1  -5   9 2056.39   91.49
  -1  -5   9 2099.59   91.39
   0   5  -9 2395.36   97.69
   0   5  -9 2145.69   97.59
   0  -5   9 2201.38   97.39
   0  -5   9 2196.08   97.19
  -1   5  -9   15.10    3.80
   1  -5   9   20.10    3.60
   1  -5   9   15.40    3.30
  -2   5  -9   18.50    3.70
  -2   5  -9   24.80    4.20
   2  -5   9   22.00    3.40
   2  -5   9   20.10    3.60
  -3   5  -9   35.20    5.00
  -3   5  -9   43.60    5.50
   3  -5   9   62.19    7.70
   3  -5   9   50.99    7.60
  -4   5  -9  134.19   13.30
  -4   5  -9  154.08   12.90
   4  -5   9  151.88   11.40
   4  -5   9  156.48   11.60
  -5   5  -9    2.30    5.00
   5  -5   9   -4.80    5.90
   5  -5   9   -4.80    4.50
  10   4  -9  346.57   20.30
  10   4  -9  397.06   20.80
   9   4  -9  693.83   34.70
   9   4  -9  742.53   34.10
   8   4  -9    1.50    3.60
   8   4  -9    5.30    3.70
   8   4  -9    6.10    3.50
   7   4  -9   21.80    3.40
   7   4  -9   26.10    3.70
   7   4  -9   29.40    4.00
   7   4  -9   29.80    3.50
   7   4  -9   19.60    3.80
   6   4  -9  440.36   20.90
   6   4  -9  427.36   19.40
   6   4  -9  437.46   20.90
   6   4  -9  395.36   20.80
  -6  -4   9  439.36   20.60
   5   4  -9  982.00   45.40
   5   4  -9  995.20   45.30
   5   4  -9 1031.40   44.40
  -5  -4   9 1041.70   45.20
   4   4  -9 1836.92   82.59
   4   4  -9 1978.60   81.89
   4   4  -9 1835.32   82.39
  -4  -4   9 1889.41   82.39
   3   4  -9  900.71   41.30
   3   4  -9  881.31   41.10
   3   4  -9  973.40   40.80
   2   4  -9  983.80   44.50
   2   4  -9  971.60   44.30
   2   4  -9 1025.90   44.00
  -2  -4   9  988.00   44.40
   1   4  -9   15.60    3.30
   1   4  -9   23.00    3.20
   1   4  -9   17.30    3.90
  -1  -4   9   21.10    3.20
  -1  -4   9   18.70    3.10
   0   4  -9  480.55   24.20
   0   4  -9  528.75   24.00
   0  -4   9  513.45   23.90
   0  -4   9  510.45   23.80
  -1   4  -9    3.30    3.50
  -1   4  -9    3.10    2.90
   1  -4   9   -0.90    2.90
   1  -4   9   -0.80    2.70
  -2   4  -9  109.49    8.70
  -2   4  -9  110.49    9.70
   2  -4   9  119.39    8.90
   2  -4   9  112.89    8.60
  -3   4  -9  250.07   13.80
  -3   4  -9  224.98   14.00
   3  -4   9  216.98   13.60
   3  -4   9  219.28   13.20
  -4   4  -9  144.79   13.40
  -4   4  -9  128.09   14.70
   4  -4   9  149.49   11.30
   4  -4   9  163.08   12.00
  -5   4  -9   -6.80    4.80
   5  -4   9   -5.80    5.30
  10   3  -9  110.39   11.90
   9   3  -9  120.99   11.90
   9   3  -9  122.09   13.90
   9   3  -9  116.49   10.70
   8   3  -9   94.89    9.20
   8   3  -9   99.69    9.70
   8   3  -9  107.89    9.60
   7   3  -9  118.89    8.50
   7   3  -9  111.59    9.50
   7   3  -9  105.39    9.10
   6   3  -9   20.00    3.60
   6   3  -9   12.80    3.10
   6   3  -9   11.70    3.30
   6   3  -9   21.40    3.10
  -6  -3   9   17.50    3.30
   5   3  -9 1050.09   47.40
   5   3  -9 1082.99   46.30
   5   3  -9  994.20   47.40
  -5  -3   9 1114.09   47.40
   4   3  -9  180.78   10.90
   4   3  -9  175.28   10.80
   4   3  -9  178.48    9.50
  -4  -3   9  195.88   10.60
   3   3  -9  233.58   12.60
   3   3  -9  210.68   11.70
   3   3  -9  226.58   12.80
  -3  -3   9  249.28   12.50
   2   3  -9  353.66   16.60
   2   3  -9  315.17   17.60
   2   3  -9  348.97   17.40
  -2  -3   9  365.36   17.20
   1   3  -9  563.74   27.70
   1   3  -9  579.24   27.70
   1   3  -9  623.14   27.20
  -1  -3   9  611.94   27.60
   0   3  -9  142.99    8.80
   0   3  -9  118.69    9.50
   0  -3   9  153.08    9.00
   0  -3   9  127.19    9.20
  -1   3  -9    1.10    2.80
  -1   3  -9    1.10    3.20
   1  -3   9   -0.40    2.70
   1  -3   9   -0.90    2.60
  -2   3  -9    0.50    3.40
  -2   3  -9    1.70    3.50
   2  -3   9    2.00    2.90
   2  -3   9    0.20    3.00
  -3   3  -9    4.30    3.90
   3  -3   9   -1.70    3.30
  -4   3  -9    1.90    5.50
  -4   3  -9    0.40    4.10
   4  -3   9   -1.40    4.30
   4  -3   9    6.50    4.20
  -5   3  -9   -4.70    5.20
   5  -3   9   -1.90    5.20
  10   2  -9    2.80    4.70
  10   2  -9    7.70    3.40
   9   2  -9  243.88   15.90
   9   2  -9  254.17   13.10
   9   2  -9  235.08   15.60
   8   2  -9   89.89    9.50
   8   2  -9   92.79    8.60
   7   2  -9    7.90    3.50
   7   2  -9    9.40    3.40
   7   2  -9    2.90    2.80
  -7  -2   9    3.20    3.10
   6   2  -9  252.07   13.60
   6   2  -9  242.28   13.80
   6   2  -9  253.97   14.40
  -6  -2   9  252.17   13.70
   5   2  -9   77.89    7.70
   5   2  -9   73.59    8.10
   5   2  -9   83.69    5.00
  -5  -2   9   78.19    7.30
   4   2  -9 1020.10   44.40
   4   2  -9  988.00   45.40
   4   2  -9  993.40   45.60
  -4  -2   9 1056.09   45.50
   3   2  -9 5018.00  215.98
   3   2  -9 4903.71  216.58
   3   2  -9 4932.61  216.68
  -3  -2   9 5221.28  216.68
   2   2  -9 1128.39   47.50
   2   2  -9 1027.70   48.00
   2   2  -9 1039.20   48.20
  -2  -2   9 1100.29   48.10
   1   2  -9   -5.80    3.10
   1   2  -9    2.80    2.40
  -1  -2   9   -1.40    2.60
   0   2  -9   23.40    3.30
   0   2  -9   21.90    3.70
   0  -2   9   18.00    3.00
   0  -2   9   17.60    3.40
  -1   2  -9  148.49    9.90
  -1   2  -9  153.08    9.80
   1  -2   9  149.99    9.80
   1  -2   9  155.98    9.90
   1  -2   9  125.19   10.20
  -2   2  -9  178.28   11.10
  -2   2  -9  156.18   11.50
   2  -2   9  176.18   11.00
   2  -2   9  165.88   12.00
   2  -2   9  182.28   11.70
  -3   2  -9    1.00    3.80
  -3   2  -9    1.00    3.80
   3  -2   9   -5.90    3.30
   3  -2   9   -4.70    3.30
   3  -2   9   -0.80    3.70
  -4   2  -9    8.40    3.40
  -4   2  -9    9.90    4.30
   4  -2   9   14.30    4.90
   4  -2   9   13.90    8.20
   4  -2   9   12.00    4.20
  -5   2  -9   48.20    5.90
  -5   2  -9   39.80    4.90
   5  -2   9   46.60    6.60
   5  -2   9   37.50    6.20
  10   1  -9   12.90    3.70
  10   1  -9   11.60    5.00
   9   1  -9   95.09    7.70
   9   1  -9   91.99   10.10
   9   1  -9  101.09   11.30
   8   1  -9   34.10    3.90
   8   1  -9   26.10    4.70
   8   1  -9   22.80    4.30
   7   1  -9   29.60    3.60
   7   1  -9   32.10    4.40
   7   1  -9   31.90    4.70
  -7  -1   9   48.70    6.60
   6   1  -9   -1.70    3.10
   6   1  -9   -1.30    2.80
   6   1  -9    2.90    3.00
  -6  -1   9    0.30    2.90
   5   1  -9  340.57   17.60
   5   1  -9  343.67   18.00
   5   1  -9  354.26   15.80
  -5  -1   9  346.37   17.40
   4   1  -9    0.30    3.00
   4   1  -9    0.70    2.90
  -4  -1   9    3.40    2.80
   3   1  -9 4463.55  192.98
   3   1  -9 4431.76  193.18
   3   1  -9 4474.55  192.28
  -3  -1   9 4494.05  192.98
   2   1  -9 3166.18  138.19
   2   1  -9 3269.17  137.49
   2   1  -9 3137.59  137.89
  -2  -1   9 2976.20  137.49
  -2  -1   9 3350.96  138.09
   1   1  -9    2.80    3.30
   1   1  -9    5.00    3.10
   1   1  -9    7.00    2.60
  -1  -1   9    5.70    2.90
  -1  -1   9    6.50    2.90
   0   1  -9  932.41   41.50
   0   1  -9  961.80   41.70
   0  -1   9  936.81   41.80
   0  -1   9  865.81   41.60
  -1   1  -9 1907.81   82.09
  -1   1  -9 1899.61   81.79
   1  -1   9 1895.81   82.29
   1  -1   9 1771.92   82.09
  -2   1  -9  162.68   11.30
  -2   1  -9  168.78   11.50
  -2   1  -9  163.58   10.40
   2  -1   9  187.88   12.00
   2  -1   9  171.58   12.00
  -3   1  -9   10.80    3.10
  -3   1  -9   10.30    4.00
  -3   1  -9   11.40    5.20
   3  -1   9    8.80    5.00
   3  -1   9    8.00    3.80
   3  -1   9   11.90    4.50
  -4   1  -9    1.30    3.80
  -4   1  -9    5.00    4.00
   4  -1   9   -1.10    4.20
   4  -1   9    3.80    4.90
  10   0  -9    4.10    5.40
  10   0  -9    2.30    3.50
   9   0  -9   39.60    4.50
   9   0  -9   35.50    5.60
   9   0  -9   36.90    5.70
   8   0  -9  201.38   13.70
   8   0  -9  175.28   11.80
   8   0  -9  183.68   10.90
  -8   0   9  165.58   12.30
   7   0  -9  206.58   11.70
   7   0  -9  219.38   13.90
   7   0  -9  213.88   12.40
  -7   0   9  197.28   12.70
   6   0  -9    1.10    2.90
   6   0  -9    4.10    3.60
   6   0  -9   -2.70    2.80
  -6   0   9   -1.30    2.90
   5   0  -9  143.79   10.60
   5   0  -9  146.09   10.10
   5   0  -9  141.09    9.50
   5   0  -9  151.38    7.50
   5   0  -9  132.09    9.00
  -5   0   9  136.59    9.50
   4   0  -9   67.09    7.40
   4   0  -9   68.99    8.00
   4   0  -9   57.09    5.30
   4   0  -9   55.99    6.20
  -4   0   9   51.99    5.10
  -4   0   9   67.39    6.90
   3   0  -9    0.00    3.10
   3   0  -9   -1.80    2.30
   3   0  -9   -1.40    2.20
   3   0  -9   -3.70    2.80
  -3   0   9   -2.10    2.60
  -3   0   9   -2.60    2.10
   2   0  -9   96.59    8.00
   2   0  -9  105.79    9.10
   2   0  -9  111.49    7.50
   2   0  -9  110.49    8.40
  -2   0   9  106.09    8.40
  -2   0   9  105.19    7.60
   1   0  -9   10.60    3.10
   1   0  -9    4.70    2.80
   1   0  -9    4.70    2.50
   1   0  -9   10.00    3.50
  -1   0   9    8.00    3.10
  -1   0   9    6.20    3.00
   0   0  -9  325.27   16.20
   0   0  -9  299.77   15.90
   0   0  -9  315.37   16.30
   0   0   9  324.07   16.60
   0   0   9  305.57   16.80
  -1   0  -9 1398.16   61.39
  -1   0  -9 1359.56   61.29
  -1   0  -9 1407.46   61.89
   1   0   9 1394.46   62.19
  -2   0  -9  303.07   17.10
  -2   0  -9  287.97   15.40
  -2   0  -9  292.87   15.60
   2   0   9  298.97   17.40
  -3   0  -9   32.20    4.80
  -3   0  -9   31.40    4.20
  -3   0  -9   27.60    7.50
   3   0   9   28.00    5.60
  -4   0  -9    6.80    3.90
  -4   0  -9   13.60    4.60
   4   0   9   12.90    5.50
  10  -1  -9   98.79   10.20
  10  -1  -9  104.79   13.60
   9  -1  -9  113.09   10.70
   9  -1  -9  103.99   12.30
   9  -1  -9   82.59    9.00
   8  -1  -9  571.74   27.60
   8  -1  -9  549.65   26.80
   8  -1  -9  620.64   28.80
  -8   1   9  542.75   28.20
   7  -1  -9  751.42   33.20
   7  -1  -9  656.43   35.20
   7  -1  -9  711.13   32.70
  -7   1   9  724.03   33.60
   6  -1  -9   -2.60    3.50
   6  -1  -9   -1.80    3.10
   6  -1  -9    2.10    3.90
  -6   1   9   -3.80    3.10
   5  -1  -9  169.68   10.20
   5  -1  -9  167.88   10.60
   5  -1  -9  122.89    9.50
   5  -1  -9  161.98   11.60
  -5   1   9  141.59    8.20
  -5   1   9  174.88   10.70
   4  -1  -9  124.39    9.40
   4  -1  -9  133.89    8.40
   4  -1  -9  117.99   10.20
   4  -1  -9  126.69    7.50
  -4   1   9  111.39    7.50
  -4   1   9  120.49    9.30
   3  -1  -9  118.19    8.20
   3  -1  -9  118.99    7.80
   3  -1  -9  115.59    9.60
   3  -1  -9  122.89    8.70
  -3   1   9  113.19    9.00
  -3   1   9  112.19    7.90
   2  -1  -9    3.50    3.30
   2  -1  -9    0.40    2.70
   2  -1  -9    1.80    3.10
   2  -1  -9    1.50    2.70
  -2   1   9    2.10    2.80
  -2   1   9   -0.60    3.00
   1  -1  -9   42.10    6.90
   1  -1  -9   44.90    6.40
   1  -1  -9   62.09    6.90
   1  -1  -9   46.80    5.50
  -1   1   9   46.70    7.50
  -1   1   9   47.30    5.00
   0  -1  -9   -4.30    3.00
   0  -1  -9    2.00    3.20
   0  -1  -9   -3.80    3.20
   0   1   9    7.10    3.40
   0   1   9   -4.40    3.60
  -1  -1  -9   69.69    7.90
  -1  -1  -9   66.19    7.60
  -1  -1  -9   80.29    9.40
   1   1   9   77.49   10.70
   1   1   9   80.09   10.60
  -2  -1  -9   20.40    3.70
  -2  -1  -9   17.20    4.00
  -2  -1  -9   11.70    5.90
   2   1   9   13.80    4.50
  -3  -1  -9    9.30    4.00
  -3  -1  -9   10.40    4.30
   3   1   9   12.70    5.40
   9  -2  -9   42.50    5.80
   9  -2  -9   39.90    5.70
   9  -2  -9   45.00    6.70
   8  -2  -9  235.28   16.80
   8  -2  -9  225.68   13.90
   8  -2  -9  229.98   14.30
  -8   2   9  220.18   16.50
   7  -2  -9   33.30    4.80
   7  -2  -9   28.70    4.70
   7  -2  -9   36.50    4.80
  -7   2   9   35.80    5.70
   6  -2  -9  343.07   17.50
   6  -2  -9  353.16   19.20
   6  -2  -9  348.87   17.70
  -6   2   9  314.67   15.50
  -6   2   9  344.57   18.70
   5  -2  -9   94.79    8.30
   5  -2  -9   92.89    8.20
  -5   2   9   91.89    6.50
  -5   2   9   93.69    9.40
   4  -2  -9  741.93   38.50
   4  -2  -9  817.62   36.20
   4  -2  -9  813.52   36.50
  -4   2   9  815.72   36.90
  -4   2   9  779.92   35.60
   3  -2  -9  417.26   24.60
   3  -2  -9  452.75   21.80
   3  -2  -9  469.45   21.30
   3  -2  -9  450.25   21.70
  -3   2   9  440.66   21.30
  -3   2   9  439.26   22.20
   2  -2  -9   -2.10    3.20
   2  -2  -9    0.00    3.50
   2  -2  -9   -0.50    4.70
   2  -2  -9    1.30    3.10
  -2   2   9   -3.20    3.50
  -2   2   9   -2.60    3.30
   1  -2  -9   25.00    4.30
   1  -2  -9   23.70    4.00
   1  -2  -9   23.80    3.90
   1  -2  -9   20.80    4.80
  -1   2   9   24.70    4.70
  -1   2   9   22.10    4.30
   0  -2  -9   32.40    4.70
   0  -2  -9   35.30    4.30
   0  -2  -9   40.10    5.00
   0   2   9   39.60    5.30
   0   2   9   35.20    5.40
  -1  -2  -9   98.49    8.10
  -1  -2  -9   83.79   11.90
  -1  -2  -9   94.39    9.40
   1   2   9  104.99   10.70
  -2  -2  -9   19.00    4.40
  -2  -2  -9   10.00    3.90
   2   2   9   22.30    5.40
   9  -3  -9    0.90    6.40
   8  -3  -9  106.29   10.50
   8  -3  -9   96.99   12.90
   8  -3  -9  121.49   13.70
   7  -3  -9  606.64   30.30
   7  -3  -9  578.94   29.20
   7  -3  -9  572.04   28.30
  -7   3   9  625.44   32.50
   6  -3  -9   -1.60    4.90
   6  -3  -9   -1.50    4.60
   6  -3  -9    0.90    3.90
  -6   3   9    2.40    2.30
   5  -3  -9    9.10    4.30
   5  -3  -9    7.70    4.40
   5  -3  -9    7.40    3.90
  -5   3   9    5.40    4.80
  -5   3   9    5.60    2.70
   4  -3  -9   70.39    8.40
   4  -3  -9   80.59   10.70
   4  -3  -9   68.49   10.20
   4  -3  -9   83.09    9.20
  -4   3   9   73.29   10.90
  -4   3   9   79.69    7.70
   3  -3  -9   -1.00    4.10
   3  -3  -9    1.00    4.20
   3  -3  -9    7.20    3.50
  -3   3   9    1.80    4.50
  -3   3   9    1.10    3.20
   2  -3  -9   36.80    5.50
   2  -3  -9   50.29    7.70
   2  -3  -9   41.80    4.80
   2  -3  -9   41.00    5.80
  -2   3   9   40.00    5.20
  -2   3   9   33.40    5.70
   1  -3  -9  103.79    9.00
   1  -3  -9   90.39    9.70
   1  -3  -9  118.09   12.00
   1  -3  -9   89.79   10.40
  -1   3   9  104.59   13.20
  -1   3   9   94.59   10.50
   0  -3  -9  122.59   13.10
   0  -3  -9  106.89   12.70
   0  -3  -9  118.99    9.10
   0   3   9  134.29   11.80
  -1  -3  -9   26.30    4.30
   1   3   9   22.80    5.80
   7  -4  -9    6.30    5.30
   7  -4  -9   10.50    4.30
  -7   4   9   12.50    2.80
   6  -4  -9   83.29    9.30
   6  -4  -9   60.49    7.30
  -6   4   9   77.39    6.90
   5  -4  -9   31.50    4.80
   5  -4  -9   33.30    5.90
  -5   4   9   31.10    4.10
   4  -4  -9    0.20    4.50
   4  -4  -9    7.80    4.20
   4  -4  -9    1.90    4.10
  -4   4   9    8.20    3.60
   3  -4  -9   -1.70    4.90
   3  -4  -9   -0.60    3.80
   3  -4  -9    1.40    3.90
  -3   4   9    4.80    3.70
   2  -4  -9  128.09   14.00
   2  -4  -9  131.49   10.30
  -2   4   9  137.19   11.60
   1  -4  -9   36.70    4.50
   1  -4  -9   37.20    6.70
  -1   4   9   36.50    5.70
   5  10 -10   29.50    5.50
   5  10 -10   29.40    5.00
   5  10 -10   25.40    6.30
   4  10 -10   -5.00    4.90
   4  10 -10   11.20    4.80
   4  10 -10    7.50    4.20
   3  10 -10   32.80    5.10
   3  10 -10   37.10    5.60
  -3 -10  10   33.00    6.00
   2  10 -10    3.40    4.60
   2  10 -10    5.30    4.80
  -2 -10  10   -1.10    4.40
   1  10 -10   -4.80    4.90
   1  10 -10    0.10    4.80
  -1 -10  10   -7.30    5.20
   0  10 -10    6.60    5.20
   0  10 -10    8.70    4.70
  -1  10 -10   15.00    5.30
  -1  10 -10   17.40    5.90
   1 -10  10   17.30    2.90
   6   9 -10   -0.70    5.70
   6   9 -10    2.60    4.50
   6   9 -10    4.00    2.70
   6   9 -10   -4.50    4.00
   5   9 -10  132.79   10.80
   5   9 -10   99.39   13.20
   5   9 -10  121.29   11.80
   5   9 -10  116.79    7.50
   4   9 -10   19.50    4.60
   4   9 -10   16.50    5.90
   3   9 -10  330.77   18.70
   3   9 -10  339.17   18.20
  -3  -9  10  323.37   17.60
   2   9 -10   67.69    9.10
   2   9 -10   65.39    9.30
  -2  -9  10   58.99    8.00
  -2  -9  10   48.70    4.80
   1   9 -10    7.10    4.80
   1   9 -10    7.10    4.50
  -1  -9  10    9.30    4.10
  -1  -9  10    6.60    2.20
   0   9 -10   89.69   13.60
   0   9 -10   77.59   10.70
   0   9 -10   93.29   11.00
   0  -9  10   79.99   10.70
   0  -9  10   78.49    6.80
  -1   9 -10  259.47   17.00
  -1   9 -10  301.37   17.90
  -1   9 -10  284.97   27.20
   1  -9  10  271.97   14.60
  -2   9 -10   19.20    5.50
  -2   9 -10   19.80    5.30
   2  -9  10   18.80    4.00
   8   8 -10   21.50    4.20
   8   8 -10   26.80    4.90
   8   8 -10   14.90    4.50
   8   8 -10   14.10    4.30
   7   8 -10   31.90    4.10
   7   8 -10   27.00    4.60
   7   8 -10   28.40    4.60
   7   8 -10   25.70    6.50
   7   8 -10   25.30    6.40
   6   8 -10    1.60    5.20
   6   8 -10   -2.90    4.70
   6   8 -10    3.90    3.90
   6   8 -10    1.30    2.80
   5   8 -10   -0.70    2.50
   5   8 -10   -4.70    3.10
   5   8 -10    0.70    3.70
   5   8 -10    1.40    4.20
   4   8 -10  178.78    9.90
   4   8 -10  178.28   12.50
   4   8 -10  167.58   11.70
   3   8 -10  274.47   15.30
   3   8 -10  261.97   15.80
  -3  -8  10  257.57   14.10
  -3  -8  10  243.38   12.80
   2   8 -10   42.80    8.20
   2   8 -10   61.69    8.80
  -2  -8  10   49.10    5.50
  -2  -8  10   59.89    7.30
   1   8 -10  111.69   11.00
   1   8 -10  112.79   11.20
   1   8 -10  123.29   10.40
  -1  -8  10  107.19    8.00
  -1  -8  10  122.59    9.70
   0   8 -10   30.10    5.60
   0   8 -10   27.20    4.80
   0   8 -10   30.50    5.60
   0  -8  10   27.50    4.80
   0  -8  10   27.10    3.70
  -1   8 -10  644.64   31.10
  -1   8 -10  599.24   30.30
  -1   8 -10  635.74   30.00
   1  -8  10  597.24   28.70
  -2   8 -10   19.90    5.30
  -2   8 -10   25.90    9.70
  -2   8 -10   29.50    4.90
   2  -8  10   20.80    4.40
  -3   8 -10    6.20    4.80
  -3   8 -10    7.20    5.50
   3  -8  10    6.00    4.30
   8   7 -10  105.39    9.00
   8   7 -10  146.39   10.70
   8   7 -10  115.19   15.20
   8   7 -10  118.99   11.30
   8   7 -10  107.39   12.00
   7   7 -10  300.67   23.80
   7   7 -10  338.47   19.10
   7   7 -10  326.17   16.60
   7   7 -10  319.77   17.20
   7   7 -10  344.47   17.30
   6   7 -10    3.20    3.90
   6   7 -10   10.70    3.60
   6   7 -10    8.70    4.20
   6   7 -10   10.20    3.20
   5   7 -10  430.96   21.70
   5   7 -10  430.36   20.60
   4   7 -10  282.27   14.20
   4   7 -10  287.97   15.60
  -4  -7  10  267.47   14.00
   3   7 -10  702.63   29.40
   3   7 -10  594.14   28.20
   3   7 -10  591.34   29.30
  -3  -7  10  587.44   28.00
   2   7 -10  273.77   14.90
   2   7 -10  265.77   15.30
  -2  -7  10  266.77   13.80
  -2  -7  10  266.37   14.40
   1   7 -10    4.70    4.20
   1   7 -10   -4.60    3.50
  -1  -7  10    0.50    2.70
  -1  -7  10    1.70    2.90
   0   7 -10  469.15   22.70
   0  -7  10  444.46   21.40
   0  -7  10  422.06   22.10
  -1   7 -10  391.66   20.80
  -1   7 -10  427.46   21.00
   1  -7  10  352.26   20.20
   1  -7  10  378.46   19.40
  -2   7 -10  104.79   11.50
  -2   7 -10   86.79   11.50
  -2   7 -10  103.19   12.60
   2  -7  10   81.69    9.20
   2  -7  10   94.69   11.30
  -3   7 -10    7.90    5.10
  -3   7 -10   12.80    4.40
   3  -7  10   12.90    4.00
  -4   7 -10    1.90    5.60
  -4   7 -10    2.60    4.60
   4  -7  10    0.40    4.40
   9   6 -10  368.76   18.40
   9   6 -10  429.26   20.90
   9   6 -10  386.66   20.90
   9   6 -10  371.66   19.40
   8   6 -10  616.64   28.80
   8   6 -10  625.94   31.70
   8   6 -10  674.53   30.30
   8   6 -10  628.94   30.60
   7   6 -10   41.20    5.70
   7   6 -10   63.09    8.70
   7   6 -10   58.89    8.90
   6   6 -10   30.10    4.30
   6   6 -10   29.50    4.60
   6   6 -10   31.30    4.00
   5   6 -10    9.00    2.90
   5   6 -10   13.50    3.70
  -5  -6  10    9.00    2.90
   4   6 -10  651.73   30.80
   4   6 -10  714.43   30.10
   4   6 -10  654.33   30.00
  -4  -6  10  590.84   30.40
   3   6 -10  163.18   10.60
   3   6 -10  150.38    9.60
   3   6 -10  142.29    9.30
  -3  -6  10  105.19   12.70
   2   6 -10  329.17   17.20
   2   6 -10  319.97   16.10
   2   6 -10  329.77   16.80
  -2  -6  10  323.57   16.20
  -2  -6  10  301.07   16.30
   1   6 -10 2649.53  106.19
   1   6 -10 2333.97  106.09
  -1  -6  10 2461.35  105.59
  -1  -6  10 2264.67  105.79
   0   6 -10   24.80    5.20
   0   6 -10   23.20    4.30
   0  -6  10   17.30    4.20
   0  -6  10   16.40    3.50
  -1   6 -10  187.78   12.00
   1  -6  10  172.08   11.10
   1  -6  10  148.09   11.30
  -2   6 -10   18.20    4.90
  -2   6 -10   17.10    4.80
   2  -6  10   15.90    4.00
   2  -6  10   23.40    4.90
  -3   6 -10   14.00    9.20
  -3   6 -10   15.40    5.50
   3  -6  10   19.50    3.90
   3  -6  10   20.50    6.30
  -4   6 -10    7.60    4.80
  -4   6 -10   10.80    5.40
   4  -6  10    7.90    4.50
   9   5 -10    0.50    4.40
   8   5 -10  124.19    7.20
   8   5 -10   98.29   10.40
   8   5 -10  119.49    7.20
   8   5 -10  120.29   10.60
   8   5 -10  108.29   12.20
   7   5 -10  210.88   10.20
   7   5 -10  191.48   12.70
   7   5 -10  188.28   12.70
   7   5 -10  174.18   12.90
   6   5 -10    7.20    2.30
   6   5 -10    4.80    3.40
   6   5 -10    6.60    3.40
   6   5 -10    7.50    3.20
  -6  -5  10    8.70    3.10
   5   5 -10  108.49    9.10
   5   5 -10   93.39    8.30
   5   5 -10  101.39    7.00
  -5  -5  10   88.19    7.80
   4   5 -10  172.58   11.40
   4   5 -10  164.68   10.50
   4   5 -10  173.38    9.80
  -4  -5  10  159.88   10.00
   3   5 -10   20.30    3.40
   3   5 -10   22.80    4.10
   3   5 -10   19.10    3.50
  -3  -5  10   22.70    3.20
   2   5 -10  891.51   39.90
   2   5 -10  865.61   40.30
   2   5 -10  880.51   39.80
  -2  -5  10  890.81   39.70
   1   5 -10  906.71   42.70
   1   5 -10  978.70   42.40
  -1  -5  10  948.11   42.20
  -1  -5  10  911.91   42.30
   0   5 -10  340.37   16.80
   0   5 -10  316.67   17.50
   0  -5  10  306.87   16.50
   0  -5  10  309.87   16.50
  -1   5 -10  114.39   10.30
  -1   5 -10  109.29   10.00
   1  -5  10  120.09    9.50
   1  -5  10  120.29    9.50
  -2   5 -10   -1.10    5.10
  -2   5 -10   -3.90    4.20
   2  -5  10   -1.40    4.10
   2  -5  10    6.30    3.40
  -3   5 -10   16.80    5.30
  -3   5 -10   13.40    6.30
   3  -5  10   16.80    5.40
   3  -5  10   15.90    4.20
  -4   5 -10    5.20    5.50
   4  -5  10    3.20    4.80
   4  -5  10    4.80    7.70
  10   4 -10  278.57   17.20
  10   4 -10  245.78   16.10
   9   4 -10    0.10    4.00
   9   4 -10   -1.10    4.40
   8   4 -10  357.76   20.20
   8   4 -10  363.16   19.70
   8   4 -10  388.96   20.10
   7   4 -10  283.87   13.10
   7   4 -10  280.27   15.60
   7   4 -10  272.87   16.00
   7   4 -10  281.27   15.70
   6   4 -10   35.20    4.40
   6   4 -10   31.60    4.30
   6   4 -10   32.20    4.30
   6   4 -10   31.50    4.40
  -6  -4  10   26.30    3.90
   5   4 -10   11.20    3.20
   5   4 -10   11.40    3.10
   5   4 -10   12.50    2.40
  -5  -4  10   11.90    3.10
   4   4 -10  109.39    7.20
   4   4 -10  111.59    8.70
   4   4 -10  107.79    9.00
  -4  -4  10  107.69    8.40
   3   4 -10   99.59    8.40
   3   4 -10   93.69    9.00
   3   4 -10  100.39    7.30
  -3  -4  10   90.69    8.00
   2   4 -10 4907.71  216.78
   2   4 -10 4845.02  216.88
   2   4 -10 5167.88  216.58
  -2  -4  10 5159.78  216.68
   1   4 -10 1319.77   56.59
   1   4 -10 1236.78   56.79
  -1  -4  10 1274.77   56.59
  -1  -4  10 1263.57   56.49
   0   4 -10    0.30    3.00
   0   4 -10    2.10    3.30
   0  -4  10    2.30    3.00
   0  -4  10    4.70    3.00
  -1   4 -10  217.98   13.10
  -1   4 -10  203.48   12.80
   1  -4  10  199.18   12.50
   1  -4  10  216.58   12.50
  -2   4 -10  280.67   16.90
  -2   4 -10  296.87   16.80
   2  -4  10  284.57   16.20
   2  -4  10  295.27   16.20
  -3   4 -10  148.09   14.10
  -3   4 -10  160.88   12.80
   3  -4  10  130.09   12.20
   3  -4  10  135.59   12.50
  -4   4 -10    4.10    4.90
   4  -4  10    7.70    6.50
  10   3 -10   21.30    4.40
  10   3 -10   26.90    5.40
  10   3 -10   17.80    5.20
   9   3 -10    5.80    4.20
   9   3 -10    2.10    4.30
   9   3 -10   -2.90    6.50
   8   3 -10   20.80    4.60
   8   3 -10   22.00    4.60
   8   3 -10   17.80    4.40
   7   3 -10    1.00    3.50
   7   3 -10   -2.90    3.20
   7   3 -10   -1.70    3.80
  -7  -3  10   -4.50    3.30
   6   3 -10  366.36   18.50
   6   3 -10  356.66   16.40
   6   3 -10  374.86   18.80
   6   3 -10  330.17   18.50
  -6  -3  10  371.16   18.40
   5   3 -10   27.00    4.30
   5   3 -10   30.80    4.30
   5   3 -10   22.90    3.80
  -5  -3  10   21.40    3.40
   4   3 -10  279.37   15.20
   4   3 -10  275.37   15.00
   4   3 -10  276.87   13.50
  -4  -3  10  282.97   14.80
   3   3 -10  322.67   15.30
   3   3 -10  312.37   16.50
   3   3 -10  297.77   16.40
  -3  -3  10  317.47   16.10
   2   3 -10  101.19    9.00
   2   3 -10  108.49    7.50
   2   3 -10  101.49    9.30
  -2  -3  10   96.89    8.40
   1   3 -10  900.11   41.70
   1   3 -10  932.41   41.20
   1   3 -10  917.91   41.60
  -1  -3  10  916.51   41.40
   0   3 -10   81.59    8.50
   0   3 -10   75.09    7.80
   0  -3  10   89.59    7.70
  -1   3 -10  264.77   14.70
  -1   3 -10  242.98   14.40
   1  -3  10  253.07   14.60
   1  -3  10  256.27   14.40
  -2   3 -10 1414.06   62.99
  -2   3 -10 1398.36   63.29
   2  -3  10 1417.16   62.79
   2  -3  10 1422.86   63.19
  -3   3 -10  194.18   18.60
   3  -3  10  203.18   13.30
   3  -3  10  173.28   14.60
  -4   3 -10    8.70    5.10
   4  -3  10    6.20    5.90
  10   2 -10   49.10    6.60
  10   2 -10   63.59    8.70
   9   2 -10    9.40    3.70
   9   2 -10   -0.20    5.70
   9   2 -10    9.20    5.00
   9   2 -10    9.20    4.90
   8   2 -10   34.80    6.00
   8   2 -10   41.90    5.80
   8   2 -10   44.20    5.40
   7   2 -10  697.83   32.80
   7   2 -10  728.33   33.30
  -7  -2  10  675.53   32.70
   6   2 -10  258.07   14.20
   6   2 -10  259.87   14.60
   6   2 -10  239.28   11.50
   6   2 -10  233.78   14.30
  -6  -2  10  256.07   14.10
   5   2 -10   23.80    4.10
   5   2 -10   28.00    3.90
   5   2 -10   23.60    3.80
  -5  -2  10   25.80    3.80
   4   2 -10    4.80    3.50
   4   2 -10    2.00    2.00
   4   2 -10    1.80    3.20
  -4  -2  10    0.10    2.90
   3   2 -10    7.50    3.20
   3   2 -10    7.60    2.40
   3   2 -10    7.00    3.40
  -3  -2  10    5.50    2.90
   2   2 -10    5.70    3.40
   2   2 -10    7.10    2.50
   2   2 -10    4.40    3.40
  -2  -2  10    9.20    3.20
   1   2 -10   12.10    3.10
   1   2 -10   15.80    4.00
   1   2 -10   15.40    3.80
  -1  -2  10   11.30    3.20
   0   2 -10   17.20    3.40
   0   2 -10   18.10    4.10
   0  -2  10   13.20    3.80
   0  -2  10   11.30    3.20
  -1   2 -10    1.10    4.10
  -1   2 -10   -1.50    3.60
   1  -2  10    4.30    3.60
   1  -2  10   -4.80    3.80
  -2   2 -10  205.78   14.70
  -2   2 -10  231.68   13.70
   2  -2  10  215.48   14.70
   2  -2  10  214.98   14.20
   2  -2  10  228.98   13.60
  -3   2 -10  136.59   10.50
  -3   2 -10  162.68   12.00
   3  -2  10  142.79   12.20
   3  -2  10  145.99   12.80
  10   1 -10  154.08   11.90
  10   1 -10  171.08   15.00
   9   1 -10  155.58   13.50
   9   1 -10  135.39   10.30
   9   1 -10  124.29   13.10
   8   1 -10   93.49    8.60
   8   1 -10   89.59    9.60
   8   1 -10   97.29   11.60
  -8  -1  10   95.29   10.00
   7   1 -10  294.07   17.40
   7   1 -10  320.87   16.20
   7   1 -10  281.37   15.40
  -7  -1  10  281.67   16.30
   6   1 -10  973.50   44.00
   6   1 -10  973.20   44.70
   6   1 -10  989.20   44.50
   6   1 -10  984.60   45.00
  -6  -1  10  977.90   44.60
   5   1 -10  350.76   19.20
   5   1 -10  359.76   18.80
   5   1 -10  379.66   16.80
  -5  -1  10  358.76   18.60
   4   1 -10   52.99    5.20
   4   1 -10   56.19    7.50
   4   1 -10   39.40    5.00
  -4  -1  10   49.00    7.10
   3   1 -10  454.55   21.70
   3   1 -10  438.86   20.60
   3   1 -10  448.06   22.20
  -3  -1  10  424.16   21.60
   2   1 -10  835.72   36.90
   2   1 -10  838.92   38.00
   2   1 -10  815.42   37.50
  -2  -1  10  829.02   37.60
  -2  -1  10  775.42   36.90
   1   1 -10   34.40    4.40
   1   1 -10   34.00    5.10
   1   1 -10   46.20    6.60
  -1  -1  10   37.20    4.50
  -1  -1  10   34.60    4.40
   0   1 -10   22.40    4.00
   0   1 -10   22.90    4.00
   0   1 -10   19.70    3.50
   0  -1  10   30.60    4.50
   0  -1  10   25.10    4.40
  -1   1 -10    1.40    3.10
  -1   1 -10    5.20    3.80
  -1   1 -10    2.60    3.80
   1  -1  10    1.90    5.60
   1  -1  10    2.20    4.30
  -2   1 -10   80.89    8.30
  -2   1 -10   50.19    7.00
  -2   1 -10   81.09    9.20
   2  -1  10   73.39   10.70
  -3   1 -10   27.00    4.30
  -3   1 -10   33.90    5.20
   3  -1  10   36.10    6.20
  10   0 -10  329.87   20.90
   9   0 -10   25.40    6.00
   9   0 -10   29.10    6.10
   9   0 -10   33.80    5.10
   8   0 -10   19.30    3.90
   8   0 -10   16.10    5.00
   8   0 -10   14.90    4.60
  -8   0  10   14.20    5.50
   7   0 -10  579.24   28.00
   7   0 -10  574.84   28.90
   7   0 -10  624.34   28.70
   7   0 -10  631.64   29.60
  -7   0  10  575.84   29.10
   6   0 -10  579.14   32.80
   6   0 -10  615.34   28.70
   6   0 -10  604.34   30.70
   6   0 -10  585.24   28.00
  -6   0  10  614.04   29.10
   5   0 -10   35.50    4.50
   5   0 -10   27.90    4.40
   5   0 -10   26.50    5.60
   5   0 -10   21.40    3.40
  -5   0  10   21.30    4.10
   4   0 -10   -0.70    2.70
   4   0 -10    3.80    3.50
   4   0 -10    1.70    3.80
   4   0 -10   -1.90    2.50
  -4   0  10    3.30    2.80
   3   0 -10  836.22   36.10
   3   0 -10  790.42   36.70
   3   0 -10  811.02   37.40
   3   0 -10  789.22   36.30
  -3   0  10  765.52   36.00
  -3   0  10  801.82   36.80
   2   0 -10  368.86   18.10
   2   0 -10  384.96   18.10
   2   0 -10  361.36   18.70
  -2   0  10  342.37   18.00
  -2   0  10  358.56   19.10
   1   0 -10   -2.70    4.00
   1   0 -10    1.00    3.80
   1   0 -10    1.50    3.10
   1   0 -10   -1.30    2.60
  -1   0  10   -0.60    3.60
  -1   0  10   -0.20    3.30
   0   0 -10   30.00    4.60
   0   0 -10   18.00    3.70
   0   0 -10   29.60    4.40
   0   0  10   29.20    4.70
   0   0  10   26.80    5.00
  -1   0 -10   -2.90    4.50
  -1   0 -10   -5.20    3.40
  -1   0 -10    3.30    3.70
   1   0  10    2.80    3.90
  -2   0 -10  109.29   10.10
  -2   0 -10  106.29   10.00
   2   0  10  109.99   11.90
   9  -1 -10   16.00    5.80
   9  -1 -10   12.70    5.60
   9  -1 -10    9.60    6.50
   8  -1 -10    0.40    4.40
   8  -1 -10    8.80    4.40
   8  -1 -10    2.00    4.60
   7  -1 -10  151.68   11.10
   7  -1 -10  168.98   13.40
   7  -1 -10  124.99   11.20
  -7   1  10  118.49   13.60
   6  -1 -10  378.06   19.80
   6  -1 -10  407.36   20.60
   6  -1 -10  382.56   19.90
   6  -1 -10  390.56   21.10
  -6   1  10  368.36   21.00
   5  -1 -10   -2.00    3.90
   5  -1 -10   -0.80    3.30
   5  -1 -10   -0.20    4.00
   5  -1 -10   -0.60    3.50
  -5   1  10   -8.50    3.80
   4  -1 -10    8.30    4.10
   4  -1 -10    9.40    4.00
   4  -1 -10    8.00    3.90
   4  -1 -10   13.80    3.00
  -4   1  10    3.80    4.00
  -4   1  10   10.00    2.90
   3  -1 -10   34.00    4.10
   3  -1 -10   30.00    4.40
   3  -1 -10   34.50    5.30
   3  -1 -10   33.50    4.70
  -3   1  10   34.80    5.20
  -3   1  10   46.10    6.50
   2  -1 -10   34.50    4.70
   2  -1 -10   33.80    4.80
   2  -1 -10   28.20    5.00
   2  -1 -10   38.50    4.50
  -2   1  10   47.70    7.50
  -2   1  10   32.50    5.40
   1  -1 -10  117.39   10.10
   1  -1 -10  111.39    9.90
   1  -1 -10  126.49   12.40
   1  -1 -10  126.89   10.10
  -1   1  10  109.49   10.30
  -1   1  10  123.79   12.70
   0  -1 -10  163.88   11.90
   0  -1 -10  183.68   11.70
   0  -1 -10  163.48   12.60
   0   1  10  159.98   17.00
  -1  -1 -10   32.50    6.90
  -1  -1 -10   32.80    5.00
  -1  -1 -10   58.19    8.50
   1   1  10   42.10    6.10
   8  -2 -10   48.50    7.00
   8  -2 -10   45.70    6.00
   7  -2 -10   38.30    5.50
   7  -2 -10   43.20    7.20
   7  -2 -10   38.70    5.90
   6  -2 -10    2.50    4.30
   6  -2 -10   -2.30    4.70
   6  -2 -10   -2.20    5.00
   6  -2 -10    0.30    4.20
   5  -2 -10  196.48   12.20
   5  -2 -10  190.88   14.40
   5  -2 -10  179.18   13.60
  -5   2  10  184.98   10.20
  -5   2  10  168.98   15.10
   4  -2 -10  287.07   16.10
   4  -2 -10  307.37   17.50
   4  -2 -10  274.07   14.70
   4  -2 -10  262.57   16.70
  -4   2  10  282.87   14.80
   3  -2 -10   21.50    3.90
   3  -2 -10    4.70    5.10
   3  -2 -10   14.40    4.90
   3  -2 -10   18.60    4.50
  -3   2  10   19.80    3.90
  -3   2  10    9.40    5.40
   2  -2 -10    0.50    3.50
   2  -2 -10    5.10    4.00
   2  -2 -10   -0.40    4.50
  -2   2  10    3.50    3.50
   1  -2 -10   91.29    9.30
   1  -2 -10   95.49   10.60
  -1   2  10   85.29   11.70
   0  -2 -10    5.20    6.40
   0  -2 -10    7.20    4.20
   0   2  10    1.10    4.60
   7  -3 -10   20.90    4.90
   7  -3 -10   16.30    6.20
   6  -3 -10   15.20    5.00
   6  -3 -10   24.80    5.00
   6  -3 -10   16.50    5.50
  -6   3  10   22.90    3.30
   5  -3 -10  190.48   12.50
   5  -3 -10  201.98   13.70
   5  -3 -10  181.38   15.50
  -5   3  10  169.18   10.90
   4  -3 -10  230.08   14.20
   4  -3 -10  240.08   16.80
  -4   3  10  224.88   13.30
   3  -3 -10   17.90    5.60
   3  -3 -10   21.10    4.50
  -3   3  10   23.20    4.30
   2  -3 -10    0.70    5.20
   2  -3 -10   -2.00    4.10
   2  -3 -10    1.70    4.50
  -2   3  10   -0.30    4.20
   3  10 -11   51.39    6.70
   3  10 -11   81.29   11.00
   2  10 -11   82.29   12.10
   2  10 -11  101.39   11.70
   1  10 -11    9.80    5.10
   1  10 -11    7.50    4.90
   6   9 -11   20.80    4.60
   6   9 -11   29.80    3.70
   6   9 -11   25.10    5.20
   5   9 -11    2.50    2.50
   5   9 -11   -4.80    4.20
   5   9 -11    0.10    4.80
   5   9 -11    2.90    6.70
   4   9 -11   40.30    5.40
   4   9 -11   36.40    5.10
   3   9 -11  116.19   11.10
   3   9 -11  121.79   11.40
  -3  -9  11   85.49    7.10
   2   9 -11  111.39   11.00
   2   9 -11  105.69   13.70
   2   9 -11  107.49   11.00
  -2  -9  11   86.09    7.40
  -2  -9  11   75.19   10.70
   1   9 -11  446.56   23.00
   1   9 -11  461.05   25.40
   1   9 -11  420.56   22.60
  -1  -9  11  402.26   20.50
   0   9 -11  208.48   15.40
   0   9 -11  215.88   15.40
  -1   9 -11    6.40    5.40
  -1   9 -11    6.10    5.70
   1  -9  11   11.30    3.70
   7   8 -11  236.18   15.00
   7   8 -11  241.58   15.70
   7   8 -11  246.88   14.10
   6   8 -11  321.37   16.80
   6   8 -11  307.37   18.30
   6   8 -11  323.07   20.50
   6   8 -11  337.37   17.70
   5   8 -11   -0.20    3.00
   5   8 -11    2.10    4.20
   5   8 -11    0.00    3.90
   4   8 -11  235.78   14.70
   4   8 -11  252.37   14.90
   4   8 -11  244.18   13.10
  -4  -8  11  231.58   12.80
   3   8 -11  104.79   10.70
   3   8 -11   91.79   10.40
   3   8 -11  107.49   10.50
  -3  -8  11   88.29    8.10
   2   8 -11   18.90    4.80
   2   8 -11   15.10    4.90
   2   8 -11   13.80    4.40
  -2  -8  11   12.60    4.70
   1   8 -11   34.40    6.30
   1   8 -11   40.40    5.50
   1   8 -11   28.30    4.70
  -1  -8  11   49.99    7.20
  -1  -8  11   32.00    5.10
   0   8 -11  112.29   11.50
   0   8 -11  118.69   12.00
   0   8 -11  104.69   14.40
   0  -8  11  115.79    9.90
  -1   8 -11  287.17   17.80
  -1   8 -11  255.07   16.90
   1  -8  11  271.67   15.90
  -2   8 -11  164.68   13.70
  -2   8 -11  186.68   16.20
   2  -8  11  153.38   12.40
   8   7 -11    6.90    4.00
   8   7 -11    3.20    3.90
   8   7 -11   -2.20    4.50
   8   7 -11    0.30    3.30
   7   7 -11  219.18   13.70
   7   7 -11  229.88   15.30
   6   7 -11  117.49   11.40
   6   7 -11   97.09   13.30
   6   7 -11  114.69    9.50
   5   7 -11   -0.90    3.60
   5   7 -11    0.60    3.10
   5   7 -11   -3.20    3.70
  -5  -7  11   -2.00    2.80
   4   7 -11   -4.80    3.50
   4   7 -11    1.10    4.20
   4   7 -11    4.10    3.00
  -4  -7  11    2.80    3.20
   3   7 -11   80.49    7.80
   3   7 -11   73.89    9.80
   3   7 -11   82.49    8.60
  -3  -7  11   81.59    7.70
   2   7 -11    2.20    3.80
   2   7 -11    5.70    4.30
  -2  -7  11    6.10    3.10
  -2  -7  11    3.40    4.20
   1   7 -11  946.41   42.10
   1   7 -11  909.51   42.00
  -1  -7  11  934.11   41.10
  -1  -7  11  832.82   41.50
   0   7 -11  892.51   41.60
   0   7 -11  976.40   42.00
   0  -7  11  805.52   41.30
   0  -7  11  889.41   40.60
  -1   7 -11   -1.50    6.00
  -1   7 -11   -1.40    4.90
   1  -7  11    1.50    3.80
  -2   7 -11   23.20    6.20
   2  -7  11   13.30    4.40
   8   6 -11    1.00    2.60
   8   6 -11   -3.60    3.10
   8   6 -11   -1.30    4.20
   8   6 -11   -4.90    4.00
   7   6 -11   85.89    9.50
   7   6 -11   91.89    7.60
   7   6 -11   84.89   10.30
   7   6 -11   67.89    8.30
   6   6 -11  147.69   12.70
   6   6 -11  145.29   10.70
   6   6 -11  147.69   11.50
  -6  -6  11  141.79   10.30
   5   6 -11   34.90    5.20
   5   6 -11   49.20    6.80
   5   6 -11   32.80    4.20
  -5  -6  11   35.20    4.20
   4   6 -11   67.49    7.40
   4   6 -11   45.50    6.60
   4   6 -11   68.79    7.70
  -4  -6  11   65.19    7.60
   3   6 -11  283.47   15.30
   3   6 -11  260.27   18.40
   3   6 -11  311.77   15.60
  -3  -6  11  288.37   15.50
   2   6 -11   21.80    4.20
   2   6 -11   15.30    4.10
  -2  -6  11   16.60    3.80
   1   6 -11  868.51   38.10
  -1  -6  11  837.72   37.70
  -1  -6  11  761.52   37.90
   0   6 -11  533.95   25.10
   0   6 -11  505.95   25.20
   0  -6  11  498.15   24.50
   0  -6  11  458.95   24.50
  -1   6 -11   41.90    5.50
  -1   6 -11   43.50    6.60
   1  -6  11   38.80    4.90
   1  -6  11   35.60    6.40
  -2   6 -11   13.30    5.20
   2  -6  11   14.80    4.70
   9   5 -11   51.29    6.40
   9   5 -11   73.79   11.20
   8   5 -11    8.60    4.50
   8   5 -11    0.90    2.20
   8   5 -11    3.80    4.90
   8   5 -11    5.80    2.30
   7   5 -11   31.30    4.70
   7   5 -11   34.50    6.50
   7   5 -11   33.80    4.90
   6   5 -11   -2.00    4.30
   6   5 -11    5.20    3.60
   6   5 -11    3.30    3.50
   6   5 -11    2.10    2.50
  -6  -5  11   -0.80    3.50
   5   5 -11  220.98   13.10
   5   5 -11  222.68   11.70
   5   5 -11  184.18   15.90
  -5  -5  11  212.28   12.80
   4   5 -11    8.50    3.30
   4   5 -11   10.10    3.10
  -4  -5  11    8.90    3.60
   3   5 -11    7.10    3.30
   3   5 -11    5.10    4.40
   3   5 -11    6.30    3.20
  -3  -5  11    6.50    3.20
   2   5 -11  236.28   13.10
   2   5 -11  228.98   13.50
   2   5 -11  204.48   19.70
  -2  -5  11  224.98   13.00
   1   5 -11  168.38   16.50
   1   5 -11  167.08   11.10
  -1  -5  11  150.88   11.20
  -1  -5  11  153.48   11.20
   0   5 -11   39.10    5.20
   0   5 -11   37.50    5.40
   0  -5  11   54.79    7.90
   0  -5  11   35.10    4.80
  -1   5 -11   -1.90    4.40
  -1   5 -11   -2.60    4.30
   1  -5  11   -1.30    3.50
   1  -5  11   -1.60    4.50
  -2   5 -11   23.50    5.60
   2  -5  11   14.80    5.90
   2  -5  11   13.10    4.30
  -3   5 -11  285.77   19.20
   9   4 -11  287.97   18.20
   9   4 -11  284.67   17.40
   8   4 -11   34.50    5.50
   8   4 -11   38.60    5.80
   7   4 -11   18.60    4.60
   7   4 -11   15.30    2.20
   7   4 -11   12.40    5.30
   7   4 -11    9.10    3.90
  -7  -4  11    9.50    3.90
   6   4 -11  531.95   24.30
   6   4 -11  541.05   26.40
   6   4 -11  512.85   26.20
   6   4 -11  541.95   26.20
  -6  -4  11  557.24   25.80
   5   4 -11  493.35   24.10
   5   4 -11  482.25   22.50
  -5  -4  11  486.95   23.70
   4   4 -11  216.58   12.30
   4   4 -11  213.78   13.10
   4   4 -11  204.68   14.50
  -4  -4  11  214.78   13.00
   3   4 -11  113.89   10.60
   3   4 -11  139.69    8.50
   3   4 -11  114.29    9.80
  -3  -4  11  114.79    9.60
   2   4 -11   77.09    8.80
   2   4 -11   73.09    7.80
   2   4 -11   75.19    9.10
  -2  -4  11   78.89    8.60
   1   4 -11  290.87   19.40
   1   4 -11  324.67   16.70
  -1  -4  11  328.47   17.10
   0   4 -11   52.19    8.30
   0   4 -11   28.50    8.00
   0  -4  11   36.40    4.60
   0  -4  11   59.19    8.80
  -1   4 -11   -1.10    4.30
  -1   4 -11   -1.00    4.20
   1  -4  11    3.40    4.60
   1  -4  11    2.20    3.90
  -2   4 -11   15.10    5.30
   2  -4  11   12.90    6.20
   2  -4  11   15.50    4.80
   9   3 -11  387.86   21.20
   9   3 -11  345.47   20.80
   8   3 -11  117.59   11.60
   8   3 -11  119.09   12.00
   8   3 -11  135.99   14.80
  -8  -3  11  120.39   11.50
   7   3 -11   75.29    9.30
   7   3 -11   68.89   10.00
  -7  -3  11   89.49    9.40
   6   3 -11  195.78   13.20
   6   3 -11  213.58   13.20
   6   3 -11  195.08   10.10
   6   3 -11  208.48   13.20
  -6  -3  11  199.78   13.00
   5   3 -11  959.10   43.90
   5   3 -11  969.70   42.30
  -5  -3  11  947.91   43.60
   4   3 -11   83.99    6.50
   4   3 -11   66.29    9.00
   4   3 -11   69.29    9.30
  -4  -3  11   63.19    8.20
   3   3 -11   85.79    9.50
   3   3 -11   62.69    9.00
   3   3 -11   77.49    7.00
  -3  -3  11   70.89    8.10
   2   3 -11  485.05   24.10
   2   3 -11  492.45   23.30
   2   3 -11  492.15   24.10
  -2  -3  11  478.85   24.00
   1   3 -11  586.84   28.70
   1   3 -11  614.94   28.40
  -1  -3  11  596.14   28.60
   0   3 -11   66.89    8.50
   0   3 -11   45.20    6.60
   0  -3  11   43.70    5.00
  -1   3 -11   48.00    5.90
  -1   3 -11   42.80    6.00
   1  -3  11   32.50    5.30
  -2   3 -11   -1.30    4.30
   2  -3  11   -3.30    5.50
   9   2 -11  197.68   16.20
   9   2 -11  210.88   14.90
   9   2 -11  182.88   13.60
   8   2 -11   90.49   13.60
   8   2 -11   70.19    7.40
   8   2 -11   88.69   10.50
   8   2 -11   88.99    9.50
  -8  -2  11   76.69   11.00
   7   2 -11    6.60    4.30
   7   2 -11    6.10    4.70
   7   2 -11    4.90    4.30
  -7  -2  11    4.50    4.10
   6   2 -11  716.33   31.60
   6   2 -11  705.93   33.90
   6   2 -11  725.53   33.80
   6   2 -11  700.63   35.70
  -6  -2  11  737.03   33.80
   5   2 -11  960.70   46.90
   5   2 -11 1011.20   43.30
   5   2 -11  968.70   46.30
  -5  -2  11  987.50   44.90
   4   2 -11  120.89   10.80
   4   2 -11  116.39   10.60
   4   2 -11  123.59    7.70
  -4  -2  11   99.29    9.90
   3   2 -11   17.20    4.20
   3   2 -11    9.60    4.40
   3   2 -11   14.30    3.20
  -3  -2  11   10.20    4.00
   2   2 -11  352.66   18.70
   2   2 -11  340.37   17.50
  -2  -2  11  342.87   18.30
   1   2 -11  226.18   13.10
   1   2 -11  217.18   14.00
  -1  -2  11  230.68   14.10
   0   2 -11    7.50    3.70
   0   2 -11    5.00    4.40
   0  -2  11    6.80    4.50
  -1   2 -11    6.70    5.00
  -2   2 -11    9.30    5.20
  -2   2 -11    1.60    4.20
   2  -2  11   14.70    5.00
   9   1 -11   16.70    5.90
   9   1 -11   17.60    5.40
   9   1 -11   15.80    6.00
   8   1 -11   30.00    5.60
   8   1 -11   29.60    5.20
   8   1 -11   25.10    6.60
   8   1 -11   31.60    5.80
   7   1 -11  113.59   11.50
   7   1 -11  136.19   12.20
   7   1 -11  151.08   12.50
   7   1 -11  118.39   11.00
  -7  -1  11  120.99   12.70
   6   1 -11  153.48   11.50
   6   1 -11  136.49   11.10
   6   1 -11  141.59    7.80
   6   1 -11  166.18   12.70
   6   1 -11  144.69   12.00
  -6  -1  11  139.79   12.00
   5   1 -11  129.99   10.30
   5   1 -11  136.29   11.40
   5   1 -11  144.19    8.20
   5   1 -11  139.99   12.10
  -5  -1  11  134.89   11.00
   4   1 -11   -4.10    3.60
   4   1 -11    1.40    2.60
   4   1 -11   -4.20    3.50
  -4  -1  11    1.10    3.30
   3   1 -11   -1.60    3.00
   3   1 -11   -0.60    3.50
   3   1 -11    5.10    4.10
   3   1 -11    6.80    4.20
  -3  -1  11    9.50    3.80
   2   1 -11   57.49    8.40
   2   1 -11   72.89   10.10
   2   1 -11   61.99    9.60
   2   1 -11   69.89    7.30
  -2  -1  11   67.19   10.10
   1   1 -11   92.99    9.00
   1   1 -11   93.89    9.80
   1   1 -11  101.89    9.50
  -1  -1  11   90.09    9.30
  -1  -1  11   93.09   11.50
   0   1 -11   -5.40    4.40
   0   1 -11   -3.10    3.90
   0   1 -11    3.80    4.30
   0  -1  11   -2.50    4.20
  -1   1 -11   31.00    5.30
  -1   1 -11   45.60    7.90
  -1   1 -11   54.09    6.90
   1  -1  11   49.70    6.50
   8   0 -11   13.80    6.10
   8   0 -11   20.80    6.30
   8   0 -11   27.20    5.80
   8   0 -11   21.50    5.60
   7   0 -11    8.40    4.60
   7   0 -11   -2.00    5.30
   7   0 -11   -0.20    4.90
   7   0 -11    6.60    4.60
   6   0 -11   16.20    5.20
   6   0 -11   24.10    5.00
   6   0 -11   18.70    4.80
   6   0 -11   15.70    4.70
  -6   0  11   15.30    5.30
   5   0 -11   34.90    5.40
   5   0 -11   33.00    5.30
   5   0 -11   23.70    5.40
   5   0 -11   32.50    5.40
  -5   0  11   26.80    5.90
   4   0 -11  179.88   11.80
   4   0 -11  187.78   13.60
   4   0 -11  160.98   12.90
   4   0 -11  189.98   14.40
  -4   0  11  183.38   14.20
   3   0 -11  702.23   34.60
   3   0 -11  798.82   35.90
   3   0 -11  734.23   36.50
   3   0 -11  782.52   34.10
  -3   0  11  728.23   34.10
  -3   0  11  722.03   35.70
   2   0 -11   -1.40    3.40
   2   0 -11   -0.80    4.20
   2   0 -11   -3.50    3.80
   2   0 -11   -2.60    4.30
  -2   0  11   -3.50    5.70
  -2   0  11    2.50    3.80
   1   0 -11   21.10    4.60
   1   0 -11   12.50    4.50
  -1   0  11   14.10    4.20
   0   0 -11  130.79   13.80
   0   0 -11  131.59   10.90
   0   0  11  120.49   11.60
   7  -1 -11  133.99   14.00
   7  -1 -11  127.79   12.30
   7  -1 -11  158.98   14.60
   6  -1 -11   -0.20    4.70
   6  -1 -11    1.80    4.60
   6  -1 -11    0.20    4.50
   5  -1 -11   36.20    5.40
   5  -1 -11   23.70    5.30
   5  -1 -11   39.60    5.40
   4  -1 -11  158.98   12.20
   4  -1 -11  160.58   13.50
   4  -1 -11  148.19   10.00
  -4   1  11  147.89   10.00
   3  -1 -11  155.08   11.20
   3  -1 -11  175.28   14.00
  -3   1  11  161.78   11.00
   2  -1 -11   36.40    5.80
   2  -1 -11   38.60    5.80
   2  -1 -11   43.10    5.50
  -2   1  11   39.20    5.10
   1  -1 -11   -1.60    5.30
   1  -1 -11    1.70    4.10
  -1   1  11    2.90    4.20
   6  -2 -11   45.40    6.10
   6  -2 -11   34.50    6.50
   5  -2 -11   47.40    6.70
   5  -2 -11   47.70    6.00
   5  -2 -11   64.89    9.60
  -5   2  11   60.79    7.10
   4  -2 -11   32.60    5.60
   4  -2 -11   28.50    6.00
  -4   2  11   41.40    4.90
   3  -2 -11   13.20    5.80
   3  -2 -11   12.30    4.70
   3  -2 -11    7.50    4.80
  -3   2  11    8.30    4.20
   4   9 -12   16.50    5.90
   4   9 -12   17.80    6.80
   4   9 -12   20.90    5.50
   3   9 -12   12.60    5.20
   3   9 -12   25.10    5.80
   3   9 -12   14.80    7.60
   2   9 -12   31.10    5.50
   2   9 -12   45.50    9.90
   2   9 -12   48.30    7.10
  -2  -9  12   34.10    4.20
   6   8 -12    8.40    4.40
   6   8 -12   10.50    4.80
   6   8 -12   14.20    5.00
   6   8 -12    8.40    3.80
   5   8 -12   55.39    8.10
   5   8 -12   57.39    6.40
   5   8 -12   37.40    5.70
   4   8 -12    8.30    5.10
   4   8 -12   10.40    3.50
   4   8 -12    1.90    4.80
  -4  -8  12    6.70    3.70
   3   8 -12    4.90    5.10
   3   8 -12    2.90    4.00
  -3  -8  12    3.70    3.60
   2   8 -12   30.50    5.50
   2   8 -12   34.90    6.60
  -2  -8  12   29.20    4.70
   1   8 -12  139.49   16.00
   1   8 -12  140.39   13.00
  -1  -8  12  130.19   11.00
   0   8 -12    4.20    5.10
   0  -8  12   -0.50    4.20
   7   7 -12   -2.00    3.90
   7   7 -12    2.30    4.10
   7   7 -12   -1.90    5.00
   6   7 -12  129.49   10.50
   6   7 -12  126.39   11.10
   6   7 -12  109.69   12.30
   5   7 -12    2.00    3.70
   5   7 -12    1.40    3.80
   5   7 -12    5.00    3.80
  -5  -7  12   -4.40    3.40
   4   7 -12  117.39   11.80
   4   7 -12  119.79   10.70
   4   7 -12  118.69    9.90
  -4  -7  12  119.29   10.10
   3   7 -12   28.10    5.10
   3   7 -12   24.40    5.30
  -3  -7  12   26.00    4.50
   2   7 -12    4.80    4.90
   2   7 -12    3.50    4.30
  -2  -7  12   -4.80    3.60
   1   7 -12   18.30    6.10
   1   7 -12   17.10    5.20
  -1  -7  12   16.10    4.70
   0   7 -12   -3.40    9.30
   0   7 -12    3.50    5.10
   0  -7  12   -4.50    4.20
   7   6 -12    4.90    4.20
   7   6 -12    5.10    5.10
   7   6 -12   15.20    3.60
   6   6 -12   15.10    4.90
   6   6 -12   15.60    4.30
   6   6 -12   19.10    3.70
  -6  -6  12   11.80    3.80
   5   6 -12  146.59   11.20
   5   6 -12  150.08   10.50
   5   6 -12  151.48   12.90
  -5  -6  12  158.18   11.40
   4   6 -12  593.04   26.90
   4   6 -12  557.04   27.10
   4   6 -12  539.15   27.70
  -4  -6  12  561.14   26.90
   3   6 -12  123.49   10.40
   3   6 -12  133.79   10.60
   3   6 -12  132.39   12.00
  -3  -6  12  118.19   10.50
   2   6 -12  209.28   13.20
   2   6 -12  200.78   14.20
  -2  -6  12  172.98   12.30
   1   6 -12   36.30    5.90
   1   6 -12   30.00    5.40
  -1  -6  12   36.40    5.20
   0   6 -12  112.79   12.30
   0   6 -12  110.09   14.40
   0  -6  12  115.89   11.10
  -1   6 -12   17.70    6.10
   1  -6  12   24.00    5.30
   8   5 -12  307.67   17.80
   8   5 -12  271.17   17.60
   7   5 -12  252.97   12.50
   7   5 -12  242.38   15.60
   7   5 -12  241.18   16.30
  -7  -5  12  230.68   14.90
   6   5 -12   22.30    4.90
   6   5 -12   24.80    4.90
   6   5 -12   31.40    3.70
  -6  -5  12   29.00    4.40
   5   5 -12  287.67   17.20
   5   5 -12  293.07   15.30
   5   5 -12  307.47   16.90
  -5  -5  12  293.17   16.70
   4   5 -12  489.15   24.40
   4   5 -12  495.05   25.20
   4   5 -12  494.05   23.60
  -4  -5  12  485.85   24.30
   3   5 -12   -2.60    3.40
   3   5 -12   -0.90    3.30
   3   5 -12   -2.50    3.60
  -3  -5  12   -2.10    4.00
   2   5 -12  204.48   14.50
   2   5 -12  231.78   13.30
  -2  -5  12  187.78   13.30
   1   5 -12  201.18   13.40
  -1  -5  12  183.08   13.30
   0   5 -12  256.47   16.10
   0   5 -12  230.98   16.70
   0  -5  12  220.88   15.10
  -1   5 -12   24.90    5.20
   1  -5  12   20.30    5.00
   8   4 -12  179.08   14.40
   8   4 -12  178.28   13.70
   7   4 -12   53.79    6.50
   7   4 -12   53.09    6.00
   7   4 -12   68.39    5.20
  -7  -4  12   64.89   10.60
   6   4 -12   33.90    5.40
   6   4 -12   36.70    5.50
   6   4 -12   35.10    5.20
  -6  -4  12   38.00    5.40
   5   4 -12  190.68   13.40
   5   4 -12  181.18   10.70
   5   4 -12  183.78   19.50
  -5  -4  12  168.38   12.10
   4   4 -12  471.05   25.50
   4   4 -12  472.65   22.50
   4   4 -12  488.05   24.50
  -4  -4  12  460.15   23.70
   3   4 -12  542.55   33.10
   3   4 -12  591.34   29.20
   3   4 -12  621.74   27.80
  -3  -4  12  598.14   28.60
   2   4 -12    0.20    3.90
   2   4 -12   -1.80    4.40
   2   4 -12   -2.60    3.30
  -2  -4  12   -4.50    4.20
   1   4 -12  129.69   10.90
   1   4 -12  124.89   12.20
  -1  -4  12  123.79   11.60
   0   4 -12  192.98   15.80
   0   4 -12  215.18   14.70
   0  -4  12  184.98   14.80
  -1   4 -12   -1.60    4.60
   8   3 -12  117.39   12.20
   8   3 -12   99.09   12.00
   7   3 -12    9.40    4.50
   7   3 -12    8.20    4.70
  -7  -3  12   10.70    5.00
   6   3 -12   66.09   10.30
   6   3 -12   51.89    5.50
   6   3 -12   49.70    6.60
  -6  -3  12   38.80    6.10
   5   3 -12  283.87   14.50
   5   3 -12  305.17   17.40
   5   3 -12  285.67   17.10
  -5  -3  12  274.67   16.80
   4   3 -12  360.06   19.70
   4   3 -12  355.66   17.50
   4   3 -12  355.76   19.60
  -4  -3  12  341.27   19.20
   3   3 -12   96.49   11.00
   3   3 -12  106.79   11.20
   3   3 -12   98.29    8.60
  -3  -3  12   92.89   10.30
   2   3 -12  235.28   13.80
   2   3 -12  244.58   15.20
   2   3 -12  237.58   15.60
  -2  -3  12  225.48   15.70
   1   3 -12   16.40    4.60
   1   3 -12   16.90    4.50
  -1  -3  12   12.40    5.00
   0   3 -12   72.89   10.90
   0   3 -12   55.79    7.20
   8   2 -12  286.07   18.70
   8   2 -12  293.17   18.30
   7   2 -12   26.80    5.40
   7   2 -12   29.20    5.20
   6   2 -12   25.90    6.20
   6   2 -12   26.20    5.40
   6   2 -12   22.50    4.90
   6   2 -12   33.20    5.30
  -6  -2  12   23.60    5.90
   5   2 -12   27.90    5.60
   5   2 -12   35.30    5.80
   5   2 -12   28.60    5.20
  -5  -2  12   21.60    5.70
   4   2 -12    7.30    4.30
   4   2 -12    5.90    3.00
   4   2 -12    5.90    4.40
  -4  -2  12    1.30    4.50
   3   2 -12   26.50    5.10
   3   2 -12   36.30    5.60
   3   2 -12   39.70    4.70
  -3  -2  12   27.10    5.70
   2   2 -12  322.37   17.30
   2   2 -12  311.87   17.90
   2   2 -12  315.87   18.60
  -2  -2  12  332.37   25.10
   1   2 -12   34.90    6.00
   1   2 -12   32.00    5.30
   0   2 -12   16.70    5.50
   0   2 -12    7.80    6.50
   7   1 -12   91.89   12.90
   7   1 -12   93.39   12.20
   6   1 -12  140.59   13.40
   6   1 -12  151.98   14.60
   6   1 -12  118.19   12.60
   6   1 -12  117.89    7.70
   5   1 -12    2.20    4.50
   5   1 -12   -0.60    3.00
   5   1 -12   -0.70    4.40
   4   1 -12   24.50    3.80
   4   1 -12   21.30    5.10
   4   1 -12   21.80    5.40
   3   1 -12   52.09    6.20
   3   1 -12   41.90    5.70
   3   1 -12   50.19    8.00
   2   1 -12   23.70    5.60
   2   1 -12   17.70    4.60
   2   1 -12   15.40    4.80
   1   1 -12   12.90    5.60
   1   1 -12    9.90    4.80
   6   0 -12  184.38   15.20
   6   0 -12  156.28   14.20
   5   0 -12   72.39    8.40
   5   0 -12   64.59    7.10
   5   0 -12   89.89   11.00
   4   0 -12   76.89    9.20
   4   0 -12   99.19   12.20
   4   0 -12   96.69   11.40
   3   0 -12  253.07   16.40
   3   0 -12  237.08   15.10
   3   0 -12  272.27   18.10
   4   7 -13   75.09   10.00
   4   7 -13   79.49   11.50
   4   7 -13   60.49    6.90
  -4  -7  13   62.39    9.50
   3   7 -13  240.58   16.20
   3   7 -13  240.18   16.70
  -3  -7  13  218.58   14.50
   6   6 -13   10.80    5.40
  -6  -6  13   -3.30    4.50
   5   6 -13   26.30    4.90
   5   6 -13   24.50    5.50
   5   6 -13   19.90    6.00
  -5  -6  13   14.60    4.80
   4   6 -13   58.09    9.70
   4   6 -13   61.69   10.00
   4   6 -13   73.39   11.00
  -4  -6  13   52.39    6.00
   3   6 -13  238.18   15.60
   3   6 -13  244.38   16.30
   3   6 -13  231.38   15.20
  -3  -6  13  210.18   15.00
   2   6 -13  151.18   14.10
   2   6 -13  152.48   14.20
  -2  -6  13  132.09   12.00
   6   5 -13    1.10    5.10
   6   5 -13   -4.40    4.10
  -6  -5  13   -4.00    4.80
   5   5 -13   -0.30    4.20
   5   5 -13   -6.40    3.60
   5   5 -13    4.60    5.00
  -5  -5  13    1.60    4.30
   4   5 -13  383.46   19.90
   4   5 -13  396.56   21.80
[truncated: 6,328 more chars]
