# Supplementary material for: Crystal structure and Hirshfeld surface analysis of 4-{2,2-di­chloro-1-[(E)-2-(4-methyl­phen­yl)diazen-1-yl]ethen­yl}-N,N-di­methyl­aniline
Source: Acta Crystallogr E Crystallogr Commun. 2020 Jun 19;76(Pt 7):1122–5. doi: 10.1107/S2056989020007744 (PMC7336769; doi:10.1107/S2056989020007744)
Supplement: Supplementary file 2 [file e-76-01122-Isup2.hkl]

data_I                                                                          
_shelx_title ' GTS-70 in P-1'                                                   
_shelx_refln_list_code          4                                               
_shelx_F_calc_maximum       41.12                                               
_exptl_crystal_F_000       348.00                                               
_reflns_d_resolution_high  0.8070                                               
                                                                                
loop_                                                                           
 _space_group_symop_operation_xyz                                               
 'x, y, z'                                                                      
 '-x, -y, -z'                                                                   
                                                                                
_cell_length_a     9.5967                                                       
_cell_length_b     9.6767                                                       
_cell_length_c    10.8043                                                       
_cell_angle_alpha 114.162                                                       
_cell_angle_beta  109.930                                                       
_cell_angle_gamma  90.917                                                       
                                                                                
_shelx_F_squared_multiplier     1.000                                           
                                                                                
loop_                                                                           
 _refln_index_h                                                                 
 _refln_index_k                                                                 
 _refln_index_l                                                                 
 _refln_F_squared_calc                                                          
 _refln_F_squared_meas                                                          
 _refln_F_squared_sigma                                                         
 _refln_observed_status                                                         
   2   0   0        118.08        108.37         3.16 o                         
   4   0   0        467.43        452.77         9.74 o                         
   5   0   0          2.17          4.09         0.37 o                         
   6   0   0         44.33         41.21         1.35 o                         
   7   0   0         61.08         58.25         1.42 o                         
   8   0   0        114.69        112.40         2.98 o                         
   9   0   0          0.95          1.01         0.27 o                         
  10   0   0         14.20         14.53         0.75 o                         
 -11   1   0          1.16         -0.13         0.45 o                         
 -10   1   0          0.04         -0.35         0.35 o                         
  -9   1   0         55.87         58.65         1.48 o                         
  -8   1   0         13.59         14.24         0.73 o                         
  -7   1   0         10.31         11.68         0.48 o                         
  -6   1   0         43.70         40.58         1.63 o                         
  -5   1   0        152.99        138.58         5.34 o                         
  -4   1   0          2.17          1.15         0.12 o                         
  -3   1   0         22.19         19.23         0.63 o                         
  -2   1   0        395.41        360.24        15.49 o                         
   2   1   0        373.15        342.33         8.49 o                         
   5   1   0         46.71         50.61         1.69 o                         
   6   1   0          1.83          2.06         0.18 o                         
   7   1   0         50.08         48.74         1.24 o                         
   8   1   0         35.74         34.56         0.97 o                         
   9   1   0         11.87         10.47         0.63 o                         
  10   1   0          1.89          1.77         0.34 o                         
 -11   2   0          0.01         -0.46         0.46 o                         
 -10   2   0         22.85         24.49         1.08 o                         
  -9   2   0          0.50          0.42         0.30 o                         
  -8   2   0          8.69          9.52         0.61 o                         
  -7   2   0          6.67          6.58         0.43 o                         
  -6   2   0         19.42         22.85         1.24 o                         
  -5   2   0        608.59        582.06        11.45 o                         
  -4   2   0         99.07         90.93         2.51 o                         
  -3   2   0        312.90        308.22         7.96 o                         
  -2   2   0         72.16         85.68         2.12 o                         
   1   2   0        451.98        435.00        18.71 o                         
   3   2   0        374.64        351.75         6.79 o                         
   4   2   0        274.83        285.00         5.34 o                         
   5   2   0         16.20         26.34         0.60 o                         
   6   2   0        181.11        183.18         4.23 o                         
   7   2   0         18.69         15.79         0.89 o                         
   8   2   0          9.04          6.71         0.52 o                         
   9   2   0          0.52          0.10         0.29 o                         
  10   2   0          0.88          0.72         0.48 o                         
 -11   3   0          0.72          0.69         0.73 o                         
 -10   3   0          0.37          0.25         0.38 o                         
  -9   3   0         44.10         46.92         1.46 o                         
  -8   3   0         20.50         21.13         0.83 o                         
  -7   3   0          0.00         -0.19         0.19 o                         
  -6   3   0         38.75         38.28         0.84 o                         
  -5   3   0          4.89          4.12         0.21 o                         
  -4   3   0        134.04        112.91         2.94 o                         
  -3   3   0        222.32        225.69         4.67 o                         
  -2   3   0          6.69          8.06         0.25 o                         
  -1   3   0        513.93        469.09        19.79 o                         
   0   3   0         29.88         43.95         1.13 o                         
   1   3   0        545.39        495.30        12.30 o                         
   2   3   0        361.58        349.32         6.73 o                         
   4   3   0          5.69          4.54         0.29 o                         
   5   3   0          0.11         -0.05         0.10 o                         
   6   3   0        105.53        113.67         2.27 o                         
   7   3   0         43.44         43.03         1.12 o                         
   8   3   0          1.41          0.46         0.24 o                         
   9   3   0         11.49          7.94         0.52 o                         
  10   3   0         29.94         36.74         3.73 o                         
 -10   4   0          0.26          0.34         0.41 o                         
  -9   4   0          5.15          4.26         0.39 o                         
  -8   4   0         19.81         17.84         0.62 o                         
  -7   4   0          7.01          5.05         0.51 o                         
  -6   4   0        126.48        149.65         3.62 o                         
  -5   4   0        130.38        127.86         2.82 o                         
  -4   4   0        101.58        105.03         2.08 o                         
  -3   4   0        771.89        711.47        13.66 o                         
  -2   4   0        643.41        644.75        13.84 o                         
  -1   4   0        319.55        345.85         7.61 o                         
   0   4   0          8.46          8.84         0.33 o                         
   1   4   0        595.73        566.27        12.17 o                         
   2   4   0        333.69        334.62         6.75 o                         
   3   4   0          8.80         11.42         0.71 o                         
   4   4   0         10.84          6.25         0.29 o                         
   5   4   0         49.52         51.67         1.10 o                         
   6   4   0         62.50         66.22         1.40 o                         
   7   4   0         48.60         38.53         1.27 o                         
   8   4   0          4.62          3.73         0.47 o                         
   9   4   0          7.63          4.25         0.64 o                         
 -10   5   0          1.68          1.58         0.43 o                         
  -9   5   0         16.62         18.19         0.67 o                         
  -8   5   0          9.85          9.49         0.42 o                         
  -7   5   0         40.86         38.94         0.90 o                         
  -6   5   0          1.04          1.04         0.18 o                         
  -5   5   0          4.75          4.14         0.24 o                         
  -4   5   0         22.36         19.74         0.50 o                         
  -3   5   0        303.54        289.51         7.37 o                         
  -2   5   0         22.71         21.86         0.65 o                         
  -1   5   0         45.72         54.88         1.31 o                         
   0   5   0          9.45          5.55         0.28 o                         
   1   5   0        822.17        781.24        16.78 o                         
   2   5   0        258.26        237.06         6.47 o                         
   3   5   0          4.66          4.29         0.31 o                         
   4   5   0          0.10         -0.17         0.17 o                         
   5   5   0         19.75         19.32         0.62 o                         
   6   5   0          1.39          2.54         0.23 o                         
   7   5   0          1.01          0.57         0.28 o                         
   8   5   0         17.89         16.85         1.27 o                         
 -10   6   0          0.39          0.55         0.35 o                         
  -9   6   0          0.70          0.63         0.29 o                         
  -8   6   0          7.24          5.60         0.29 o                         
  -7   6   0         11.83         13.05         0.58 o                         
  -6   6   0         17.45         15.00         0.58 o                         
  -5   6   0         13.60         11.40         0.43 o                         
  -4   6   0         20.26         19.29         0.59 o                         
  -3   6   0         32.76         27.66         0.68 o                         
  -2   6   0        421.49        413.05         8.91 o                         
  -1   6   0         29.52         24.65         0.58 o                         
   0   6   0         74.86         69.06         1.49 o                         
   1   6   0        286.66        290.74         5.64 o                         
   2   6   0         23.34         24.06         0.72 o                         
   3   6   0          2.54          0.47         0.22 o                         
   4   6   0          0.06         -0.18         0.18 o                         
   5   6   0         56.57         53.11         1.33 o                         
   6   6   0         39.07         38.00         1.10 o                         
   7   6   0          0.40          0.29         0.25 o                         
   8   6   0          7.55          6.97         0.60 o                         
  -9   7   0          0.63          0.42         0.30 o                         
  -8   7   0          1.34          1.36         0.25 o                         
  -7   7   0         10.41         10.70         0.54 o                         
  -6   7   0          2.70          2.02         0.23 o                         
  -5   7   0         19.89         21.63         0.63 o                         
  -4   7   0         18.17         17.80         0.54 o                         
  -3   7   0        262.13        280.70         5.45 o                         
  -2   7   0         32.24         29.31         0.78 o                         
  -1   7   0          7.95          6.13         0.33 o                         
   0   7   0          0.00         -0.09         0.15 o                         
   1   7   0          0.29          0.22         0.23 o                         
   2   7   0        146.03        153.06         3.41 o                         
   3   7   0         32.36         32.28         0.91 o                         
   4   7   0          2.93          1.80         0.31 o                         
   5   7   0         16.87         15.75         0.60 o                         
   6   7   0          6.22          5.30         0.32 o                         
   7   7   0          1.61          1.06         0.30 o                         
  -8   8   0          3.72          1.99         0.31 o                         
  -7   8   0         43.06         44.51         1.10 o                         
  -6   8   0         28.70         31.51         1.10 o                         
  -5   8   0          0.33         -0.20         0.20 o                         
  -4   8   0          0.76          1.37         0.25 o                         
  -3   8   0          6.14          6.68         0.56 o                         
  -2   8   0          0.64          0.67         0.20 o                         
  -1   8   0          5.38          4.00         0.23 o                         
   0   8   0         12.11         10.55         0.47 o                         
   1   8   0        306.00        334.57         7.30 o                         
   2   8   0          0.26          0.40         0.30 o                         
   3   8   0         27.87         28.71         0.96 o                         
   4   8   0          6.41          6.80         1.05 o                         
   5   8   0          1.23          0.33         0.32 o                         
  -7   9   0          0.55         -0.11         0.31 o                         
  -6   9   0          7.43          5.80         0.39 o                         
  -5   9   0          4.76          3.33         0.27 o                         
  -4   9   0          3.95          3.51         0.38 o                         
  -3   9   0          0.02         -0.24         0.24 o                         
  -2   9   0          4.10          2.62         0.26 o                         
  -1   9   0          0.23          0.23         0.23 o                         
   0   9   0          3.05          3.56         0.33 o                         
   1   9   0         12.63          9.89         0.87 o                         
   2   9   0          0.15         -0.16         0.29 o                         
   3   9   0          1.86          1.92         0.33 o                         
   4   9   0          5.54          4.58         0.40 o                         
  -6  10   0          3.72          2.14         0.46 o                         
  -5  10   0          5.98          3.96         0.42 o                         
  -4  10   0          8.16          8.89         0.58 o                         
  -3  10   0          0.03         -0.24         0.27 o                         
  -2  10   0          7.96          7.78         0.58 o                         
  -1  10   0          8.08          7.24         0.53 o                         
   0  10   0          5.58          4.67         0.32 o                         
   1  10   0          4.87          4.89         0.61 o                         
   2  10   0          2.37          2.30         0.42 o                         
   0 -11   1          3.24          3.56         0.45 o                         
   1 -11   1          1.84          0.95         0.45 o                         
   2 -11   1          1.15          0.21         0.46 o                         
   3 -11   1          1.88          1.48         0.57 o                         
   4 -11   1          0.39          0.39         0.92 o                         
  -3 -10   1          0.28          0.29         0.35 o                         
  -2 -10   1         11.85          8.17         0.71 o                         
  -1 -10   1          0.16         -0.09         0.27 o                         
   0 -10   1         25.85         30.40         1.02 o                         
   1 -10   1          0.11         -0.02         0.33 o                         
   2 -10   1          0.00         -0.07         0.37 o                         
   3 -10   1          0.54          0.18         0.27 o                         
   4 -10   1          4.09          4.29         0.34 o                         
   5 -10   1          0.01          0.35         0.30 o                         
   6 -10   1          0.98          0.20         0.31 o                         
  -5  -9   1          1.63          0.09         0.37 o                         
  -4  -9   1         14.07         13.96         1.03 o                         
  -3  -9   1          2.77          2.66         0.29 o                         
  -2  -9   1          0.04         -0.23         0.23 o                         
  -1  -9   1         53.71         56.80         1.44 o                         
   0  -9   1          0.95          1.22         0.28 o                         
   1  -9   1          3.83          4.59         0.37 o                         
   2  -9   1         26.30         23.99         0.94 o                         
   3  -9   1         12.70         12.57         0.59 o                         
   4  -9   1          6.09          7.59         0.40 o                         
   5  -9   1          7.95          8.42         0.47 o                         
   6  -9   1         33.15         35.01         1.12 o                         
   7  -9   1          7.44          6.50         0.60 o                         
  -6  -8   1          3.76          2.65         0.35 o                         
  -5  -8   1          8.06          8.57         0.62 o                         
  -4  -8   1         41.74         44.24         1.82 o                         
  -3  -8   1          2.45          1.74         0.25 o                         
  -2  -8   1          0.93          0.71         0.23 o                         
  -1  -8   1          3.21          2.58         0.20 o                         
   0  -8   1        193.70        207.74         4.57 o                         
   1  -8   1         14.78         14.89         0.69 o                         
   2  -8   1          6.40          6.29         0.33 o                         
   3  -8   1         51.05         55.25         1.24 o                         
   4  -8   1         40.67         41.27         1.17 o                         
   5  -8   1         29.89         33.21         0.83 o                         
   6  -8   1        102.43        105.70         2.18 o                         
   7  -8   1          1.02          0.59         0.26 o                         
   8  -8   1          4.68          3.72         0.32 o                         
  -7  -7   1         11.47         11.46         0.70 o                         
  -6  -7   1         17.06         14.85         0.67 o                         
  -5  -7   1          5.73          6.94         0.63 o                         
  -4  -7   1          9.49         10.78         0.53 o                         
  -3  -7   1         27.96         25.78         0.77 o                         
  -2  -7   1         18.96         18.13         0.61 o                         
  -1  -7   1        116.30        113.55         2.27 o                         
   0  -7   1        312.84        329.55         7.13 o                         
   1  -7   1          6.51          4.27         0.24 o                         
   2  -7   1          1.99          3.24         0.39 o                         
   3  -7   1         14.38         13.92         0.81 o                         
   4  -7   1        165.99        159.78         4.13 o                         
   5  -7   1         69.01         69.14         1.48 o                         
   6  -7   1         27.41         27.69         0.74 o                         
   7  -7   1          9.25          9.40         0.52 o                         
   8  -7   1          0.77          0.62         0.27 o                         
   9  -7   1          0.42         -0.10         0.30 o                         
  -8  -6   1         14.35         11.21         0.76 o                         
  -7  -6   1          5.03          3.52         0.39 o                         
  -6  -6   1         17.27         13.07         0.59 o                         
  -5  -6   1         57.37         59.46         1.43 o                         
  -4  -6   1          2.68          1.89         0.23 o                         
  -3  -6   1         71.21         79.78         2.37 o                         
  -2  -6   1         48.28         58.35         1.36 o                         
  -1  -6   1        230.22        241.63         5.54 o                         
   0  -6   1        145.50        141.25         3.09 o                         
   1  -6   1          0.46          0.63         0.15 o                         
   2  -6   1        206.72        227.42         6.05 o                         
   3  -6   1         33.93         32.74         0.97 o                         
   4  -6   1         81.02         81.88         2.05 o                         
   5  -6   1         15.98         13.36         0.46 o                         
   6  -6   1         23.52         26.08         0.63 o                         
   7  -6   1          0.53          0.59         0.18 o                         
   8  -6   1          6.60          5.22         0.33 o                         
   9  -6   1         17.61         16.62         0.78 o                         
  10  -6   1          0.15          0.39         0.31 o                         
  -9  -5   1         13.62         18.00         1.41 o                         
  -8  -5   1         15.05         15.03         1.15 o                         
  -7  -5   1          0.00         -0.23         0.23 o                         
  -6  -5   1        115.05         98.67         2.24 o                         
  -5  -5   1        121.79        118.70         2.65 o                         
  -4  -5   1         47.17         39.19         0.96 o                         
  -3  -5   1        160.25        159.40         3.65 o                         
  -2  -5   1        146.26        172.13         3.44 o                         
  -1  -5   1        456.95        455.29         8.75 o                         
   0  -5   1         81.92         77.81         1.73 o                         
   1  -5   1        918.49        924.90        30.65 o                         
   2  -5   1        198.53        221.22         5.92 o                         
   3  -5   1          0.51         -0.15         0.44 o                         
   4  -5   1         83.80         84.99         1.71 o                         
   5  -5   1          0.48          0.15         0.16 o                         
   6  -5   1         84.65         88.02         1.80 o                         
   7  -5   1          1.43          1.63         0.22 o                         
   8  -5   1          0.01         -0.22         0.22 o                         
   9  -5   1          2.32          1.07         0.27 o                         
  10  -5   1          4.50          4.38         0.60 o                         
  -9  -4   1          9.61         11.43         0.94 o                         
  -8  -4   1         12.26         11.22         0.80 o                         
  -7  -4   1          0.40          0.07         0.15 o                         
  -6  -4   1         14.85         15.34         0.55 o                         
  -5  -4   1         81.91         81.08         1.83 o                         
  -4  -4   1          3.16          1.33         0.18 o                         
  -3  -4   1        710.28        711.02        13.65 o                         
  -2  -4   1        700.43        651.03        16.16 o                         
  -1  -4   1         33.87         33.28         0.62 o                         
   0  -4   1         12.05         16.57         0.34 o                         
   1  -4   1        311.03        296.94         7.70 o                         
   2  -4   1        344.54        386.58         9.65 o                         
   3  -4   1        526.19        511.67        13.33 o                         
   4  -4   1        258.31        283.90         6.86 o                         
   5  -4   1          0.04         -0.02         0.13 o                         
   6  -4   1         61.18         63.03         2.48 o                         
   7  -4   1          1.20          0.64         0.28 o                         
   8  -4   1          4.06          3.22         0.29 o                         
   9  -4   1          1.77          1.77         0.40 o                         
  10  -4   1          2.06          1.86         0.46 o                         
 -10  -3   1          0.00          0.02         0.37 o                         
  -9  -3   1         19.14         18.29         0.75 o                         
  -8  -3   1          0.71          0.68         0.22 o                         
  -7  -3   1        146.07        134.16         3.00 o                         
  -6  -3   1          3.33          1.44         0.14 o                         
  -5  -3   1        208.24        194.31         5.10 o                         
  -4  -3   1          6.73         11.44         0.35 o                         
  -1  -3   1         21.34         24.08         0.50 o                         
   2  -3   1        480.71        427.63        11.91 o                         
   3  -3   1         47.02         54.84         2.06 o                         
   4  -3   1        526.58        529.57        11.14 o                         
   5  -3   1         10.49          8.48         0.45 o                         
   6  -3   1          0.10         -0.06         0.16 o                         
   7  -3   1         14.07         14.36         0.70 o                         
   8  -3   1          3.01          2.53         0.44 o                         
   9  -3   1         17.84         17.12         1.03 o                         
  10  -3   1          1.35          0.92         0.42 o                         
 -10  -2   1          0.15         -0.22         0.30 o                         
  -9  -2   1         11.65         11.05         0.62 o                         
  -8  -2   1          3.40          2.61         0.30 o                         
  -7  -2   1         87.55         87.85         2.02 o                         
  -6  -2   1          3.32          1.83         0.33 o                         
  -5  -2   1          0.06          0.69         0.11 o                         
  -4  -2   1        299.68        283.33         8.49 o                         
  -3  -2   1         78.67        104.76         2.90 o                         
  -2  -2   1        309.46        287.32         5.52 o                         
  -1  -2   1          7.81          4.55         0.14 o                         
   0  -2   1         17.74         13.59         0.39 o                         
   4  -2   1        281.47        252.28         9.78 o                         
   5  -2   1       1199.10       1164.37        50.01 o                         
   6  -2   1          4.38          5.00         0.39 o                         
   7  -2   1         25.81         28.47         1.12 o                         
   8  -2   1         26.41         28.23         1.41 o                         
   9  -2   1         33.30         33.49         1.28 o                         
  10  -2   1         12.86         13.28         1.26 o                         
 -11  -1   1          2.59          1.97         0.38 o                         
 -10  -1   1          0.21          0.19         0.31 o                         
  -9  -1   1          9.18          8.45         0.49 o                         
  -8  -1   1        104.22        110.82         2.54 o                         
  -7  -1   1         22.19         23.18         0.69 o                         
  -6  -1   1          7.38          6.03         0.35 o                         
  -5  -1   1         20.71         23.91         1.03 o                         
  -4  -1   1         85.80         93.22         2.28 o                         
  -3  -1   1        377.39        354.09         8.42 o                         
  -2  -1   1         20.53         24.86         0.52 o                         
  -1  -1   1         43.48         45.91         1.42 o                         
   0  -1   1        211.25        181.63         7.82 o                         
   3  -1   1        565.66        560.53        24.08 o                         
   4  -1   1        416.20        418.31         8.13 o                         
   5  -1   1        895.87        906.15        31.13 o                         
   6  -1   1        156.77        170.99         5.73 o                         
   7  -1   1         53.24         54.44         2.93 o                         
   8  -1   1         90.46         95.07         2.21 o                         
   9  -1   1          0.00          0.02         0.29 o                         
  10  -1   1          5.42          3.71         0.37 o                         
 -11   0   1          0.14          0.42         0.36 o                         
 -10   0   1          0.21         -0.28         0.28 o                         
  -9   0   1         50.23         54.12         1.37 o                         
  -8   0   1          0.79          1.24         0.35 o                         
  -7   0   1        149.41        149.64         4.37 o                         
  -6   0   1         20.34         26.58         0.93 o                         
  -5   0   1          8.92          4.88         0.43 o                         
  -4   0   1        652.68        610.13        23.19 o                         
  -2   0   1         18.09         19.56         0.53 o                         
  -1   0   1          5.19         11.49         0.56 o                         
   1   0   1        181.87        168.23         7.43 o                         
   2   0   1          7.97          8.52         0.36 o                         
   3   0   1        266.58        247.86         5.04 o                         
   4   0   1        145.16        160.99         3.87 o                         
   5   0   1        125.68        121.89         3.62 o                         
   6   0   1        147.33        159.83         4.61 o                         
   7   0   1        471.31        469.81        10.17 o                         
   8   0   1          4.30          3.49         0.35 o                         
   9   0   1          3.72          2.26         0.32 o                         
  10   0   1          3.60          2.39         0.41 o                         
 -11   1   1          1.03          0.66         0.43 o                         
 -10   1   1          1.07          0.65         0.33 o                         
  -9   1   1         95.50         98.60         2.66 o                         
  -8   1   1        236.04        238.23         6.92 o                         
  -7   1   1         88.08         85.81         3.19 o                         
  -6   1   1          0.02          0.06         0.12 o                         
  -5   1   1         17.79         15.12         0.52 o                         
  -4   1   1        273.78        252.68         4.86 o                         
  -3   1   1        509.17        461.76        14.25 o                         
   3   1   1        169.77        188.18         4.57 o                         
   4   1   1        144.42        157.36         3.07 o                         
   5   1   1         15.48          9.90         0.41 o                         
   6   1   1        173.03        168.88         3.74 o                         
   7   1   1          0.03         -0.20         0.20 o                         
   8   1   1          0.66          0.42         0.24 o                         
   9   1   1          0.31          0.03         0.29 o                         
  10   1   1          2.81          0.56         0.38 o                         
 -11   2   1          0.01         -0.45         0.45 o                         
 -10   2   1         17.31         18.61         0.94 o                         
  -9   2   1         91.71         99.51         2.68 o                         
  -8   2   1         25.11         26.31         1.35 o                         
  -7   2   1          0.98          0.50         0.14 o                         
  -6   2   1         12.41         10.42         0.44 o                         
  -5   2   1        427.55        444.37         8.55 o                         
  -4   2   1        360.87        336.20         5.91 o                         
  -3   2   1         14.92         18.80         0.43 o                         
  -2   2   1          3.67          3.00         0.17 o                         
   0   2   1         62.70         61.97         1.16 o                         
   1   2   1          6.11          8.20         0.27 o                         
   3   2   1        555.69        565.38        10.87 o                         
   4   2   1         15.44         23.38         0.79 o                         
   5   2   1          1.41          1.07         0.12 o                         
   6   2   1          1.61          0.95         0.17 o                         
   7   2   1         23.84         29.46         0.87 o                         
   8   2   1          0.58         -0.06         0.30 o                         
   9   2   1         26.63         24.79         1.22 o                         
 -11   3   1          3.48          2.75         0.48 o                         
 -10   3   1          0.11         -0.19         0.31 o                         
  -9   3   1          1.13          1.24         0.36 o                         
  -8   3   1          5.37          3.69         0.27 o                         
  -7   3   1          1.61          1.82         0.15 o                         
  -6   3   1        356.25        351.01         6.20 o                         
  -5   3   1         15.73         24.01         0.56 o                         
  -4   3   1         16.22         12.85         0.36 o                         
  -3   3   1          0.19          0.06         0.09 o                         
  -1   3   1        388.52        375.83         9.58 o                         
   0   3   1          1.22          2.05         0.27 o                         
   1   3   1        295.90        295.16         5.20 o                         
   2   3   1        226.63        222.37         5.25 o                         
   3   3   1        451.57        418.76         9.55 o                         
   4   3   1         10.30         11.17         0.37 o                         
   5   3   1          0.04         -0.15         0.15 o                         
   6   3   1         33.00         34.74         0.94 o                         
   7   3   1         39.91         42.70         1.13 o                         
   8   3   1          0.02         -0.34         0.34 o                         
   9   3   1          5.79          5.37         0.55 o                         
 -11   4   1          2.55          1.58         0.46 o                         
 -10   4   1          7.21          6.18         0.76 o                         
  -9   4   1          3.92          3.47         0.32 o                         
  -8   4   1          5.22          4.32         0.26 o                         
  -7   4   1          9.51          8.44         0.36 o                         
  -6   4   1         15.85         14.98         0.41 o                         
  -5   4   1         84.97         93.71         1.88 o                         
  -4   4   1         50.58         44.17         1.04 o                         
  -3   4   1         28.73         26.60         0.67 o                         
  -2   4   1        492.65        472.43        10.83 o                         
   0   4   1          7.76          7.68         0.41 o                         
   1   4   1         58.03         78.58         1.71 o                         
   2   4   1        443.61        419.59         9.76 o                         
   3   4   1        269.33        271.37         6.00 o                         
   4   4   1         14.43         12.22         0.58 o                         
   5   4   1          2.75          2.86         0.20 o                         
   6   4   1         68.23         62.30         1.52 o                         
   7   4   1         29.33         29.31         0.90 o                         
   8   4   1          0.69          0.24         0.41 o                         
 -10   5   1          1.96          2.16         0.41 o                         
  -9   5   1          7.97          7.61         0.66 o                         
  -8   5   1          5.44          4.69         0.28 o                         
  -7   5   1          0.32          0.91         0.20 o                         
  -6   5   1        194.22        198.04         3.89 o                         
  -5   5   1         37.05         37.64         0.84 o                         
  -4   5   1         27.73         27.04         0.63 o                         
  -3   5   1         28.76         27.42         0.58 o                         
  -2   5   1        818.12        806.50        15.48 o                         
  -1   5   1        143.32        143.39         3.63 o                         
   0   5   1          4.39          4.82         0.23 o                         
   1   5   1         14.50         14.94         0.83 o                         
   2   5   1        225.45        221.58         5.92 o                         
   3   5   1         46.55         46.94         1.14 o                         
   4   5   1         50.72         49.91         1.10 o                         
   5   5   1          0.08         -0.13         0.17 o                         
   6   5   1          7.51          5.61         0.63 o                         
   7   5   1          5.69          5.29         0.37 o                         
   8   5   1          3.75          1.80         0.51 o                         
 -10   6   1          2.25          2.14         0.30 o                         
  -9   6   1          4.86          4.02         0.28 o                         
  -8   6   1          6.08          5.13         0.34 o                         
  -7   6   1          7.26          7.80         0.46 o                         
  -6   6   1         31.76         34.99         0.84 o                         
  -5   6   1          6.63          5.60         0.30 o                         
  -4   6   1          5.39          6.62         0.38 o                         
  -3   6   1         95.29        104.00         2.60 o                         
  -2   6   1          2.83          3.87         0.23 o                         
  -1   6   1          1.46          0.62         0.13 o                         
   0   6   1          4.03          3.52         0.23 o                         
   1   6   1         34.15         34.71         0.91 o                         
   2   6   1        154.11        159.49         3.79 o                         
   3   6   1         32.79         31.04         0.76 o                         
   4   6   1          0.23          0.27         0.19 o                         
   5   6   1         38.38         40.05         1.00 o                         
   6   6   1         11.36         11.19         0.59 o                         
   7   6   1          0.00         -0.26         0.43 o                         
  -9   7   1          0.37          0.46         0.28 o                         
  -8   7   1         19.39         21.34         0.73 o                         
  -7   7   1         76.93         83.27         1.77 o                         
  -6   7   1          0.09         -0.20         0.20 o                         
  -5   7   1          0.17          0.01         0.18 o                         
  -4   7   1         50.19         45.42         1.14 o                         
  -3   7   1          4.86          4.85         0.32 o                         
  -2   7   1         13.90         13.96         0.44 o                         
  -1   7   1         11.89         13.53         0.58 o                         
   0   7   1          8.64          8.10         0.38 o                         
   1   7   1          9.48         11.16         0.58 o                         
   2   7   1         35.13         37.12         1.38 o                         
   3   7   1          0.23         -0.29         0.35 o                         
   4   7   1         23.64         26.25         0.76 o                         
   5   7   1          2.26          2.86         0.27 o                         
   6   7   1          2.69          1.96         0.31 o                         
  -8   8   1         10.48         13.45         0.71 o                         
  -7   8   1          5.58          4.75         0.39 o                         
  -6   8   1          2.96          1.84         0.30 o                         
  -5   8   1         49.78         47.15         1.24 o                         
  -4   8   1         53.15         52.78         1.33 o                         
  -3   8   1          1.20          0.59         0.20 o                         
  -2   8   1         11.75         12.91         0.46 o                         
  -1   8   1         13.69         14.76         0.54 o                         
   0   8   1         64.44         67.70         1.46 o                         
   1   8   1          1.26          1.11         0.35 o                         
   2   8   1          0.24          0.43         0.29 o                         
   3   8   1         15.24         14.81         0.75 o                         
   4   8   1          9.27          8.31         0.95 o                         
   5   8   1          0.57          1.14         0.37 o                         
  -7   9   1          9.95         11.49         0.89 o                         
  -6   9   1          4.52          3.06         0.35 o                         
  -5   9   1          2.83          2.10         0.32 o                         
  -4   9   1         16.46         15.05         0.66 o                         
  -3   9   1         42.22         40.64         1.03 o                         
  -2   9   1          3.46          3.14         0.32 o                         
  -1   9   1        177.77        197.50         3.99 o                         
   0   9   1         85.13         95.18         2.01 o                         
   1   9   1          3.59          2.94         0.36 o                         
   2   9   1         17.75         15.78         0.86 o                         
   3   9   1          7.80          6.02         0.44 o                         
  -5  10   1          2.02          0.50         0.50 o                         
  -4  10   1          1.92          2.40         0.35 o                         
  -3  10   1          0.06          0.00         0.32 o                         
  -2  10   1          5.65          5.60         0.50 o                         
  -1  10   1          1.02          1.90         0.37 o                         
   0  10   1         44.82         52.87         2.22 o                         
   1  10   1         14.99         14.64         1.05 o                         
  -2 -11   2          2.45          2.13         0.65 o                         
  -1 -11   2          1.17          1.06         0.39 o                         
   0 -11   2          1.52          1.20         0.42 o                         
   1 -11   2         24.43         31.74         1.52 o                         
   2 -11   2          2.71          3.42         0.58 o                         
   3 -11   2          7.67          4.98         0.62 o                         
   4 -11   2          2.24          1.81         1.27 o                         
  -4 -10   2          0.73          0.63         0.53 o                         
  -3 -10   2          6.31          6.29         0.56 o                         
  -2 -10   2          0.13          0.25         0.41 o                         
  -1 -10   2          5.11          4.26         0.35 o                         
   0 -10   2          0.22          0.17         0.31 o                         
   1 -10   2         24.74         27.66         1.09 o                         
   2 -10   2          1.33          0.07         0.36 o                         
   3 -10   2          3.93          4.22         0.52 o                         
   4 -10   2         10.58         11.01         0.76 o                         
   5 -10   2         21.24         21.09         0.73 o                         
   6 -10   2          1.20          1.00         0.34 o                         
  -6  -9   2          0.24          0.72         0.41 o                         
  -5  -9   2         14.20         12.06         0.72 o                         
  -4  -9   2          5.39          5.23         0.38 o                         
  -3  -9   2          3.83          4.28         0.37 o                         
  -2  -9   2          8.54          6.43         0.37 o                         
  -1  -9   2          0.00         -0.24         0.24 o                         
   0  -9   2         21.52         20.82         0.83 o                         
   1  -9   2         36.44         40.87         1.59 o                         
   2  -9   2         24.58         26.94         0.98 o                         
   3  -9   2         17.35         18.36         0.74 o                         
   4  -9   2          0.23         -0.08         0.19 o                         
   5  -9   2          9.40          7.22         0.47 o                         
   6  -9   2         25.14         22.96         0.77 o                         
   7  -9   2          6.00          3.80         0.37 o                         
  -7  -8   2         22.92         27.61         1.17 o                         
  -6  -8   2          4.23          2.85         0.37 o                         
  -5  -8   2         11.04          9.83         0.59 o                         
  -4  -8   2         14.20         14.09         0.63 o                         
  -3  -8   2          4.58          3.60         0.40 o                         
  -2  -8   2         57.82         60.79         1.47 o                         
  -1  -8   2         62.28         66.19         1.58 o                         
   0  -8   2        143.30        152.36         3.91 o                         
   1  -8   2         94.64         98.40         2.59 o                         
   2  -8   2         99.85         97.55         2.22 o                         
   3  -8   2          4.36          4.41         0.31 o                         
   4  -8   2         11.17         10.87         0.55 o                         
   5  -8   2          6.85          6.62         0.37 o                         
   6  -8   2         74.15         68.96         1.50 o                         
   7  -8   2         17.49         18.78         0.73 o                         
   8  -8   2          0.48          0.23         0.32 o                         
  -8  -7   2          9.37         14.37         1.04 o                         
  -7  -7   2          0.07         -0.38         0.38 o                         
  -6  -7   2          0.17          0.29         0.35 o                         
  -5  -7   2         34.52         34.57         0.95 o                         
  -4  -7   2         46.83         42.73         1.50 o                         
  -3  -7   2        389.75        382.84         7.40 o                         
  -2  -7   2        331.03        345.01         6.09 o                         
  -1  -7   2         11.34         12.93         0.46 o                         
   0  -7   2         83.03         82.82         1.88 o                         
   1  -7   2         17.08         14.25         0.59 o                         
   2  -7   2         68.06         70.98         2.23 o                         
   3  -7   2        262.81        247.40         6.23 o                         
   4  -7   2        193.16        192.79         5.69 o                         
   5  -7   2        101.88         95.99         2.53 o                         
   6  -7   2          0.35          0.38         0.19 o                         
   7  -7   2         17.22         20.97         0.71 o                         
   8  -7   2          1.97          2.02         0.29 o                         
   9  -7   2          0.10         -0.19         0.31 o                         
  -9  -6   2          2.43          2.68         0.68 o                         
  -8  -6   2         24.22         25.91         1.05 o                         
  -7  -6   2          1.38          0.80         0.28 o                         
  -6  -6   2         13.21         14.59         0.66 o                         
  -5  -6   2          0.10          0.01         0.29 o                         
  -4  -6   2        356.75        349.90         7.58 o                         
  -3  -6   2         56.31         57.58         1.08 o                         
  -2  -6   2        323.17        325.23         5.31 o                         
  -1  -6   2        453.45        467.66         9.00 o                         
   0  -6   2         19.59         23.87         0.72 o                         
   1  -6   2          9.87          7.73         0.36 o                         
   2  -6   2       1038.05       1001.03        21.49 o                         
   3  -6   2          8.31          8.49         0.88 o                         
   4  -6   2         32.90         33.43         0.77 o                         
   5  -6   2          9.44          8.75         0.46 o                         
   6  -6   2          2.36          2.07         0.24 o                         
   7  -6   2          6.51          4.75         0.32 o                         
   8  -6   2          4.86          3.92         0.33 o                         
   9  -6   2          3.55          2.18         0.34 o                         
  -9  -5   2          1.07          2.32         0.75 o                         
  -8  -5   2         33.90         31.32         1.77 o                         
  -7  -5   2          1.89          1.50         0.30 o                         
  -6  -5   2        105.78         94.34         2.15 o                         
  -5  -5   2          5.17          4.85         0.42 o                         
  -4  -5   2          0.47          0.43         0.11 o                         
  -3  -5   2         12.90         14.28         0.38 o                         
  -2  -5   2         14.23         14.71         0.36 o                         
  -1  -5   2        779.42        706.78        28.48 o                         
   0  -5   2        178.53        220.56         5.70 o                         
   1  -5   2        886.04        917.85        22.75 o                         
   4  -5   2         13.27         13.77         0.77 o                         
   5  -5   2        193.72        200.87         6.83 o                         
   6  -5   2         74.45         82.80         2.85 o                         
   7  -5   2          2.56          1.43         0.24 o                         
   8  -5   2          0.17         -0.22         0.22 o                         
   9  -5   2          2.18          1.64         0.29 o                         
  10  -5   2          2.35          1.29         0.69 o                         
 -10  -4   2          0.33         -0.14         0.40 o                         
  -9  -4   2          0.38          0.79         0.32 o                         
  -8  -4   2         10.19          9.11         0.61 o                         
  -7  -4   2          7.27          7.77         0.45 o                         
  -6  -4   2         49.15         45.33         1.11 o                         
  -5  -4   2          6.79          5.65         0.34 o                         
  -4  -4   2          4.68          1.48         0.12 o                         
  -3  -4   2         53.64         55.43         1.12 o                         
  -2  -4   2        319.08        303.46         5.85 o                         
  -1  -4   2          3.24          7.81         0.28 o                         
   0  -4   2        326.99        345.26         7.43 o                         
   1  -4   2        235.49        242.63         5.73 o                         
   2  -4   2        278.18        290.43         6.70 o                         
   4  -4   2        354.43        385.50        14.62 o                         
   5  -4   2         34.03         32.65         0.85 o                         
   6  -4   2        370.89        370.99         8.05 o                         
   7  -4   2        134.33        133.79         4.41 o                         
   8  -4   2          0.79          0.23         0.21 o                         
   9  -4   2          5.28          5.25         0.46 o                         
  10  -4   2          3.31          2.78         0.53 o                         
 -10  -3   2          2.71          2.41         0.34 o                         
  -9  -3   2          5.50          3.92         0.33 o                         
  -8  -3   2          0.05          0.05         0.26 o                         
  -7  -3   2         62.80         58.61         1.54 o                         
  -6  -3   2        211.81        209.93         5.87 o                         
  -5  -3   2         18.26         16.98         0.49 o                         
  -4  -3   2         60.14         84.49         1.88 o                         
  -3  -3   2        274.85        263.78         5.09 o                         
  -1  -3   2         47.83         50.63         1.13 o                         
   0  -3   2          1.61          1.79         0.13 o                         
   1  -3   2         15.01         18.29         0.55 o                         
   2  -3   2         95.76         74.68         1.92 o                         
   3  -3   2        227.13        242.35         7.44 o                         
   4  -3   2        443.40        490.73        13.19 o                         
   5  -3   2          0.00          0.20         0.26 o                         
   6  -3   2        233.90        240.59         7.06 o                         
   7  -3   2         50.27         54.37         1.32 o                         
   8  -3   2          0.32         -0.10         0.36 o                         
   9  -3   2          4.24          3.64         0.41 o                         
  10  -3   2          0.37          0.00         0.45 o                         
 -11  -2   2         13.93         16.61         0.89 o                         
 -10  -2   2          6.61          5.84         0.45 o                         
  -9  -2   2         14.02         12.75         0.67 o                         
  -8  -2   2          1.46          1.60         0.26 o                         
  -7  -2   2        142.80        147.38         3.70 o                         
  -6  -2   2        255.17        254.39         5.71 o                         
  -5  -2   2         91.60        137.07         3.44 o                         
  -4  -2   2         35.99         36.82         0.83 o                         
  -3  -2   2        544.76        495.91        15.08 o                         
  -1  -2   2         72.36         82.69         2.41 o                         
   0  -2   2        507.01        437.77        18.80 o                         
   2  -2   2        182.02        161.98         4.33 o                         
   3  -2   2        589.64        587.09        14.57 o                         
   4  -2   2          9.01         13.86         0.38 o                         
   5  -2   2         10.60          8.66         0.37 o                         
   6  -2   2          4.28          3.07         0.24 o                         
   7  -2   2         18.87         16.33         0.79 o                         
   8  -2   2         68.06         68.27         1.68 o                         
   9  -2   2          1.51          1.67         0.35 o                         
  10  -2   2          8.48          6.59         0.58 o                         
 -11  -1   2         11.08         13.28         0.99 o                         
 -10  -1   2          3.94          3.01         0.31 o                         
  -9  -1   2          0.00         -0.22         0.22 o                         
  -8  -1   2         10.45         10.36         0.78 o                         
  -7  -1   2        135.24        142.60         3.17 o                         
  -6  -1   2         45.99         43.47         1.48 o                         
  -5  -1   2        121.61        142.80         2.99 o                         
  -4  -1   2         98.65        108.87         2.99 o                         
  -2  -1   2        326.21        310.28         7.70 o                         
   1  -1   2         15.74         17.48         0.92 o                         
   2  -1   2        245.76        243.81         7.67 o                         
   3  -1   2         43.00         39.58         0.99 o                         
   4  -1   2        138.45        121.69         3.38 o                         
   5  -1   2         11.31         16.42         0.48 o                         
   6  -1   2          3.63          2.71         0.25 o                         
   7  -1   2         66.62         65.12         1.60 o                         
   8  -1   2          1.16          0.52         0.25 o                         
   9  -1   2          0.15          0.11         0.30 o                         
  10  -1   2         12.91         10.34         0.64 o                         
 -11   0   2          4.80          3.65         0.48 o                         
 -10   0   2          1.31          0.98         0.27 o                         
  -9   0   2         47.94         48.63         1.34 o                         
  -8   0   2         95.03         92.73         2.37 o                         
  -7   0   2         78.15         80.18         2.25 o                         
  -6   0   2         91.09         95.99         3.15 o                         
  -5   0   2        270.93        263.16         7.44 o                         
  -4   0   2        161.69        179.35         3.17 o                         
  -3   0   2          4.59          4.82         0.21 o                         
   1   0   2        119.86        124.54         2.71 o                         
   2   0   2         10.21          8.24         0.28 o                         
   3   0   2        462.93        447.50         8.60 o                         
   5   0   2         28.63         28.96         0.66 o                         
   6   0   2          0.29          0.51         0.20 o                         
   7   0   2         22.96         20.89         0.72 o                         
   8   0   2         18.98         22.77         0.83 o                         
   9   0   2          0.22         -0.02         0.32 o                         
  10   0   2          5.43          3.96         0.51 o                         
 -11   1   2          0.86          0.92         0.39 o                         
 -10   1   2         39.41         38.99         1.30 o                         
  -9   1   2          2.39          2.68         0.30 o                         
  -8   1   2         22.27         25.30         0.89 o                         
  -7   1   2         31.86         29.87         0.76 o                         
  -6   1   2          1.06          1.62         0.13 o                         
  -5   1   2        490.49        494.37        10.63 o                         
  -4   1   2        211.52        198.16         3.84 o                         
  -3   1   2        161.89        172.41         3.34 o                         
   1   1   2          9.99         14.68         0.34 o                         
   2   1   2         40.99         42.63         1.38 o                         
   3   1   2        408.13        395.59         7.61 o                         
   4   1   2        378.99        367.72         7.10 o                         
   5   1   2         21.17         18.93         0.51 o                         
   6   1   2          4.90          5.44         0.32 o                         
   7   1   2         55.98         56.23         1.41 o                         
   8   1   2         49.60         58.19         1.50 o                         
   9   1   2          1.23          0.83         0.36 o                         
 -11   2   2          5.68          4.32         0.42 o                         
 -10   2   2          0.04          0.10         0.29 o                         
  -9   2   2         16.85         19.70         1.12 o                         
  -8   2   2         42.98         44.14         1.10 o                         
  -7   2   2         60.48         58.14         1.22 o                         
  -6   2   2          4.03          2.07         0.18 o                         
  -5   2   2        212.75        208.54         3.69 o                         
  -4   2   2        156.62        151.00         3.31 o                         
  -3   2   2        409.92        395.10         6.94 o                         
   1   2   2        229.64        231.30         4.49 o                         
   2   2   2        205.50        256.66         4.97 o                         
   3   2   2        639.88        601.74        12.95 o                         
   4   2   2        118.81        124.22         2.76 o                         
   5   2   2          0.17          0.65         0.19 o                         
   6   2   2          9.95          9.21         0.40 o                         
   7   2   2         38.88         37.37         1.05 o                         
   8   2   2          8.17         10.15         0.74 o                         
   9   2   2          0.70          0.18         0.35 o                         
 -11   3   2         69.27         70.65         3.12 o                         
 -10   3   2         76.99         77.82         1.93 o                         
  -9   3   2         11.67         11.30         0.72 o                         
  -8   3   2          7.76          7.84         0.49 o                         
  -7   3   2          6.68          7.57         0.35 o                         
  -6   3   2         10.76          9.81         0.34 o                         
  -5   3   2        378.67        384.60         7.42 o                         
  -4   3   2        181.33        182.42         3.69 o                         
  -3   3   2         43.62         56.57         1.25 o                         
  -2   3   2         55.97         51.44         1.08 o                         
  -1   3   2         86.70         80.59         1.46 o                         
   0   3   2        372.84        356.51         7.35 o                         
   1   3   2        139.75        161.69         3.26 o                         
   2   3   2         76.31         81.95         2.33 o                         
   3   3   2        348.90        333.62         6.14 o                         
   4   3   2        207.99        213.36         5.23 o                         
   5   3   2         14.81         13.76         0.54 o                         
   6   3   2          3.91          4.60         0.32 o                         
   7   3   2          4.69          3.27         0.31 o                         
   8   3   2          0.79          0.34         0.44 o                         
 -11   4   2          1.85          1.64         0.47 o                         
 -10   4   2        104.36        108.05         2.27 o                         
  -9   4   2         75.11         77.50         1.66 o                         
  -8   4   2          6.96          6.52         0.34 o                         
  -7   4   2        252.76        267.72         5.21 o                         
  -6   4   2        109.88        115.52         2.58 o                         
  -5   4   2         60.61         60.42         1.25 o                         
  -4   4   2         17.83         13.95         0.36 o                         
  -3   4   2          6.31          5.20         0.26 o                         
  -2   4   2        160.00        175.38         3.27 o                         
  -1   4   2        176.58        155.87         3.20 o                         
   0   4   2         13.75         16.26         0.44 o                         
   1   4   2         16.66         17.76         0.42 o                         
   2   4   2         27.85         34.52         0.86 o                         
   3   4   2          1.40          2.02         0.18 o                         
   4   4   2         49.67         50.86         1.02 o                         
   5   4   2          1.23         -0.01         0.23 o                         
   6   4   2         34.70         37.51         0.97 o                         
   7   4   2          5.13          4.44         0.31 o                         
   8   4   2          7.09          6.61         0.60 o                         
 -10   5   2          0.13          0.24         0.29 o                         
  -9   5   2         43.08         47.45         1.14 o                         
  -8   5   2         18.01         19.11         0.57 o                         
  -7   5   2          5.87          5.68         0.45 o                         
  -6   5   2        107.08        104.01         2.12 o                         
  -5   5   2        100.56         99.61         2.25 o                         
  -4   5   2          1.95          1.79         0.16 o                         
  -3   5   2        271.65        303.30         7.02 o                         
  -2   5   2          1.54          0.81         0.15 o                         
  -1   5   2        185.77        200.81         3.92 o                         
   0   5   2          5.19          5.62         0.26 o                         
   1   5   2        103.90        109.53         2.48 o                         
   2   5   2          6.80          4.98         0.48 o                         
   3   5   2          2.83          1.57         0.25 o                         
   4   5   2         10.29          9.66         0.67 o                         
   5   5   2         72.16         74.34         1.69 o                         
   6   5   2          2.25          3.62         0.35 o                         
   7   5   2          1.51          0.78         0.37 o                         
 -10   6   2          6.82          4.34         0.40 o                         
  -9   6   2          0.23         -0.29         0.29 o                         
  -8   6   2         38.48         35.55         0.84 o                         
  -7   6   2         25.69         23.98         0.70 o                         
  -6   6   2         21.77         25.49         0.69 o                         
  -5   6   2         23.84         23.19         0.63 o                         
  -4   6   2        175.85        177.69         3.50 o                         
  -3   6   2        156.95        170.82         3.15 o                         
  -2   6   2        135.03        142.03         2.66 o                         
  -1   6   2          3.19          2.78         0.18 o                         
   0   6   2        138.76        148.09         2.93 o                         
   1   6   2        289.54        299.25         6.53 o                         
   2   6   2          7.12          6.20         0.83 o                         
   3   6   2         23.07         22.13         0.75 o                         
   4   6   2         39.72         38.30         1.35 o                         
   5   6   2          4.86          4.78         0.31 o                         
   6   6   2          0.05          0.43         0.33 o                         
  -9   7   2          2.74          1.53         0.31 o                         
  -8   7   2          5.15          3.91         0.29 o                         
  -7   7   2         96.07         97.19         2.03 o                         
  -6   7   2          1.04          0.26         0.21 o                         
  -5   7   2          1.45          0.35         0.24 o                         
  -4   7   2          9.16          8.33         0.47 o                         
  -3   7   2         39.63         39.26         0.93 o                         
  -2   7   2         19.21         18.06         0.52 o                         
  -1   7   2         24.68         25.38         0.62 o                         
   0   7   2        300.22        329.80         6.42 o                         
   1   7   2        300.56        323.43         7.06 o                         
   2   7   2         69.51         70.30         1.72 o                         
   3   7   2         17.22         15.30         0.72 o                         
   4   7   2          2.91          3.41         0.28 o                         
   5   7   2         12.14         11.38         0.66 o                         
  -8   8   2          3.54          3.83         0.41 o                         
  -7   8   2          5.09          4.61         0.46 o                         
  -6   8   2          1.37          0.79         0.32 o                         
  -5   8   2          1.68          1.08         0.26 o                         
  -4   8   2          3.86          4.42         0.29 o                         
  -3   8   2          1.59          1.63         0.21 o                         
  -2   8   2          9.56          9.24         0.47 o                         
  -1   8   2          8.64         12.73         0.68 o                         
   0   8   2         32.46         33.44         0.90 o                         
   1   8   2         51.07         55.39         1.49 o                         
   2   8   2         31.47         31.36         1.12 o                         
   3   8   2          2.15          1.21         0.36 o                         
   4   8   2         11.27         14.24         1.01 o                         
  -7   9   2          2.70          1.88         0.53 o                         
  -6   9   2          1.53          1.79         0.35 o                         
  -5   9   2          6.08          6.50         0.43 o                         
  -4   9   2         22.73         26.12         0.87 o                         
  -3   9   2          0.15         -0.13         0.24 o                         
  -2   9   2         15.94         12.84         0.70 o                         
  -1   9   2         88.06         87.03         1.90 o                         
   0   9   2          1.30          0.22         0.38 o                         
   1   9   2         11.20          9.30         0.90 o                         
   2   9   2          2.94          2.26         0.45 o                         
  -3  10   2          1.59          1.56         0.36 o                         
  -2  10   2          3.81          2.46         0.39 o                         
  -3 -11   3          2.33          0.32         0.93 o                         
  -2 -11   3          1.91          2.43         0.38 o                         
  -1 -11   3          1.95          2.15         0.45 o                         
   0 -11   3          2.78          1.46         0.51 o                         
   1 -11   3          1.26          0.64         0.47 o                         
   2 -11   3         17.85         21.33         1.33 o                         
   3 -11   3         26.55         27.57         2.82 o                         
   4 -11   3          2.28          1.91         0.37 o                         
  -5 -10   3          0.86          0.85         0.33 o                         
  -4 -10   3          6.10          4.81         0.47 o                         
  -3 -10   3         25.67         26.80         1.14 o                         
  -2 -10   3          5.48          5.99         0.41 o                         
  -1 -10   3          6.52          5.12         0.36 o                         
   0 -10   3          2.35          1.62         0.34 o                         
   1 -10   3         78.44         79.20         2.24 o                         
   2 -10   3         30.34         31.11         1.18 o                         
   3 -10   3         33.58         29.35         0.92 o                         
   4 -10   3         31.89         24.45         0.89 o                         
   5 -10   3          0.44          0.00         0.25 o                         
   6 -10   3          5.25          3.97         0.40 o                         
  -6  -9   3          1.92          2.05         0.38 o                         
  -5  -9   3          3.55          3.44         0.42 o                         
  -4  -9   3          2.43          1.95         0.45 o                         
  -3  -9   3         44.14         45.04         1.44 o                         
  -2  -9   3        100.66         98.02         2.28 o                         
  -1  -9   3         47.72         48.47         1.42 o                         
   0  -9   3         27.38         34.65         1.22 o                         
   1  -9   3          0.35          0.21         0.28 o                         
   2  -9   3          0.02          0.10         0.24 o                         
   3  -9   3         34.06         38.20         1.04 o                         
   4  -9   3         31.29         22.86         0.74 o                         
   5  -9   3        156.86        142.93         4.96 o                         
   6  -9   3         32.07         28.08         0.95 o                         
   7  -9   3          2.82          2.08         0.35 o                         
  -7  -8   3          9.48          6.36         0.58 o                         
  -6  -8   3          5.04          4.47         0.38 o                         
  -5  -8   3         13.83         12.13         0.57 o                         
  -4  -8   3          0.09         -0.18         0.18 o                         
  -3  -8   3        150.99        153.08         3.04 o                         
  -2  -8   3         16.06         16.75         0.49 o                         
  -1  -8   3          9.85         11.99         0.42 o                         
   0  -8   3        224.47        232.19         5.08 o                         
   1  -8   3          0.44          0.26         0.20 o                         
   2  -8   3         39.37         41.23         1.24 o                         
   3  -8   3        336.61        333.75        12.36 o                         
   4  -8   3         10.15         11.40         0.58 o                         
   5  -8   3         26.95         33.46         0.96 o                         
   6  -8   3         10.32         10.63         0.59 o                         
   7  -8   3          0.01         -0.18         0.27 o                         
   8  -8   3          2.57          1.15         0.34 o                         
  -8  -7   3          0.07         -0.55         0.71 o                         
  -7  -7   3          6.10          6.59         0.62 o                         
  -6  -7   3         13.12         14.05         0.88 o                         
  -5  -7   3         20.00         17.24         1.23 o                         
  -4  -7   3          8.61         10.53         0.43 o                         
  -3  -7   3         64.82         62.76         1.19 o                         
  -2  -7   3         13.01         13.54         0.50 o                         
  -1  -7   3          9.95         10.90         0.37 o                         
   0  -7   3         24.14         22.20         0.64 o                         
   1  -7   3          3.86          3.31         0.25 o                         
   2  -7   3          1.99          1.11         0.14 o                         
   3  -7   3        140.35        144.40         3.15 o                         
   4  -7   3       1407.39       1338.55        43.05 o                         
   5  -7   3         15.36         16.36         0.76 o                         
   6  -7   3         12.48         11.53         0.62 o                         
   7  -7   3         51.39         54.32         1.43 o                         
   8  -7   3          1.69          1.75         0.35 o                         
   9  -7   3          0.08         -0.19         0.39 o                         
  -9  -6   3          1.02          1.68         0.33 o                         
  -8  -6   3          1.05          1.11         0.31 o                         
  -7  -6   3          2.43          1.48         0.27 o                         
  -6  -6   3         24.50         21.37         0.81 o                         
  -5  -6   3        161.40        164.08         3.61 o                         
  -4  -6   3          5.89          2.58         0.28 o                         
  -3  -6   3         95.76         94.21         1.88 o                         
  -2  -6   3          3.93          3.57         0.28 o                         
  -1  -6   3        320.40        309.42         8.14 o                         
   0  -6   3          2.34          1.29         0.19 o                         
   1  -6   3        162.19        179.95         4.68 o                         
   2  -6   3         29.56         30.81         0.97 o                         
   3  -6   3        177.21        170.33         4.36 o                         
   4  -6   3          4.36          3.52         0.28 o                         
   5  -6   3          6.88          5.01         0.54 o                         
   6  -6   3          8.37          9.80         0.54 o                         
   7  -6   3         49.63         50.54         1.59 o                         
   8  -6   3         80.67         79.71         2.73 o                         
   9  -6   3          0.39          0.24         0.33 o                         
 -10  -5   3          5.91          6.28         0.62 o                         
  -9  -5   3          1.78          1.50         0.27 o                         
  -8  -5   3          7.71          5.23         0.31 o                         
  -7  -5   3         12.55         10.05         0.41 o                         
  -6  -5   3        109.12        107.40         2.25 o                         
  -5  -5   3         68.42         59.46         1.46 o                         
  -4  -5   3         13.73         11.25         0.57 o                         
  -3  -5   3         37.45         50.33         1.16 o                         
  -2  -5   3        355.90        369.89         7.97 o                         
  -1  -5   3       1001.91        905.88        19.45 o                         
   0  -5   3         52.60         56.99         1.56 o                         
   1  -5   3         97.79        106.02         2.93 o                         
   2  -5   3        180.31        189.23         6.57 o                         
   3  -5   3          2.14          1.50         0.20 o                         
   4  -5   3          7.25          5.62         0.50 o                         
   5  -5   3          0.08         -0.05         0.19 o                         
   6  -5   3         17.01         18.74         0.96 o                         
   7  -5   3         46.61         44.85         1.18 o                         
   8  -5   3          0.46          1.11         0.46 o                         
   9  -5   3          2.56          1.93         0.30 o                         
 -10  -4   3         14.43         17.30         1.25 o                         
  -9  -4   3         50.98         51.03         1.96 o                         
  -8  -4   3         33.15         25.90         1.14 o                         
  -7  -4   3          0.30         -0.02         0.17 o                         
  -6  -4   3        104.74        107.24         2.14 o                         
  -5  -4   3        340.36        324.49         6.28 o                         
  -4  -4   3          0.48          0.17         0.11 o                         
  -3  -4   3         10.61          8.42         0.29 o                         
  -2  -4   3        757.72        729.73        22.16 o                         
  -1  -4   3        175.50        153.46         3.85 o                         
   0  -4   3         14.46         18.15         0.68 o                         
   1  -4   3        224.65        232.80         8.38 o                         
   2  -4   3         78.75         88.10         2.59 o                         
   3  -4   3         95.88         96.09         2.64 o                         
   4  -4   3          6.05          8.65         0.49 o                         
   5  -4   3         19.52         15.57         0.90 o                         
   6  -4   3          2.51          1.65         0.21 o                         
   7  -4   3          3.84          2.05         0.23 o                         
   8  -4   3          0.70          0.07         0.35 o                         
   9  -4   3          0.11          0.23         0.42 o                         
 -11  -3   3          0.10          0.08         0.40 o                         
 -10  -3   3         20.21         24.06         1.33 o                         
  -9  -3   3          0.47          0.51         0.48 o                         
  -8  -3   3          0.07          0.09         0.25 o                         
  -7  -3   3         32.21         31.51         0.83 o                         
  -6  -3   3         85.68         89.29         2.16 o                         
  -5  -3   3         68.24         64.28         1.46 o                         
  -4  -3   3         50.32         59.34         1.55 o                         
  -3  -3   3         87.41         81.86         1.81 o                         
  -2  -3   3         15.48         14.40         0.45 o                         
   0  -3   3         28.90         31.17         0.84 o                         
   1  -3   3        674.79        618.10        18.78 o                         
   2  -3   3         11.25         16.13         0.46 o                         
   3  -3   3        212.35        253.48         5.49 o                         
   4  -3   3         15.58         15.10         0.47 o                         
   5  -3   3        120.75        117.91         3.00 o                         
   6  -3   3         14.34         13.57         0.65 o                         
   7  -3   3          2.83          1.85         0.33 o                         
   8  -3   3          0.16         -0.33         0.33 o                         
   9  -3   3          7.81          8.88         1.70 o                         
 -11  -2   3          0.11          0.12         0.43 o                         
 -10  -2   3          6.68          7.23         0.64 o                         
  -9  -2   3         61.05         61.81         1.53 o                         
  -8  -2   3         23.35         24.65         0.92 o                         
  -7  -2   3         26.02         25.39         0.72 o                         
  -6  -2   3        264.28        244.57         5.50 o                         
  -5  -2   3        499.08        504.13        12.54 o                         
  -4  -2   3        570.12        548.13        13.62 o                         
  -3  -2   3        330.95        319.46         9.75 o                         
  -2  -2   3        125.97        129.74         3.66 o                         
  -1  -2   3         98.81         96.68         2.70 o                         
   1  -2   3        671.72        583.37        17.72 o                         
   2  -2   3        497.05        510.64        13.44 o                         
   3  -2   3         15.70         11.90         0.69 o                         
   4  -2   3         99.43         95.61         2.81 o                         
   5  -2   3        313.07        318.85         7.84 o                         
   6  -2   3         23.65         22.85         0.63 o                         
   7  -2   3          5.14          3.76         0.30 o                         
   8  -2   3          2.21          1.40         0.30 o                         
   9  -2   3          5.28          5.11         0.49 o                         
 -11  -1   3          0.15          0.29         0.28 o                         
 -10  -1   3          8.65          6.36         0.70 o                         
  -9  -1   3         58.28         60.06         1.47 o                         
  -8  -1   3          0.18          0.27         0.20 o                         
  -7  -1   3          1.55          1.45         0.18 o                         
  -6  -1   3        304.40        309.73         6.00 o                         
  -5  -1   3         84.72         99.16         2.20 o                         
  -4  -1   3        608.64        607.56        15.08 o                         
  -3  -1   3        319.10        272.56         5.87 o                         
  -2  -1   3        136.76        141.13         4.34 o                         
   2  -1   3        513.46        508.02        12.04 o                         
   3  -1   3         30.63         36.22         1.00 o                         
   4  -1   3        512.49        482.33        13.06 o                         
   5  -1   3        184.85        193.59        10.62 o                         
   6  -1   3         86.10         92.23         1.88 o                         
   7  -1   3          3.77          2.05         0.26 o                         
   8  -1   3         12.36         10.29         0.75 o                         
   9  -1   3          7.14          7.03         0.54 o                         
 -11   0   3          0.38          0.23         0.33 o                         
 -10   0   3          0.90          0.98         0.33 o                         
  -9   0   3         63.26         61.87         1.36 o                         
  -8   0   3          0.57          0.09         0.17 o                         
  -7   0   3         61.51         65.83         1.52 o                         
  -6   0   3          0.51          0.32         0.10 o                         
  -5   0   3         48.97         55.44         1.13 o                         
  -4   0   3        492.00        439.41        11.25 o                         
  -3   0   3        225.72        227.16         5.68 o                         
   0   0   3        536.64        489.69        14.89 o                         
   2   0   3         29.08         30.63         0.74 o                         
   3   0   3         10.86          6.67         0.26 o                         
   4   0   3        261.20        263.69         5.41 o                         
   5   0   3         28.47         28.75         0.69 o                         
   6   0   3         68.65         74.76         1.57 o                         
   7   0   3          6.93          7.25         0.49 o                         
   8   0   3          7.30          6.74         0.45 o                         
   9   0   3          6.10          5.37         0.45 o                         
 -11   1   3          0.83          0.41         0.33 o                         
 -10   1   3        182.60        193.32         5.05 o                         
  -9   1   3        309.83        321.45         7.04 o                         
  -8   1   3        326.00        332.82         6.47 o                         
  -7   1   3         48.90         56.76         1.19 o                         
  -6   1   3         93.05         98.77         1.97 o                         
  -5   1   3          9.46          8.89         0.41 o                         
  -4   1   3        173.83        150.73         3.68 o                         
  -1   1   3        211.93        203.78         3.94 o                         
   0   1   3        123.33        124.86         2.34 o                         
   1   1   3         85.00         73.37         1.47 o                         
   2   1   3          8.94         11.48         0.30 o                         
   3   1   3         25.16         21.58         0.97 o                         
   4   1   3          4.90          3.21         0.20 o                         
   5   1   3        729.50        733.29        14.12 o                         
   6   1   3          4.00          4.00         0.27 o                         
   7   1   3         15.24         17.03         1.04 o                         
   8   1   3          5.09          4.91         0.37 o                         
   9   1   3          1.16         -0.04         0.57 o                         
 -11   2   3         12.40         11.46         1.27 o                         
 -10   2   3         87.22         93.33         2.63 o                         
  -9   2   3         90.45         92.28         1.92 o                         
  -8   2   3        353.79        363.95         7.07 o                         
  -7   2   3         39.90         42.01         0.93 o                         
  -6   2   3        434.58        452.30         8.72 o                         
  -5   2   3        786.70        780.00        16.76 o                         
  -3   2   3         54.24         52.86         0.98 o                         
  -2   2   3        580.06        608.55        13.08 o                         
  -1   2   3         18.74         18.04         0.40 o                         
   1   2   3          8.65          7.62         0.28 o                         
   2   2   3          4.08          2.10         0.13 o                         
   3   2   3          1.40          1.09         0.14 o                         
   4   2   3         60.76         56.27         1.10 o                         
   5   2   3         35.42         35.33         1.02 o                         
   6   2   3          6.39          6.75         0.36 o                         
   7   2   3          5.08          8.25         0.77 o                         
   8   2   3          0.01          0.10         0.44 o                         
 -11   3   3         31.74         30.67         1.22 o                         
 -10   3   3         53.96         55.94         1.30 o                         
  -9   3   3         15.79         14.94         1.05 o                         
  -8   3   3         19.83         18.21         0.58 o                         
  -7   3   3         35.58         36.42         0.84 o                         
  -6   3   3         78.91         83.64         1.55 o                         
  -5   3   3        502.14        504.08         9.71 o                         
  -4   3   3        112.15        103.40         2.00 o                         
  -3   3   3         37.87         46.38         0.88 o                         
  -2   3   3        653.41        696.13        14.95 o                         
  -1   3   3         95.96        108.60         2.15 o                         
   0   3   3        495.75        476.84         8.39 o                         
   1   3   3         34.03         31.62         0.64 o                         
   2   3   3        323.25        346.24         8.33 o                         
   3   3   3         40.37         38.48         0.99 o                         
   4   3   3         35.20         32.73         0.91 o                         
   5   3   3          8.15          6.81         0.56 o                         
   6   3   3         16.92         16.04         0.63 o                         
   7   3   3          5.65          7.08         0.42 o                         
   8   3   3          2.33          1.33         0.64 o                         
 -11   4   3          7.91          7.23         0.57 o                         
 -10   4   3          0.04         -0.25         0.25 o                         
  -9   4   3         12.04         14.27         0.73 o                         
  -8   4   3          1.34          1.46         0.22 o                         
  -7   4   3        166.01        176.85         3.19 o                         
  -6   4   3        254.87        265.81         5.18 o                         
  -5   4   3          0.17          0.42         0.19 o                         
  -4   4   3         81.59         91.29         1.75 o                         
  -3   4   3         82.18         82.15         1.51 o                         
  -2   4   3        232.96        236.98         5.30 o                         
  -1   4   3        189.56        221.05         4.66 o                         
   0   4   3        210.86        229.71         5.20 o                         
   1   4   3        389.60        396.95         9.94 o                         
   2   4   3        794.67        772.95        13.58 o                         
   3   4   3         62.70         65.70         1.45 o                         
   4   4   3         52.09         53.95         1.21 o                         
   5   4   3          4.04          2.94         0.27 o                         
   6   4   3         15.40         16.20         0.72 o                         
   7   4   3          1.28          1.32         0.35 o                         
 -10   5   3         13.53         14.49         0.73 o                         
  -9   5   3          0.18          0.29         0.25 o                         
  -8   5   3         22.36         21.43         0.65 o                         
  -7   5   3          0.02         -0.19         0.21 o                         
  -6   5   3         17.00         16.20         0.53 o                         
  -5   5   3         50.23         52.46         1.13 o                         
  -4   5   3          3.99          2.60         0.18 o                         
  -3   5   3          6.28          6.87         0.39 o                         
  -2   5   3         23.65         16.98         0.50 o                         
  -1   5   3         15.59         17.24         0.51 o                         
   0   5   3          0.10          0.21         0.16 o                         
   1   5   3         50.44         48.19         1.06 o                         
   2   5   3        480.31        495.69        10.29 o                         
   3   5   3        283.67        296.53         5.29 o                         
   4   5   3          0.16         -0.24         0.24 o                         
   5   5   3          8.85         12.13         0.70 o                         
   6   5   3         36.79         42.50         1.30 o                         
 -10   6   3          3.06          2.63         0.36 o                         
  -9   6   3          0.05         -0.27         0.28 o                         
  -8   6   3          0.21          0.16         0.22 o                         
  -7   6   3         22.40         21.26         0.68 o                         
  -6   6   3         18.96         17.96         0.80 o                         
  -5   6   3          0.32          0.14         0.22 o                         
  -4   6   3         16.77         15.68         0.61 o                         
  -3   6   3        126.76        133.38         2.83 o                         
  -2   6   3          7.64          7.40         0.44 o                         
  -1   6   3         75.99         85.57         1.61 o                         
   0   6   3         25.26         23.63         0.84 o                         
   1   6   3         12.06          9.55         0.71 o                         
   2   6   3          0.76          1.00         0.20 o                         
   3   6   3          0.13         -0.05         0.22 o                         
   4   6   3          3.10          1.63         0.29 o                         
   5   6   3          4.89          3.94         0.39 o                         
  -9   7   3          0.44          0.69         0.32 o                         
  -8   7   3          4.27          3.18         0.38 o                         
  -7   7   3         29.60         32.23         1.24 o                         
  -6   7   3          7.02          7.24         0.67 o                         
  -5   7   3          0.06         -0.13         0.21 o                         
  -4   7   3         52.49         57.00         1.17 o                         
  -3   7   3         91.55         94.36         1.79 o                         
  -2   7   3         38.49         41.42         0.91 o                         
  -1   7   3          3.00          2.46         0.22 o                         
   0   7   3         51.92         48.20         1.12 o                         
   1   7   3          3.53          2.93         0.32 o                         
   2   7   3         30.27         32.01         1.02 o                         
   3   7   3         14.23         14.32         0.79 o                         
   4   7   3         11.73         16.79         0.80 o                         
  -8   8   3          8.62          9.65         0.92 o                         
  -7   8   3          8.82          9.76         1.00 o                         
  -6   8   3         21.85         22.93         0.82 o                         
  -5   8   3          4.68          4.50         0.34 o                         
  -4   8   3          1.94          2.90         0.26 o                         
  -3   8   3         20.45         24.98         0.71 o                         
  -2   8   3          8.22          6.80         0.36 o                         
  -1   8   3          9.94          7.64         0.99 o                         
   0   8   3         13.03         12.37         0.75 o                         
   1   8   3         23.29         24.56         1.25 o                         
   2   8   3          4.31          3.09         0.40 o                         
  -6   9   3          0.41         -0.12         0.37 o                         
  -5   9   3          3.01          1.79         0.36 o                         
  -4   9   3          0.04         -0.30         0.31 o                         
  -3   9   3          0.27         -0.21         0.29 o                         
  -2   9   3          8.48          6.71         0.38 o                         
  -1   9   3          0.67          0.38         0.32 o                         
   0   9   3          2.57          1.41         0.46 o                         
  -3 -11   4          4.39          4.39         0.80 o                         
  -2 -11   4          6.40          5.23         0.48 o                         
  -1 -11   4          4.99          3.30         0.51 o                         
   0 -11   4          0.23         -0.43         0.43 o                         
   1 -11   4          5.12          5.06         0.59 o                         
   2 -11   4          5.67          5.72         0.49 o                         
   3 -11   4          4.30          3.81         0.40 o                         
   4 -11   4         11.17          8.08         0.95 o                         
  -5 -10   4          9.67         11.78         1.22 o                         
  -4 -10   4          0.67          0.63         0.49 o                         
  -3 -10   4          5.41          5.26         0.46 o                         
  -2 -10   4          2.50          2.15         0.38 o                         
  -1 -10   4         12.91         13.11         1.08 o                         
   0 -10   4          0.00         -0.19         0.23 o                         
   1 -10   4         62.42         64.01         2.08 o                         
   2 -10   4          0.15         -0.07         0.47 o                         
   3 -10   4          1.66          0.88         0.33 o                         
   4 -10   4         48.12         48.77         1.55 o                         
   5 -10   4         52.49         52.16         1.82 o                         
   6 -10   4          6.88          5.16         0.66 o                         
  -7  -9   4          0.04         -0.31         0.31 o                         
  -6  -9   4          1.20          1.20         0.25 o                         
  -5  -9   4          1.44          1.32         0.20 o                         
  -4  -9   4          6.85          6.61         0.59 o                         
  -3  -9   4          4.50          5.50         0.39 o                         
  -2  -9   4          0.01         -0.27         0.27 o                         
  -1  -9   4          1.79          1.75         0.20 o                         
   0  -9   4         51.49         51.84         1.30 o                         
   1  -9   4          3.35          1.45         0.24 o                         
   2  -9   4          2.97          2.37         0.34 o                         
   3  -9   4         12.77         10.43         0.88 o                         
   4  -9   4          0.46          1.23         0.26 o                         
   5  -9   4        184.33        181.06         5.95 o                         
   6  -9   4         11.03          9.69         0.59 o                         
   7  -9   4          7.64          6.18         0.46 o                         
  -8  -8   4          0.00         -0.23         0.44 o                         
  -7  -8   4          0.09          0.10         0.34 o                         
  -6  -8   4         11.69         10.58         0.58 o                         
  -5  -8   4         19.43         20.77         0.59 o                         
  -4  -8   4        145.57        149.88         3.34 o                         
  -3  -8   4          2.64          2.23         0.33 o                         
  -2  -8   4         45.68         44.55         1.16 o                         
  -1  -8   4          8.70          9.06         0.53 o                         
   0  -8   4         57.39         62.18         1.71 o                         
   1  -8   4          5.57          5.68         0.64 o                         
   2  -8   4          3.82          2.11         0.28 o                         
   3  -8   4         30.77         30.55         1.14 o                         
   4  -8   4         93.26        101.45         4.90 o                         
   5  -8   4         27.94         26.60         1.01 o                         
   6  -8   4          1.03          0.37         0.29 o                         
   7  -8   4          2.46          2.33         0.45 o                         
   8  -8   4          5.80          5.02         0.58 o                         
  -9  -7   4          5.06          5.72         1.12 o                         
  -8  -7   4         18.71         18.77         0.89 o                         
  -7  -7   4          0.21          0.03         0.22 o                         
  -6  -7   4          0.17         -0.19         0.19 o                         
  -5  -7   4        123.26        124.30         2.49 o                         
  -4  -7   4          0.62          0.40         0.31 o                         
  -3  -7   4         12.39         12.04         0.63 o                         
  -2  -7   4          7.01          9.31         0.40 o                         
  -1  -7   4         80.10         77.69         2.05 o                         
   0  -7   4        228.03        234.62         5.91 o                         
   1  -7   4         60.17         57.18         1.57 o                         
   2  -7   4         14.06         15.43         0.51 o                         
   3  -7   4         26.51         26.35         1.12 o                         
   4  -7   4         38.93         38.96         1.41 o                         
   5  -7   4          8.32          8.55         0.70 o                         
   6  -7   4          1.23          0.85         0.26 o                         
   7  -7   4          0.03         -0.09         0.30 o                         
   8  -7   4          2.66          2.57         0.42 o                         
  -9  -6   4         14.97         16.62         0.68 o                         
  -8  -6   4         39.75         40.93         1.09 o                         
  -7  -6   4          3.32          3.07         0.24 o                         
  -6  -6   4         14.99         16.46         0.80 o                         
  -5  -6   4         26.57         22.31         0.85 o                         
  -4  -6   4        519.24        489.71         9.44 o                         
  -3  -6   4         19.09         16.31         0.43 o                         
  -2  -6   4          4.68         10.14         0.45 o                         
  -1  -6   4        164.94        155.90         3.95 o                         
   0  -6   4        211.34        194.56         5.62 o                         
   1  -6   4          7.19          5.40         0.41 o                         
   2  -6   4        164.74        162.18         4.13 o                         
   3  -6   4          3.30          2.78         0.33 o                         
   4  -6   4        131.16        136.53         4.54 o                         
   5  -6   4          7.12          5.38         0.43 o                         
   6  -6   4         17.76         18.67         0.71 o                         
   7  -6   4          0.13          0.40         0.28 o                         
   8  -6   4          4.45          2.48         0.35 o                         
   9  -6   4          0.95          0.51         0.38 o                         
 -10  -5   4          2.75          2.35         0.39 o                         
  -9  -5   4         16.33         17.99         0.63 o                         
  -8  -5   4         11.27         14.38         0.62 o                         
  -7  -5   4          6.22          7.65         0.47 o                         
  -6  -5   4         32.36         27.38         1.30 o                         
  -5  -5   4        637.31        612.76        11.79 o                         
  -4  -5   4        139.87        140.78         2.77 o                         
  -3  -5   4         18.97         15.87         0.46 o                         
  -2  -5   4          9.33          6.25         0.35 o                         
  -1  -5   4         97.40        125.95         3.20 o                         
   0  -5   4        421.79        401.20        10.00 o                         
   1  -5   4          9.52          8.81         0.43 o                         
   2  -5   4         13.88         11.51         0.49 o                         
   3  -5   4         17.19         13.92         0.59 o                         
   4  -5   4         98.99        103.20         2.88 o                         
   5  -5   4         13.90         12.54         0.54 o                         
   6  -5   4         49.12         50.51         1.88 o                         
   7  -5   4          8.01          6.54         0.67 o                         
   8  -5   4          6.70          3.89         0.34 o                         
   9  -5   4          0.23          0.04         0.49 o                         
 -10  -4   4          0.63          2.11         0.45 o                         
  -9  -4   4         25.39         27.02         1.45 o                         
  -8  -4   4        152.93        152.05         3.39 o                         
  -7  -4   4          0.80          0.21         0.40 o                         
  -6  -4   4          3.19          1.64         0.18 o                         
  -5  -4   4        164.86        171.02         3.35 o                         
  -4  -4   4         65.55         66.42         1.34 o                         
  -3  -4   4         66.04         70.79         1.59 o                         
  -2  -4   4        912.31        850.92        25.85 o                         
  -1  -4   4        635.05        696.55        17.29 o                         
   0  -4   4         74.93         73.72         1.65 o                         
   1  -4   4        423.64        417.42         8.99 o                         
   2  -4   4        813.03        736.49        17.72 o                         
   3  -4   4         27.21         37.71         1.07 o                         
   4  -4   4          3.26          3.56         0.38 o                         
   5  -4   4         54.27         49.48         1.21 o                         
   6  -4   4         16.77         16.88         0.70 o                         
   7  -4   4          4.19          3.58         0.36 o                         
   8  -4   4          0.07         -0.25         0.25 o                         
   9  -4   4          1.97          1.48         0.52 o                         
 -11  -3   4         11.13         12.86         0.95 o                         
 -10  -3   4          9.00          9.70         0.89 o                         
  -9  -3   4          0.28          0.41         0.25 o                         
  -8  -3   4          8.12          8.03         0.42 o                         
  -7  -3   4         24.33         25.25         0.73 o                         
  -6  -3   4          0.33         -0.01         0.30 o                         
  -5  -3   4        176.32        189.87         4.79 o                         
  -4  -3   4        191.01        196.61         4.27 o                         
  -3  -3   4        592.43        565.76        14.05 o                         
  -2  -3   4          3.92          1.34         0.11 o                         
  -1  -3   4          0.17          0.13         0.09 o                         
   0  -3   4        142.54        128.19         3.23 o                         
   1  -3   4        112.90        118.52         2.60 o                         
   2  -3   4        516.87        463.25        11.52 o                         
   3  -3   4        533.81        554.26        14.84 o                         
   4  -3   4          0.10         -0.17         0.17 o                         
   5  -3   4         69.14         75.35         1.75 o                         
   6  -3   4        130.22        136.32         4.72 o                         
   7  -3   4          0.18          0.28         0.33 o                         
   8  -3   4          8.11          8.54         1.08 o                         
   9  -3   4          0.27         -0.31         0.44 o                         
 -11  -2   4         20.93         25.33         1.13 o                         
 -10  -2   4         18.59         20.33         1.45 o                         
  -9  -2   4         58.37         60.46         1.51 o                         
  -8  -2   4        301.67        291.73         6.50 o                         
  -7  -2   4        110.51        110.88         2.50 o                         
  -6  -2   4        121.99        139.21         3.08 o                         
  -5  -2   4         56.44         66.71         1.75 o                         
  -4  -2   4         87.77         97.96         3.04 o                         
  -3  -2   4         75.82         63.60         1.68 o                         
  -1  -2   4          7.14          8.07         0.28 o                         
   0  -2   4          3.40          1.00         0.09 o                         
   1  -2   4        177.64        154.74         3.93 o                         
   3  -2   4          0.15         -0.13         0.13 o                         
   4  -2   4         26.49         25.98         0.71 o                         
   5  -2   4         65.45         65.48         1.55 o                         
   6  -2   4        103.75        111.46         2.75 o                         
   7  -2   4         18.46         18.18         0.51 o                         
   8  -2   4          5.06          3.54         0.39 o                         
   9  -2   4          9.56         13.70         1.07 o                         
 -11  -1   4         13.49         14.52         1.25 o                         
 -10  -1   4          0.25         -0.27         0.27 o                         
  -9  -1   4          0.15         -0.06         0.40 o                         
  -8  -1   4        468.07        472.17         9.12 o                         
  -7  -1   4       1691.08       1594.25        48.43 o                         
  -6  -1   4        229.44        231.08         5.84 o                         
  -5  -1   4        455.92        523.95        15.99 o                         
  -4  -1   4        527.49        568.96        14.14 o                         
  -3  -1   4        844.86        744.66        23.62 o                         
  -1  -1   4          4.04          2.21         0.20 o                         
   0  -1   4        646.23        644.45        19.58 o                         
   2  -1   4          6.40         11.62         0.40 o                         
   3  -1   4          0.14          0.03         0.13 o                         
   4  -1   4          0.00          0.51         0.24 o                         
   5  -1   4          4.09          3.12         0.20 o                         
   6  -1   4        145.07        152.29         3.05 o                         
   7  -1   4          0.27         -0.15         0.15 o                         
   8  -1   4          0.25          0.38         0.32 o                         
   9  -1   4          0.14          0.78         0.50 o                         
 -11   0   4          0.05          0.56         0.53 o                         
 -10   0   4          8.71          6.73         0.45 o                         
  -9   0   4        188.51        201.10         4.46 o                         
  -8   0   4          4.60          3.70         0.20 o                         
  -7   0   4        239.61        226.82         4.96 o                         
  -6   0   4        135.69        139.85         3.39 o                         
  -5   0   4          6.23          8.14         0.40 o                         
  -2   0   4         15.19         17.23         0.63 o                         
  -1   0   4        263.10        281.55         5.44 o                         
   0   0   4         91.61         93.48         2.06 o                         
   1   0   4        847.55        797.13        34.29 o                         
   2   0   4         68.04         80.24         1.78 o                         
   3   0   4          4.66          3.94         0.20 o                         
   4   0   4         96.99         91.96         1.86 o                         
   5   0   4        235.61        231.12         4.52 o                         
   6   0   4         53.50         52.46         1.18 o                         
   7   0   4          5.94          5.37         0.32 o                         
   8   0   4          6.76          7.24         0.57 o                         
 -11   1   4          7.02          6.39         0.53 o                         
 -10   1   4         17.24         16.75         0.78 o                         
  -9   1   4          6.82          4.82         0.35 o                         
  -8   1   4         85.48         98.47         2.27 o                         
  -7   1   4         21.66         20.58         0.78 o                         
  -6   1   4          3.04          3.69         0.33 o                         
  -5   1   4        282.15        327.56         7.09 o                         
  -4   1   4        858.34        833.92        20.69 o                         
  -3   1   4         42.75         44.96         0.94 o                         
  -2   1   4          0.47         -0.09         0.09 o                         
  -1   1   4        871.82        906.28        27.53 o                         
   0   1   4        580.14        608.25        11.71 o                         
   1   1   4          6.07          3.80         0.27 o                         
   2   1   4         28.65         30.43         0.72 o                         
   3   1   4        524.31        501.00        11.54 o                         
   4   1   4          4.60         11.59         0.75 o                         
   5   1   4         15.80         17.25         0.72 o                         
   6   1   4          3.53          2.12         0.23 o                         
   7   1   4          2.23          1.41         0.23 o                         
   8   1   4          0.08          0.20         0.43 o                         
 -11   2   4          7.45          5.21         0.77 o                         
 -10   2   4         12.38         11.52         1.22 o                         
  -9   2   4         36.94         37.87         1.07 o                         
  -8   2   4          4.63          3.51         0.65 o                         
  -7   2   4          8.58          7.48         0.48 o                         
  -6   2   4         24.21         26.26         0.73 o                         
  -5   2   4        235.11        271.98         5.27 o                         
  -3   2   4        724.00        683.74        14.70 o                         
  -2   2   4          0.65          0.66         0.13 o                         
  -1   2   4        154.30        129.53         3.20 o                         
   0   2   4         25.49         34.11         0.69 o                         
   1   2   4        154.62        182.87         4.03 o                         
   2   2   4        193.49        203.72         4.80 o                         
   3   2   4       1319.57       1293.68        27.80 o                         
   4   2   4        461.52        480.47         8.47 o                         
   5   2   4          9.57          9.66         0.42 o                         
   6   2   4          0.25         -0.21         0.21 o                         
   7   2   4         32.90         36.77         0.93 o                         
   8   2   4          0.03          2.03         0.64 o                         
 -11   3   4          5.11          3.31         0.38 o                         
 -10   3   4          7.95          5.80         0.43 o                         
  -9   3   4          1.59          1.29         0.29 o                         
  -8   3   4          6.57          5.54         0.38 o                         
  -7   3   4         23.24         26.50         0.66 o                         
  -6   3   4         39.75         35.98         0.91 o                         
  -5   3   4        106.29        109.05         2.41 o                         
  -4   3   4        106.86        111.44         2.07 o                         
  -3   3   4          5.26          5.09         0.31 o                         
  -2   3   4        127.14        123.70         2.45 o                         
  -1   3   4         15.37          7.03         0.30 o                         
   0   3   4          9.40          8.92         0.32 o                         
   1   3   4         97.65        106.71         2.32 o                         
   2   3   4          3.65          2.16         0.23 o                         
   3   3   4         82.65         86.08         2.01 o                         
   4   3   4        154.29        163.07         3.27 o                         
   5   3   4          7.76          5.13         0.30 o                         
   6   3   4         19.08         21.70         0.82 o                         
   7   3   4         59.08         74.43         2.31 o                         
 -11   4   4          0.37         -0.38         0.38 o                         
 -10   4   4         16.72         16.55         1.07 o                         
  -9   4   4         42.24         45.94         1.09 o                         
  -8   4   4          0.45          0.39         0.19 o                         
  -7   4   4          7.46          7.36         0.45 o                         
  -6   4   4        133.14        141.68         2.81 o                         
  -5   4   4         73.69         69.80         1.33 o                         
  -4   4   4         20.88         18.83         0.48 o                         
  -3   4   4         22.43         23.52         0.54 o                         
  -2   4   4        282.86        286.95         5.08 o                         
  -1   4   4        327.45        339.58         6.59 o                         
   0   4   4        139.83        155.00         2.60 o                         
   1   4   4         82.80         82.42         1.69 o                         
   2   4   4          0.45          0.07         0.49 o                         
   3   4   4          9.78          8.63         0.61 o                         
   4   4   4         28.80         26.27         0.78 o                         
   5   4   4          1.38          1.88         0.29 o                         
   6   4   4          0.21         -0.09         0.43 o                         
 -10   5   4         13.13         13.11         0.70 o                         
  -9   5   4          0.50          0.33         0.25 o                         
  -8   5   4          0.08         -0.14         0.19 o                         
  -7   5   4         27.91         26.72         0.73 o                         
  -6   5   4        111.13        121.92         2.46 o                         
  -5   5   4         87.25         89.90         1.69 o                         
  -4   5   4          9.78         10.11         0.38 o                         
  -3   5   4         52.84         56.84         1.21 o                         
  -2   5   4        194.87        198.47         3.90 o                         
  -1   5   4         70.20         70.26         1.67 o                         
   0   5   4          1.65          0.79         0.18 o                         
   1   5   4          0.11         -0.16         0.40 o                         
   2   5   4         21.96         20.78         0.64 o                         
   3   5   4          0.02         -0.13         0.22 o                         
   4   5   4          7.25          7.18         0.78 o                         
   5   5   4         16.20         21.66         0.94 o                         
  -9   6   4          7.69          7.18         0.48 o                         
  -8   6   4          1.03          0.90         0.32 o                         
  -7   6   4          5.48          4.46         0.33 o                         
  -6   6   4         19.46         21.68         0.77 o                         
  -5   6   4         33.46         34.75         0.79 o                         
  -4   6   4          4.64          3.79         0.26 o                         
  -3   6   4          0.44          0.70         0.21 o                         
  -2   6   4         29.32         32.07         0.86 o                         
  -1   6   4         54.94         51.89         1.18 o                         
   0   6   4          3.63          2.14         0.27 o                         
   1   6   4          6.97          6.96         0.42 o                         
   2   6   4         24.40         23.65         0.85 o                         
   3   6   4         47.17         45.41         1.26 o                         
   4   6   4         11.84         11.22         0.69 o                         
  -8   7   4          0.01          0.24         0.33 o                         
  -7   7   4          1.87          3.03         0.32 o                         
  -6   7   4         64.44         66.58         1.56 o                         
  -5   7   4          1.58          0.59         0.25 o                         
  -4   7   4         11.30          9.66         0.57 o                         
  -3   7   4          2.70          1.56         0.24 o                         
  -2   7   4          4.20          4.19         0.27 o                         
  -1   7   4          3.84          2.98         0.27 o                         
   0   7   4          8.82          7.88         0.53 o                         
   1   7   4          4.17          3.46         0.37 o                         
   2   7   4          6.09          4.87         0.41 o                         
   3   7   4          0.06          0.08         0.46 o                         
  -7   8   4          1.41          1.04         0.39 o                         
  -6   8   4          0.87          0.03         0.33 o                         
  -5   8   4          0.14         -0.28         0.29 o                         
  -4   8   4         16.27         16.19         0.69 o                         
  -3   8   4          0.49         -0.03         0.27 o                         
  -2   8   4         21.76         25.42         0.96 o                         
  -1   8   4          6.87          6.58         0.39 o                         
   0   8   4         12.65         15.40         1.03 o                         
   1   8   4         10.51         10.02         1.59 o                         
  -4 -11   5          2.56          2.66         0.41 o                         
  -3 -11   5          8.51          8.27         0.57 o                         
  -2 -11   5          0.24          0.09         0.34 o                         
  -1 -11   5          7.26          5.10         0.45 o                         
   0 -11   5          6.59          5.00         0.39 o                         
   1 -11   5         10.57         10.71         1.30 o                         
   2 -11   5          0.58         -0.16         0.50 o                         
   3 -11   5          0.09         -0.37         0.37 o                         
   4 -11   5          7.29          7.90         0.82 o                         
  -6 -10   5          0.24          0.32         0.53 o                         
  -5 -10   5          0.01         -0.35         0.35 o                         
  -4 -10   5          0.11         -0.03         0.27 o                         
  -3 -10   5          8.55         11.00         0.80 o                         
  -2 -10   5          5.36          5.78         0.43 o                         
  -1 -10   5          0.18         -0.25         0.25 o                         
   0 -10   5          0.75          0.04         0.35 o                         
   1 -10   5          4.02          4.26         0.45 o                         
   2 -10   5          4.77          4.77         0.42 o                         
   3 -10   5          0.00          0.02         0.43 o                         
   4 -10   5          3.58          2.13         0.24 o                         
   5 -10   5          2.04          2.19         0.57 o                         
   6 -10   5          0.49          1.42         0.48 o                         
  -7  -9   5         24.16         27.39         1.18 o                         
  -6  -9   5          0.23         -0.11         0.21 o                         
  -5  -9   5          0.23         -0.04         0.25 o                         
  -4  -9   5         20.01         20.69         0.72 o                         
  -3  -9   5         23.95         25.75         0.77 o                         
  -2  -9   5          7.80          6.63         0.52 o                         
  -1  -9   5         14.20          8.60         0.75 o                         
   0  -9   5          5.31          2.89         0.38 o                         
   1  -9   5         58.27         61.70         1.76 o                         
   2  -9   5         24.74         28.18         1.04 o                         
   3  -9   5          0.54          0.44         0.20 o                         
   4  -9   5          1.26          1.37         0.25 o                         
   5  -9   5          0.16         -0.27         0.27 o                         
   6  -9   5          0.01         -0.28         0.42 o                         
   7  -9   5          5.95          5.82         0.62 o                         
  -8  -8   5         16.41         20.13         0.70 o                         
  -7  -8   5         15.78         18.63         0.76 o                         
  -6  -8   5          0.88          0.69         0.20 o                         
  -5  -8   5          0.00          0.00         0.18 o                         
  -4  -8   5          0.02         -0.23         0.23 o                         
  -3  -8   5        150.82        153.21         3.39 o                         
  -2  -8   5          1.35          1.20         0.21 o                         
  -1  -8   5          9.73          6.49         0.64 o                         
   0  -8   5          7.10          6.25         0.52 o                         
   1  -8   5        135.32        134.42         3.49 o                         
   2  -8   5          7.89          7.01         0.46 o                         
   3  -8   5         96.04        102.19         2.74 o                         
   4  -8   5          0.00         -0.03         0.30 o                         
   5  -8   5         45.88         45.07         1.87 o                         
   6  -8   5          0.58          0.05         0.32 o                         
   7  -8   5          0.12         -0.33         0.41 o                         
  -9  -7   5          1.36          2.91         0.34 o                         
  -8  -7   5         12.97         13.73         0.59 o                         
  -7  -7   5         54.50         54.81         1.22 o                         
  -6  -7   5          2.23          2.13         0.30 o                         
  -5  -7   5        110.23        111.95         2.26 o                         
  -4  -7   5        491.23        488.02        10.52 o                         
  -3  -7   5         68.95         68.66         1.59 o                         
  -2  -7   5          0.69         -0.15         0.20 o                         
  -1  -7   5         55.95         53.61         1.48 o                         
   0  -7   5         15.15         16.65         0.66 o                         
   1  -7   5         13.81         11.29         0.57 o                         
   2  -7   5        140.25        150.19         3.33 o                         
   3  -7   5         13.94         14.07         0.73 o                         
   4  -7   5         16.86         16.66         1.21 o                         
   5  -7   5         11.37         11.72         0.62 o                         
   6  -7   5          0.11         -0.02         0.32 o                         
   7  -7   5          6.92          5.39         0.42 o                         
   8  -7   5          0.21         -0.08         0.47 o                         
 -10  -6   5          2.04          1.81         0.27 o                         
  -9  -6   5          2.70          3.24         0.27 o                         
  -8  -6   5          9.00          9.35         0.52 o                         
  -7  -6   5        101.10        104.34         2.13 o                         
  -6  -6   5        100.46        105.46         2.13 o                         
  -5  -6   5        110.70        110.68         2.67 o                         
  -4  -6   5         34.92         30.54         0.80 o                         
  -3  -6   5        113.29        121.31         2.40 o                         
  -2  -6   5         45.04         47.72         1.31 o                         
  -1  -6   5        223.93        231.60         5.82 o                         
   0  -6   5         57.91         66.87         1.52 o                         
   1  -6   5          0.94          1.20         0.23 o                         
   2  -6   5        113.22        107.50         2.41 o                         
   3  -6   5        414.92        433.38        13.57 o                         
   4  -6   5         65.12         70.23         2.01 o                         
   5  -6   5          0.53          0.31         0.23 o                         
   6  -6   5         26.49         27.10         1.20 o                         
   7  -6   5          6.02          6.52         0.47 o                         
   8  -6   5          2.76          0.97         0.40 o                         
 -10  -5   5         40.65         46.11         1.34 o                         
  -9  -5   5          0.07         -0.21         0.21 o                         
  -8  -5   5          7.76          9.01         0.46 o                         
  -7  -5   5         11.30          9.23         0.45 o                         
  -6  -5   5          0.17         -0.14         0.24 o                         
  -5  -5   5         22.80         20.71         0.94 o                         
  -4  -5   5          9.83          9.10         0.39 o                         
  -3  -5   5        466.94        450.61        11.22 o                         
  -2  -5   5         35.53         30.38         0.66 o                         
  -1  -5   5          1.62          0.17         0.16 o                         
   0  -5   5          3.27          4.07         0.24 o                         
   1  -5   5        117.84        115.97         2.57 o                         
   2  -5   5        254.92        244.23         4.79 o                         
   3  -5   5        124.56        134.47         3.26 o                         
   4  -5   5         29.68         28.02         0.80 o                         
   5  -5   5          0.12         -0.19         0.26 o                         
   6  -5   5          0.47         -0.24         0.24 o                         
   7  -5   5         60.65         67.58         2.72 o                         
   8  -5   5          8.92          6.88         0.50 o                         
 -11  -4   5          0.17          0.47         0.40 o                         
 -10  -4   5          3.47          5.12         1.20 o                         
  -9  -4   5         36.36         37.27         1.02 o                         
  -8  -4   5          2.27          1.61         0.21 o                         
  -7  -4   5        656.78        642.61        13.85 o                         
  -6  -4   5        949.25        874.47        16.83 o                         
  -5  -4   5        247.74        252.06         4.90 o                         
  -4  -4   5         53.31         63.93         1.69 o                         
  -3  -4   5         14.59         14.21         0.49 o                         
  -2  -4   5         95.71         78.06         1.74 o                         
  -1  -4   5        616.89        586.31        12.60 o                         
   0  -4   5          0.15         -0.11         0.13 o                         
   1  -4   5        107.10        128.98         2.85 o                         
   2  -4   5        251.45        253.41         5.51 o                         
   3  -4   5         75.26         76.46         4.69 o                         
   4  -4   5         16.25         18.29         0.60 o                         
   5  -4   5         28.81         23.13         0.80 o                         
   6  -4   5         10.74          7.24         0.61 o                         
   7  -4   5         37.98         40.94         2.30 o                         
   8  -4   5          2.48          1.55         0.31 o                         
 -11  -3   5         10.88          9.15         0.75 o                         
 -10  -3   5         33.69         34.44         1.24 o                         
  -9  -3   5          0.06         -0.07         0.17 o                         
  -8  -3   5        120.78        125.63         2.81 o                         
  -7  -3   5         66.59         67.01         1.56 o                         
  -5  -3   5        395.52        390.92         9.74 o                         
  -4  -3   5        246.79        275.36         6.90 o                         
  -1  -3   5        336.37        331.02         7.36 o                         
   0  -3   5         27.69         32.16         0.79 o                         
   1  -3   5         89.39        112.09         2.48 o                         
   2  -3   5       1027.34       1032.08        22.16 o                         
   3  -3   5        132.46        124.24         3.20 o                         
   4  -3   5          0.26         -0.23         0.23 o                         
   5  -3   5         88.19         82.39         2.22 o                         
   6  -3   5          7.42          7.45         0.46 o                         
   7  -3   5          2.19          1.54         0.26 o                         
   8  -3   5          1.70          1.70         0.22 o                         
 -11  -2   5         12.70         10.73         0.69 o                         
 -10  -2   5          0.11          0.25         0.28 o                         
  -9  -2   5          0.87          0.89         0.14 o                         
  -8  -2   5         18.20         17.76         0.92 o                         
  -7  -2   5         45.44         45.70         1.30 o                         
  -6  -2   5         33.95         23.78         0.76 o                         
  -5  -2   5        139.45        147.25         4.60 o                         
  -4  -2   5         62.48         72.67         2.33 o                         
  -3  -2   5        690.61        721.34        21.92 o                         
  -1  -2   5        347.45        335.38         7.23 o                         
   0  -2   5         77.94         79.16         1.71 o                         
   1  -2   5        418.32        463.64        11.68 o                         
   2  -2   5         48.57         46.20         1.31 o                         
   3  -2   5         33.00         31.73         0.76 o                         
   4  -2   5         32.74         31.54         1.76 o                         
   5  -2   5         18.50         21.19         1.01 o                         
   6  -2   5        107.75        112.28         2.59 o                         
   7  -2   5          8.84         10.23         0.47 o                         
   8  -2   5          0.02         -0.36         0.37 o                         
 -11  -1   5          3.29          3.18         0.63 o                         
 -10  -1   5          9.69         11.23         1.07 o                         
  -9  -1   5         15.04         15.49         0.61 o                         
  -8  -1   5          5.51          2.57         0.33 o                         
  -7  -1   5         47.85         56.51         3.39 o                         
  -6  -1   5        128.67        126.36         4.01 o                         
  -5  -1   5          3.81          2.30         0.20 o                         
  -4  -1   5        500.42        562.78        13.99 o                         
  -3  -1   5          1.67          5.29         0.72 o                         
  -2  -1   5        428.11        391.54         8.44 o                         
  -1  -1   5         50.25         54.70         1.12 o                         
   0  -1   5        761.72        740.56        14.24 o                         
   1  -1   5        234.95        270.40         5.24 o                         
   2  -1   5         32.03         41.20         1.04 o                         
   3  -1   5         13.91         10.62         0.45 o                         
   4  -1   5        531.57        543.19        14.23 o                         
   5  -1   5        254.60        270.64         5.28 o                         
   6  -1   5         11.07         11.88         0.56 o                         
   7  -1   5          2.15          1.23         0.24 o                         
   8  -1   5         13.45         15.28         1.08 o                         
 -11   0   5          3.37          3.30         0.60 o                         
 -10   0   5          0.17         -0.23         0.23 o                         
  -9   0   5         16.97         14.45         1.39 o                         
  -8   0   5          0.20         -0.28         0.28 o                         
  -7   0   5        245.97        252.46         6.36 o                         
  -6   0   5         15.31         15.51         0.86 o                         
  -5   0   5          0.01          0.53         0.14 o                         
  -4   0   5         37.14         35.68         1.12 o                         
  -3   0   5        933.89        966.98        29.37 o                         
  -2   0   5        532.03        484.85        10.45 o                         
  -1   0   5         67.43         65.04         1.45 o                         
   0   0   5          0.43          1.67         0.13 o                         
   1   0   5          0.79          1.90         0.14 o                         
   2   0   5         44.36         44.78         0.88 o                         
   3   0   5         29.63         31.01         1.03 o                         
   4   0   5        660.29        678.05        13.05 o                         
   5   0   5        299.51        306.83         5.46 o                         
   6   0   5         13.78         13.60         0.52 o                         
   7   0   5          3.91          3.31         0.28 o                         
   8   0   5         17.37         22.84         1.73 o                         
 -11   1   5         25.12         24.32         1.53 o                         
 -10   1   5          5.26          4.58         0.33 o                         
  -9   1   5          7.19          6.00         0.83 o                         
  -8   1   5         21.27         21.27         1.06 o                         
  -7   1   5          1.29          0.72         0.33 o                         
  -6   1   5         16.50         21.85         0.74 o                         
  -5   1   5        512.49        537.00        11.59 o                         
  -4   1   5        651.18        624.12        13.44 o                         
  -3   1   5        477.04        494.91         9.99 o                         
  -2   1   5          0.21          0.20         0.16 o                         
  -1   1   5        154.94        167.61         2.99 o                         
   0   1   5        291.17        273.51         4.85 o                         
   1   1   5         25.96         29.12         1.00 o                         
   2   1   5         70.61         72.19         1.50 o                         
   3   1   5         35.89         34.45         1.41 o                         
   4   1   5         55.91         61.32         1.21 o                         
   5   1   5          4.83          5.39         0.34 o                         
   6   1   5          1.38          0.50         0.22 o                         
   7   1   5          1.45          0.94         0.38 o                         
 -11   2   5          0.23         -0.27         0.31 o                         
 -10   2   5          0.01         -0.26         0.26 o                         
  -9   2   5         42.26         41.42         1.14 o                         
  -8   2   5         58.92         66.95         1.87 o                         
  -7   2   5          4.54          4.33         0.37 o                         
  -6   2   5         57.62         56.94         1.37 o                         
  -5   2   5        167.62        174.19         5.19 o                         
  -4   2   5         65.45         66.34         1.36 o                         
  -3   2   5        197.96        213.18         5.23 o                         
  -2   2   5        137.79        138.46         3.00 o                         
  -1   2   5        421.00        415.17         7.58 o                         
   0   2   5        616.16        628.35        11.05 o                         
   1   2   5          0.05          0.44         0.16 o                         
   2   2   5         12.44         11.44         0.64 o                         
   3   2   5         25.55         27.71         0.72 o                         
   4   2   5         18.81         17.16         0.58 o                         
   5   2   5         15.68         13.43         0.68 o                         
   6   2   5         13.37         14.68         0.75 o                         
   7   2   5          0.22          0.03         0.41 o                         
 -11   3   5          2.68          1.99         0.40 o                         
 -10   3   5          5.11          3.04         0.47 o                         
  -9   3   5         75.34         75.50         1.85 o                         
  -8   3   5          1.48          1.72         0.30 o                         
  -7   3   5          3.89          2.74         0.30 o                         
  -6   3   5          0.16          0.20         0.15 o                         
  -5   3   5        241.48        248.24         5.26 o                         
  -4   3   5        434.31        431.57         9.32 o                         
  -3   3   5         69.23         70.18         1.57 o                         
  -2   3   5         10.96          9.60         0.42 o                         
  -1   3   5        229.39        227.14         4.06 o                         
   0   3   5        154.52        148.70         2.95 o                         
   1   3   5          1.84          1.05         0.20 o                         
   2   3   5         24.20         24.56         0.66 o                         
   3   3   5        110.83        116.73         2.68 o                         
   4   3   5         40.84         39.97         1.01 o                         
   5   3   5          5.61          4.57         0.34 o                         
   6   3   5          3.08          3.59         0.45 o                         
 -10   4   5          1.04          0.79         0.39 o                         
  -9   4   5          1.80          1.67         0.36 o                         
  -8   4   5         72.30         76.22         2.13 o                         
  -7   4   5          0.02          0.01         0.19 o                         
  -6   4   5         77.09         84.95         1.76 o                         
  -5   4   5        221.12        223.09         4.37 o                         
  -4   4   5         33.77         35.17         0.90 o                         
  -3   4   5          7.20          8.28         0.45 o                         
  -2   4   5          9.87          8.92         0.47 o                         
  -1   4   5         85.48         87.39         2.02 o                         
   0   4   5         98.81         95.07         1.78 o                         
   1   4   5          3.62          2.88         0.21 o                         
   2   4   5          9.58         10.00         0.59 o                         
   3   4   5         10.42         10.97         0.57 o                         
   4   4   5         19.20         18.25         0.75 o                         
   5   4   5          5.99          4.58         0.42 o                         
 -10   5   5          0.01         -0.07         0.52 o                         
  -9   5   5         23.43         23.18         1.05 o                         
  -8   5   5          9.31         10.59         0.49 o                         
  -7   5   5         10.14          9.80         0.54 o                         
  -6   5   5          0.07          0.13         0.19 o                         
  -5   5   5         98.61        108.47         2.21 o                         
  -4   5   5          2.58          2.37         0.20 o                         
  -3   5   5         51.27         53.52         1.08 o                         
  -2   5   5          2.32          2.58         0.19 o                         
  -1   5   5         25.06         25.79         0.83 o                         
   0   5   5          0.03         -0.21         0.21 o                         
   1   5   5         27.16         28.83         0.91 o                         
   2   5   5         12.72         14.03         0.62 o                         
   3   5   5          6.62          5.53         0.39 o                         
   4   5   5          1.14          1.59         0.37 o                         
  -9   6   5          3.01          1.68         0.29 o                         
  -8   6   5          0.44          0.05         0.41 o                         
  -7   6   5          0.25          0.28         0.26 o                         
  -6   6   5         10.55         10.51         0.56 o                         
  -5   6   5         16.94         13.75         0.52 o                         
  -4   6   5          0.78          0.40         0.18 o                         
  -3   6   5         29.52         27.13         0.79 o                         
  -2   6   5         12.76         12.46         0.61 o                         
  -1   6   5          2.79          2.38         0.23 o                         
   0   6   5          1.16          1.22         0.25 o                         
   1   6   5         22.35         23.36         1.04 o                         
   2   6   5         25.96         31.56         1.02 o                         
   3   6   5          0.19         -0.17         0.34 o                         
  -8   7   5         10.92         10.82         1.02 o                         
  -7   7   5          1.20          1.29         0.39 o                         
  -6   7   5         14.48         14.11         0.74 o                         
  -5   7   5          0.91          0.55         0.30 o                         
  -4   7   5          7.06          6.38         0.37 o                         
  -3   7   5         24.12         26.06         0.87 o                         
  -2   7   5          6.39          4.73         0.37 o                         
  -1   7   5          1.58          0.89         0.25 o                         
   0   7   5          0.83          0.06         0.41 o                         
   1   7   5         24.57         27.85         1.61 o                         
  -5   8   5          3.58          2.57         0.40 o                         
  -4   8   5         10.92         12.58         0.74 o                         
  -3   8   5          6.41          6.14         0.40 o                         
  -2   8   5         19.59         20.10         0.83 o                         
  -1   8   5          0.42         -0.03         0.32 o                         
  -4 -11   6         10.66         10.63         0.79 o                         
  -3 -11   6          5.61          4.68         0.36 o                         
  -2 -11   6         18.93         22.21         0.98 o                         
  -1 -11   6          3.85          4.00         0.35 o                         
   0 -11   6          4.55          1.48         0.54 o                         
   1 -11   6          1.08          0.25         0.42 o                         
   2 -11   6         14.89         16.27         1.03 o                         
   3 -11   6          0.20         -0.51         0.60 o                         
   4 -11   6          4.92          4.46         0.93 o                         
  -6 -10   6         17.46         19.47         0.87 o                         
  -5 -10   6          9.17          7.40         0.45 o                         
  -4 -10   6          2.79          2.80         0.33 o                         
  -3 -10   6         29.07         32.72         0.97 o                         
  -2 -10   6          7.55          6.77         0.42 o                         
  -1 -10   6          2.33          0.37         0.32 o                         
   0 -10   6          8.46          5.43         0.45 o                         
   1 -10   6          5.15          3.68         0.40 o                         
   2 -10   6          1.86          1.09         0.37 o                         
   3 -10   6          0.31         -0.20         0.50 o                         
   4 -10   6          0.91          0.62         0.25 o                         
   5 -10   6          0.02          0.10         0.30 o                         
  -7  -9   6          6.24          6.74         0.58 o                         
  -6  -9   6         54.70         57.00         1.32 o                         
  -5  -9   6         41.62         43.62         1.18 o                         
  -4  -9   6          1.99          2.33         0.40 o                         
  -3  -9   6         23.74         19.09         0.85 o                         
  -2  -9   6         69.08         70.08         1.95 o                         
  -1  -9   6         19.90         13.48         1.45 o                         
   0  -9   6         37.45         39.73         1.26 o                         
   1  -9   6          3.05          1.60         0.33 o                         
   2  -9   6          4.81          3.08         0.35 o                         
   3  -9   6         10.87         11.68         0.60 o                         
   4  -9   6          3.93          4.64         0.33 o                         
   5  -9   6          1.30          1.63         0.40 o                         
   6  -9   6          8.95          7.55         1.03 o                         
  -8  -8   6          0.13         -0.13         0.26 o                         
  -7  -8   6          0.22         -0.03         0.22 o                         
  -6  -8   6          7.84          9.54         0.49 o                         
  -5  -8   6         83.01         86.23         1.79 o                         
  -4  -8   6         63.40         64.07         1.79 o                         
  -3  -8   6         49.42         48.09         1.23 o                         
  -2  -8   6        249.85        240.11         6.08 o                         
  -1  -8   6          7.53          5.26         0.35 o                         
   0  -8   6         20.66         20.36         0.81 o                         
   1  -8   6          0.44          0.36         0.29 o                         
   2  -8   6          9.42          7.38         0.58 o                         
   3  -8   6        101.78        100.81         2.33 o                         
   4  -8   6         49.24         55.57         1.28 o                         
   5  -8   6          9.21          8.34         0.95 o                         
   6  -8   6          1.10          1.25         0.85 o                         
   7  -8   6          2.68          1.67         0.53 o                         
  -9  -7   6         20.96         24.82         0.82 o                         
  -8  -7   6         19.46         20.63         0.72 o                         
  -7  -7   6          0.03         -0.10         0.21 o                         
  -6  -7   6         46.27         47.61         1.07 o                         
  -5  -7   6        195.59        194.63         3.83 o                         
  -4  -7   6         52.09         51.50         1.82 o                         
  -3  -7   6          0.44          0.47         0.29 o                         
  -2  -7   6         32.10         33.82         1.04 o                         
  -1  -7   6          3.51          2.76         0.32 o                         
   0  -7   6          9.44          9.87         0.56 o                         
   1  -7   6         12.78         11.35         0.56 o                         
   2  -7   6         92.72         90.80         2.09 o                         
   3  -7   6        225.43        240.74         5.26 o                         
   4  -7   6         11.11         11.89         0.74 o                         
   5  -7   6          6.30          6.10         0.39 o                         
   6  -7   6          1.96          1.65         0.33 o                         
   7  -7   6          2.00          1.41         0.47 o                         
 -10  -6   6          7.47          6.88         0.89 o                         
  -9  -6   6          3.09          2.51         0.27 o                         
  -8  -6   6          1.11          0.92         0.22 o                         
  -7  -6   6         89.34         90.93         1.88 o                         
  -6  -6   6        460.49        469.19         9.07 o                         
  -5  -6   6        884.54        839.27        18.07 o                         
  -4  -6   6        367.91        370.43         8.02 o                         
  -3  -6   6         78.76         82.87         1.87 o                         
  -2  -6   6        268.37        267.93         5.20 o                         
  -1  -6   6        155.20        164.08         3.61 o                         
   0  -6   6        118.21        119.90         3.08 o                         
   1  -6   6          0.13         -0.01         0.16 o                         
   2  -6   6        274.28        289.37         6.33 o                         
   3  -6   6         90.30         98.10         2.14 o                         
   4  -6   6         18.11         18.19         0.70 o                         
   5  -6   6          4.79          3.94         0.32 o                         
   6  -6   6          0.27          0.28         0.31 o                         
   7  -6   6          1.53          0.52         0.40 o                         
 -10  -5   6          1.21          0.94         0.26 o                         
  -9  -5   6         17.30         16.34         0.61 o                         
  -8  -5   6          3.31          3.28         0.23 o                         
  -7  -5   6          0.41          0.12         0.17 o                         
  -6  -5   6        201.08        208.63         4.09 o                         
  -5  -5   6        349.41        325.94         8.44 o                         
  -4  -5   6        224.51        205.87         4.50 o                         
  -3  -5   6          0.13         -0.14         0.14 o                         
  -2  -5   6       1110.30       1140.63        49.00 o                         
  -1  -5   6       1299.71       1244.88        37.81 o                         
   0  -5   6        457.34        450.87        11.23 o                         
   1  -5   6          0.19          0.31         0.16 o                         
   2  -5   6         86.59         94.05         2.14 o                         
   3  -5   6         77.57         85.78         1.77 o                         
   4  -5   6        123.87        131.67         2.97 o                         
   5  -5   6          0.21         -0.22         0.22 o                         
   6  -5   6         68.59         63.26         1.60 o                         
   7  -5   6         22.67         26.40         1.58 o                         
   8  -5   6          3.78          4.75         0.66 o                         
 -11  -4   6          0.50          0.41         0.40 o                         
 -10  -4   6         28.10         25.34         1.31 o                         
  -9  -4   6          8.55          8.48         0.46 o                         
  -8  -4   6         33.79         36.00         0.95 o                         
  -7  -4   6         25.20         23.75         1.11 o                         
  -6  -4   6          4.98          3.47         0.38 o                         
  -5  -4   6         73.40         71.52         1.92 o                         
  -4  -4   6         52.39         51.29         1.39 o                         
  -3  -4   6          0.95          0.90         0.15 o                         
  -2  -4   6         40.56         41.11         0.99 o                         
  -1  -4   6        791.16        748.13        16.08 o                         
   0  -4   6        146.84        152.04         5.32 o                         
   1  -4   6         49.04         46.74         1.12 o                         
   2  -4   6        215.96        234.83         7.93 o                         
   3  -4   6          4.37          2.40         0.22 o                         
   4  -4   6          2.46          1.59         0.27 o                         
   5  -4   6         74.13         87.19         2.04 o                         
   6  -4   6         40.24         39.27         1.64 o                         
   7  -4   6         31.55         30.26         1.19 o                         
   8  -4   6          8.57          7.42         0.64 o                         
 -11  -3   6          0.13         -0.21         0.35 o                         
 -10  -3   6          4.11          3.88         0.24 o                         
  -9  -3   6         10.70         10.73         0.49 o                         
  -8  -3   6          0.05         -0.20         0.20 o                         
  -7  -3   6         18.03         17.12         0.66 o                         
  -6  -3   6         91.74         82.34         2.18 o                         
  -5  -3   6        109.06        108.77         2.82 o                         
  -4  -3   6        202.35        201.37         5.08 o                         
  -3  -3   6        526.10        523.06        13.01 o                         
  -2  -3   6         63.65         73.57         1.49 o                         
  -1  -3   6        518.81        491.96         9.48 o                         
   0  -3   6         31.88         33.62         0.84 o                         
   1  -3   6        143.40        144.06         3.18 o                         
   2  -3   6          0.02          0.34         0.16 o                         
   3  -3   6          0.01         -0.20         0.20 o                         
   4  -3   6         22.72         21.05         0.70 o                         
   5  -3   6        224.67        238.63         5.26 o                         
   6  -3   6        166.51        172.87         4.48 o                         
   7  -3   6          2.95          2.82         0.35 o                         
   8  -3   6          0.85          1.13         0.28 o                         
 -11  -2   6          0.12          0.08         0.66 o                         
 -10  -2   6         33.00         30.18         1.37 o                         
  -9  -2   6         24.53         25.34         1.16 o                         
  -8  -2   6         29.76         28.76         1.22 o                         
  -7  -2   6         29.03         32.25         1.30 o                         
  -6  -2   6        140.14        142.11         4.49 o                         
  -5  -2   6         53.38         54.02         1.26 o                         
  -4  -2   6        284.22        300.26         6.50 o                         
  -3  -2   6          3.36          1.12         0.16 o                         
  -2  -2   6         31.77         33.78         0.83 o                         
  -1  -2   6          4.82          4.88         0.27 o                         
   0  -2   6         79.82         87.60         2.19 o                         
   1  -2   6          0.95          4.13         0.54 o                         
   2  -2   6          5.41          8.38         0.43 o                         
   3  -2   6         40.54         43.49         0.98 o                         
   4  -2   6          3.50          3.64         0.31 o                         
   5  -2   6         23.35         26.15         1.48 o                         
   6  -2   6         56.65         66.12         1.46 o                         
   7  -2   6         27.29         27.42         0.88 o                         
 -11  -1   6          0.18         -0.27         0.27 o                         
 -10  -1   6          9.97          8.54         0.85 o                         
  -9  -1   6          3.67          3.18         0.43 o                         
  -8  -1   6          1.06          0.87         0.25 o                         
  -7  -1   6         12.10         11.40         0.81 o                         
  -6  -1   6          4.01          2.83         0.48 o                         
  -5  -1   6          8.50         11.56         0.59 o                         
  -4  -1   6        246.76        264.90         6.63 o                         
  -3  -1   6        828.01        797.10        20.10 o                         
  -2  -1   6         59.74         60.17         1.60 o                         
  -1  -1   6          1.37          1.63         0.16 o                         
   0  -1   6          0.82          0.91         0.13 o                         
   1  -1   6        684.66        681.29        13.11 o                         
   2  -1   6          2.57          1.14         0.16 o                         
   3  -1   6         43.15         41.74         1.06 o                         
   4  -1   6         10.84          8.08         0.57 o                         
   5  -1   6          7.95          8.41         0.47 o                         
   6  -1   6          2.89          1.27         0.23 o                         
   7  -1   6          8.64         10.02         0.63 o                         
 -11   0   6          0.00         -0.26         0.34 o                         
 -10   0   6          0.02          0.02         0.29 o                         
  -9   0   6          4.48          3.70         0.34 o                         
  -8   0   6        159.87        161.37         4.16 o                         
  -7   0   6        111.30        121.35         3.16 o                         
  -6   0   6         23.97         25.44         0.86 o                         
  -5   0   6         21.17         25.41         0.70 o                         
  -4   0   6        196.84        191.62         4.19 o                         
  -3   0   6        443.20        422.63        12.17 o                         
  -2   0   6         53.57         59.68         1.23 o                         
  -1   0   6          2.37          1.13         0.13 o                         
   0   0   6        696.77        660.36        12.72 o                         
   1   0   6        467.21        457.74         9.64 o                         
   2   0   6         26.51         25.11         0.58 o                         
   3   0   6          5.10          4.66         0.53 o                         
   4   0   6         10.63         10.76         0.43 o                         
   5   0   6         53.97         55.94         1.16 o                         
   6   0   6          5.01          3.94         0.40 o                         
   7   0   6          2.49          1.10         0.34 o                         
 -11   1   6         17.93         20.10         1.27 o                         
 -10   1   6          0.17         -0.30         0.30 o                         
  -9   1   6         27.07         26.59         0.98 o                         
  -8   1   6        149.03        152.45         3.96 o                         
  -7   1   6        188.79        197.85         5.05 o                         
  -6   1   6          0.03         -0.10         0.17 o                         
  -5   1   6          4.77          7.76         0.41 o                         
  -4   1   6        819.70        793.06        17.06 o                         
  -3   1   6        373.48        381.44         8.86 o                         
  -2   1   6         84.98         85.53         1.58 o                         
  -1   1   6         17.82         22.14         0.52 o                         
   0   1   6        239.03        223.56         3.99 o                         
   1   1   6        218.77        225.31         4.61 o                         
   2   1   6          0.17          0.08         0.19 o                         
   3   1   6         81.38         82.41         2.18 o                         
   4   1   6        114.92        118.67         2.21 o                         
   5   1   6         36.17         36.76         0.87 o                         
   6   1   6          0.67         -0.22         0.33 o                         
 -11   2   6          0.43          0.60         0.46 o                         
 -10   2   6          3.51          2.35         0.37 o                         
  -9   2   6          0.85         -0.01         0.31 o                         
  -8   2   6         16.15         17.01         0.78 o                         
  -7   2   6         76.78         81.01         2.20 o                         
  -6   2   6         37.34         36.16         0.98 o                         
  -5   2   6        417.20        428.14         8.55 o                         
  -4   2   6        507.32        515.36         9.94 o                         
  -3   2   6        167.45        173.50         3.71 o                         
  -2   2   6         21.03         24.00         0.62 o                         
  -1   2   6         12.45         14.19         0.42 o                         
   0   2   6         74.60         75.11         1.44 o                         
   1   2   6         42.85         39.75         0.91 o                         
   2   2   6          1.32          0.69         0.18 o                         
   3   2   6          2.02          1.07         0.21 o                         
   4   2   6          2.63          2.61         0.27 o                         
   5   2   6          5.61          4.64         0.40 o                         
   6   2   6          3.63          2.59         0.44 o                         
 -11   3   6          0.05         -0.49         0.49 o                         
 -10   3   6          1.45          1.21         0.39 o                         
  -9   3   6          7.15          6.30         0.52 o                         
  -8   3   6         22.37         22.83         0.94 o                         
  -7   3   6         24.94         25.46         0.93 o                         
  -6   3   6         73.69         73.13         1.85 o                         
  -5   3   6        151.17        152.58         3.04 o                         
  -4   3   6         23.90         23.64         0.64 o                         
  -3   3   6         42.26         40.16         0.92 o                         
  -2   3   6        119.81        121.59         2.45 o                         
  -1   3   6          0.92          1.05         0.17 o                         
   0   3   6         22.36         18.81         0.53 o                         
   1   3   6         19.24         17.53         0.77 o                         
   2   3   6         30.38         32.87         0.84 o                         
   3   3   6         58.52         65.23         1.70 o                         
   4   3   6          0.02         -0.30         0.34 o                         
   5   3   6         11.46         10.53         0.72 o                         
 -10   4   6          0.75          0.25         0.42 o                         
  -9   4   6         11.63         10.28         1.42 o                         
  -8   4   6          0.35          0.19         0.39 o                         
  -7   4   6          5.25          5.48         0.37 o                         
  -6   4   6         14.28         13.09         0.56 o                         
  -5   4   6          4.70          4.31         0.25 o                         
  -4   4   6          4.14          3.60         0.26 o                         
  -3   4   6          1.47          2.04         0.20 o                         
  -2   4   6         10.09          9.35         0.54 o                         
  -1   4   6         73.36         72.59         1.42 o                         
   0   4   6          3.34          2.53         0.23 o                         
   1   4   6          0.55          0.42         0.20 o                         
   2   4   6         43.28         45.27         1.33 o                         
   3   4   6         34.01         38.22         1.07 o                         
   4   4   6          0.79          0.96         0.39 o                         
  -9   5   6         16.37         14.04         1.00 o                         
  -8   5   6         13.34         12.70         0.65 o                         
  -7   5   6        104.48        105.10         2.20 o                         
  -6   5   6         34.18         37.10         0.95 o                         
  -5   5   6          0.01          0.11         0.21 o                         
  -4   5   6          0.83          0.57         0.20 o                         
  -3   5   6         12.73         12.52         0.53 o                         
  -2   5   6         99.20        103.73         2.15 o                         
  -1   5   6         30.27         29.25         0.82 o                         
   0   5   6          0.97          0.67         0.36 o                         
   1   5   6          3.70          2.92         0.37 o                         
   2   5   6         22.23         23.24         0.84 o                         
   3   5   6          0.15         -0.31         0.35 o                         
  -8   6   6          0.87          0.65         0.32 o                         
  -7   6   6         88.65         91.86         2.21 o                         
  -6   6   6        168.43        175.04         3.93 o                         
  -5   6   6          3.18          2.62         0.32 o                         
  -4   6   6         12.41         12.10         0.59 o                         
  -3   6   6         85.75         89.08         1.90 o                         
  -2   6   6         21.07         22.26         0.93 o                         
  -1   6   6          0.51          0.10         0.26 o                         
   0   6   6          0.52         -0.38         0.40 o                         
   1   6   6         10.95         11.52         1.16 o                         
   2   6   6          3.17          2.17         0.75 o                         
  -6   7   6         21.13         24.23         1.20 o                         
  -5   7   6         24.19         25.42         1.17 o                         
  -4   7   6          4.37          4.76         0.51 o                         
  -3   7   6         34.67         42.60         1.67 o                         
  -2   7   6         36.65         35.26         1.18 o                         
  -1   7   6          0.07         -0.29         0.29 o                         
  -4 -11   7         75.23         81.92         2.04 o                         
  -3 -11   7          9.26          6.54         0.42 o                         
  -2 -11   7          7.04          5.85         0.65 o                         
  -1 -11   7         44.06         42.98         1.48 o                         
   0 -11   7          8.14          4.76         0.52 o                         
   1 -11   7          4.62          4.31         0.50 o                         
   2 -11   7          2.89          3.47         0.49 o                         
   3 -11   7         20.94         22.69         1.54 o                         
  -6 -10   7          0.75          0.94         0.34 o                         
  -5 -10   7          4.88          3.88         0.37 o                         
  -4 -10   7          2.36          2.31         0.38 o                         
  -3 -10   7          4.35          2.57         0.32 o                         
  -2 -10   7         42.40         40.41         1.34 o                         
  -1 -10   7         70.99         67.71         1.97 o                         
   0 -10   7          4.44          3.15         0.37 o                         
   1 -10   7          0.48          1.29         0.49 o                         
   2 -10   7          8.64          5.90         0.49 o                         
   3 -10   7          0.93         -0.26         0.26 o                         
   4 -10   7          0.07          0.12         0.39 o                         
  -7  -9   7          1.54          2.08         0.28 o                         
  -6  -9   7          2.97          2.39         0.25 o                         
  -5  -9   7         52.71         55.60         1.44 o                         
  -4  -9   7        198.46        207.94         5.32 o                         
  -3  -9   7         37.19         41.98         1.14 o                         
  -2  -9   7         25.53         27.08         1.01 o                         
  -1  -9   7         28.16         25.55         0.97 o                         
   0  -9   7          0.23          0.16         0.46 o                         
   1  -9   7          0.01         -0.12         0.31 o                         
   2  -9   7          2.18          0.89         0.24 o                         
   3  -9   7          0.06         -0.11         0.25 o                         
   4  -9   7         13.27         12.00         0.67 o                         
   5  -9   7          1.99          2.39         0.47 o                         
  -8  -8   7          1.70          1.30         0.28 o                         
  -7  -8   7          1.33          1.02         0.24 o                         
  -6  -8   7         52.82         50.81         1.16 o                         
  -5  -8   7          0.92          0.33         0.26 o                         
  -4  -8   7        243.22        250.81         6.36 o                         
  -3  -8   7        267.59        265.71         6.73 o                         
  -2  -8   7         23.51         27.65         0.96 o                         
  -1  -8   7        138.29        137.82         3.59 o                         
   0  -8   7        132.74        134.70         3.52 o                         
   1  -8   7         33.68         37.45         1.02 o                         
   2  -8   7          6.05          5.13         0.39 o                         
   3  -8   7         15.16         14.39         0.60 o                         
   4  -8   7         28.93         30.77         0.91 o                         
   5  -8   7         38.77         44.38         1.20 o                         
   6  -8   7          0.07          0.81         0.41 o                         
  -9  -7   7          3.31          1.85         0.29 o                         
  -8  -7   7          5.33          4.87         0.30 o                         
  -7  -7   7         18.13         20.52         0.66 o                         
  -6  -7   7         48.61         48.39         1.10 o                         
  -5  -7   7        132.29        142.20         3.18 o                         
  -4  -7   7         53.23         52.70         1.29 o                         
  -3  -7   7         42.58         41.54         1.04 o                         
  -2  -7   7          4.62          4.93         0.37 o                         
  -1  -7   7          8.09          8.99         0.42 o                         
   0  -7   7        408.68        407.21         8.83 o                         
   1  -7   7        435.49        442.08         9.58 o                         
   2  -7   7          0.49          0.53         0.26 o                         
   3  -7   7         96.76         98.19         2.04 o                         
   4  -7   7          0.59          0.20         0.23 o                         
   5  -7   7          2.72          1.72         0.30 o                         
   6  -7   7          1.01          0.71         0.39 o                         
 -10  -6   7          0.03         -0.15         0.29 o                         
  -9  -6   7         14.59         14.64         0.62 o                         
  -8  -6   7         30.35         32.09         0.84 o                         
  -7  -6   7         38.53         40.16         0.96 o                         
  -6  -6   7         76.69         73.80         1.55 o                         
  -5  -6   7         43.76         40.00         1.38 o                         
  -4  -6   7         48.51         45.42         1.30 o                         
  -3  -6   7         98.54        101.84         2.05 o                         
  -2  -6   7          4.79          4.08         0.25 o                         
  -1  -6   7          3.44          3.90         0.42 o                         
   0  -6   7        390.15        394.50         8.55 o                         
   1  -6   7          7.38          7.48         0.42 o                         
   2  -6   7         11.68         10.09         0.53 o                         
   3  -6   7          6.99          6.20         0.55 o                         
   4  -6   7          0.47          0.03         0.22 o                         
   5  -6   7          0.97          0.13         0.26 o                         
   6  -6   7         31.72         32.95         1.00 o                         
   7  -6   7         37.84         36.06         1.64 o                         
 -10  -5   7          0.04          0.01         0.26 o                         
  -9  -5   7         20.87         20.21         0.68 o                         
  -8  -5   7         12.71         11.91         0.51 o                         
  -7  -5   7         62.05         60.76         1.31 o                         
  -6  -5   7         16.25         16.33         0.68 o                         
  -5  -5   7        154.75        156.77         4.02 o                         
  -4  -5   7         98.65         96.85         2.52 o                         
  -3  -5   7         75.51         85.77         2.24 o                         
  -2  -5   7         64.03         63.45         1.48 o                         
  -1  -5   7          2.75          2.70         0.22 o                         
   0  -5   7         10.12          6.86         0.41 o                         
   1  -5   7        103.49        109.01         2.46 o                         
   2  -5   7          0.03         -0.19         0.19 o                         
   3  -5   7          3.30          3.11         0.26 o                         
   4  -5   7         18.92         19.34         0.64 o                         
   5  -5   7          3.99          2.50         0.27 o                         
   6  -5   7         24.97         25.03         0.86 o                         
   7  -5   7         43.60         48.70         1.69 o                         
 -11  -4   7          2.22          2.07         0.23 o                         
 -10  -4   7          0.00         -0.11         0.24 o                         
  -9  -4   7         12.09          9.32         0.49 o                         
  -8  -4   7         64.39         65.98         1.60 o                         
  -7  -4   7         21.71         22.11         0.69 o                         
  -6  -4   7          8.80          9.08         0.45 o                         
  -5  -4   7          1.88          0.94         0.23 o                         
  -4  -4   7         73.13         66.00         1.77 o                         
  -3  -4   7        272.76        291.68         8.24 o                         
  -2  -4   7         98.23         89.08         2.01 o                         
  -1  -4   7          8.00          7.42         0.38 o                         
   0  -4   7        174.01        176.20         7.01 o                         
   1  -4   7         10.09          7.85         0.42 o                         
   2  -4   7         78.91         79.38         2.15 o                         
   3  -4   7          1.11          1.47         0.23 o                         
   4  -4   7          0.57          0.96         0.26 o                         
   5  -4   7          8.36          7.26         0.62 o                         
   6  -4   7          3.87          2.39         0.31 o                         
   7  -4   7          1.14          1.58         0.44 o                         
 -11  -3   7          3.17          2.61         0.28 o                         
 -10  -3   7          2.95          3.43         0.35 o                         
  -9  -3   7         12.49         11.14         1.17 o                         
  -8  -3   7         12.12         11.94         0.55 o                         
  -7  -3   7         47.10         48.16         1.36 o                         
  -6  -3   7         74.26         77.67         1.80 o                         
  -5  -3   7          2.35          2.55         0.23 o                         
  -4  -3   7          7.21          6.49         0.35 o                         
  -3  -3   7         21.55         18.02         0.54 o                         
  -2  -3   7        402.35        403.78         8.92 o                         
  -1  -3   7         81.16         79.29         1.62 o                         
   0  -3   7          0.86          0.78         0.20 o                         
   1  -3   7         38.02         31.80         1.96 o                         
   2  -3   7        241.82        252.44         5.52 o                         
   3  -3   7         46.84         43.22         1.12 o                         
   4  -3   7         53.73         51.86         1.32 o                         
   5  -3   7          0.06         -0.34         0.34 o                         
   6  -3   7         11.64         13.98         0.84 o                         
   7  -3   7          2.13          1.59         0.34 o                         
 -11  -2   7          3.61          3.87         0.75 o                         
 -10  -2   7         11.54         14.36         0.81 o                         
  -9  -2   7          0.50          0.40         0.26 o                         
  -8  -2   7          0.73          0.39         0.52 o                         
  -7  -2   7        290.19        290.70         9.01 o                         
  -6  -2   7        308.31        320.94         8.08 o                         
  -5  -2   7          1.54          2.34         0.27 o                         
  -4  -2   7         13.47         13.36         0.46 o                         
  -3  -2   7        536.43        525.42        11.32 o                         
  -2  -2   7        459.25        451.37         9.74 o                         
  -1  -2   7         18.92         13.16         0.53 o                         
   0  -2   7          1.15          0.39         0.13 o                         
   1  -2   7        319.25        326.51         7.74 o                         
   2  -2   7        298.94        296.99         6.48 o                         
   3  -2   7          1.67          1.80         0.21 o                         
   4  -2   7          4.18          3.41         0.26 o                         
   5  -2   7         10.55         11.90         0.83 o                         
   6  -2   7          8.79          6.83         0.40 o                         
   7  -2   7          2.75          2.92         0.39 o                         
 -11  -1   7          9.70         11.20         0.91 o                         
 -10  -1   7          0.21         -0.13         0.31 o                         
  -9  -1   7          0.48          0.50         0.27 o                         
  -8  -1   7         33.25         34.93         1.13 o                         
  -7  -1   7         94.53         91.18         3.03 o                         
  -6  -1   7        313.35        324.76         8.18 o                         
  -5  -1   7         10.54         11.71         0.58 o                         
  -4  -1   7         84.41         77.26         2.07 o                         
  -3  -1   7        954.56        913.08        22.68 o                         
  -2  -1   7        317.14        299.52         7.79 o                         
  -1  -1   7         68.07         70.38         1.73 o                         
   0  -1   7         37.78         43.87         0.98 o                         
   1  -1   7        102.87        109.88         2.41 o                         
   2  -1   7        108.33        110.75         2.24 o                         
   3  -1   7          2.79          2.55         0.27 o                         
   4  -1   7          8.66          6.89         0.39 o                         
   5  -1   7          6.00          4.82         0.29 o                         
   6  -1   7         14.83         17.53         0.79 o                         
 -11   0   7         18.66         20.07         1.75 o                         
 -10   0   7         14.44         17.33         0.89 o                         
  -9   0   7         45.83         45.58         1.95 o                         
  -8   0   7          2.10          0.81         0.40 o                         
  -7   0   7         55.82         58.55         1.57 o                         
  -6   0   7        116.59        123.46         3.13 o                         
  -5   0   7          0.93          0.65         0.19 o                         
  -4   0   7         14.16         19.22         0.85 o                         
  -3   0   7        349.06        327.83         6.36 o                         
  -2   0   7        681.51        636.39        12.27 o                         
  -1   0   7         21.21         18.23         0.63 o                         
   0   0   7         11.69         14.68         0.48 o                         
   1   0   7         23.09         20.53         0.58 o                         
   2   0   7         39.84         37.24         0.80 o                         
   3   0   7          0.00         -0.17         0.17 o                         
   4   0   7          5.83          6.89         0.58 o                         
   5   0   7          4.03          4.06         0.30 o                         
   6   0   7         20.35         22.51         1.03 o                         
 -11   1   7          8.18          6.54         0.58 o                         
 -10   1   7          0.40          0.57         0.34 o                         
  -9   1   7         10.81         10.45         1.09 o                         
  -8   1   7         58.06         55.32         1.63 o                         
  -7   1   7         47.48         49.35         1.27 o                         
  -6   1   7         35.57         35.74         0.97 o                         
  -5   1   7        299.73        300.02         5.85 o                         
  -4   1   7        116.97        118.97         2.37 o                         
  -3   1   7         19.83         19.31         0.49 o                         
  -2   1   7         18.29         13.29         0.45 o                         
  -1   1   7         69.83         70.85         1.35 o                         
   0   1   7         52.04         49.24         1.00 o                         
   1   1   7         36.97         33.93         0.83 o                         
   2   1   7         81.89         78.76         1.67 o                         
   3   1   7         39.34         44.29         1.07 o                         
   4   1   7         59.35         62.26         1.43 o                         
   5   1   7          2.80          3.33         0.38 o                         
 -11   2   7          0.86          0.64         0.52 o                         
 -10   2   7          2.54          1.52         0.41 o                         
  -9   2   7         25.25         26.79         1.08 o                         
  -8   2   7          0.05          0.45         0.32 o                         
  -7   2   7         24.32         20.87         0.75 o                         
  -6   2   7         29.52         33.30         0.96 o                         
  -5   2   7        254.05        246.39         7.47 o                         
  -4   2   7         24.31         23.06         0.64 o                         
  -3   2   7          0.47          0.26         0.17 o                         
  -2   2   7          1.39          2.19         0.24 o                         
  -1   2   7         33.38         33.65         0.75 o                         
   0   2   7         46.29         43.89         0.93 o                         
   1   2   7         28.87         30.42         0.79 o                         
   2   2   7         25.75         29.21         0.81 o                         
   3   2   7         24.95         24.72         0.79 o                         
   4   2   7         11.49         14.16         0.71 o                         
   5   2   7          1.19          1.14         0.46 o                         
 -10   3   7          3.09          2.00         0.45 o                         
  -9   3   7         27.26         28.23         1.15 o                         
  -8   3   7         16.51         17.78         0.93 o                         
  -7   3   7         56.49         55.03         1.43 o                         
  -6   3   7        481.48        493.29         9.55 o                         
  -5   3   7        287.27        308.93         7.33 o                         
  -4   3   7          3.77          2.68         0.25 o                         
  -3   3   7          2.60          1.42         0.27 o                         
  -2   3   7         49.16         47.62         1.00 o                         
  -1   3   7        106.63        112.94         2.12 o                         
   0   3   7         20.72         22.11         0.68 o                         
   1   3   7         18.35         18.42         0.64 o                         
   2   3   7          0.04         -0.03         0.27 o                         
   3   3   7         13.78         15.11         0.74 o                         
   4   3   7          0.03         -0.50         0.50 o                         
  -9   4   7          0.90          1.00         0.43 o                         
  -8   4   7          4.10          2.90         0.41 o                         
  -7   4   7         12.72         12.13         0.97 o                         
  -6   4   7          3.51          4.54         0.32 o                         
  -5   4   7        331.51        337.79         6.60 o                         
  -4   4   7        141.55        146.54         2.96 o                         
  -3   4   7         32.65         31.24         0.84 o                         
  -2   4   7        204.10        202.81         4.04 o                         
  -1   4   7        130.17        129.20         2.42 o                         
   0   4   7          5.21          3.80         0.28 o                         
   1   4   7         10.23         10.04         0.55 o                         
   2   4   7          4.84          3.32         0.43 o                         
   3   4   7         25.12         26.28         1.49 o                         
  -9   5   7          0.48         -0.13         0.90 o                         
  -8   5   7          6.67          5.00         0.53 o                         
  -7   5   7         19.94         17.44         0.91 o                         
  -6   5   7         18.75         16.53         0.70 o                         
  -5   5   7          3.95          3.24         0.31 o                         
  -4   5   7         28.14         27.89         0.83 o                         
  -3   5   7          0.67          0.42         0.25 o                         
  -2   5   7         21.62         26.40         0.75 o                         
  -1   5   7         87.61         83.92         1.90 o                         
   0   5   7          3.73          2.06         0.32 o                         
   1   5   7          8.09          7.04         0.96 o                         
  -7   6   7          0.94          1.62         0.37 o                         
  -6   6   7          0.16         -0.17         0.43 o                         
  -5   6   7          4.24          2.56         0.33 o                         
  -4   6   7         17.34         15.58         0.78 o                         
  -3   6   7         20.30         17.02         0.81 o                         
  -2   6   7          0.41         -0.26         0.26 o                         
  -1   6   7         10.78         11.04         1.08 o                         
  -4 -11   8          0.79          0.17         0.42 o                         
  -3 -11   8         65.84         70.66         2.54 o                         
  -2 -11   8         36.34         45.62         2.31 o                         
  -1 -11   8         15.50         15.48         1.09 o                         
   0 -11   8         13.79          8.60         2.36 o                         
   1 -11   8          3.62          3.82         0.55 o                         
   2 -11   8          0.00          0.87         0.60 o                         
  -6 -10   8         26.38         29.08         1.06 o                         
  -5 -10   8          2.89          2.36         0.43 o                         
  -4 -10   8         39.43         44.99         1.47 o                         
  -3 -10   8         17.84         18.58         0.80 o                         
  -2 -10   8         89.31         88.82         2.47 o                         
  -1 -10   8          0.02          0.01         0.36 o                         
   0 -10   8          5.56          4.36         0.54 o                         
   1 -10   8         84.33         82.94         2.38 o                         
   2 -10   8         46.00         50.81         1.72 o                         
   3 -10   8          0.79          0.45         0.34 o                         
   4 -10   8          6.91          5.55         0.49 o                         
  -7  -9   8         14.23         12.65         0.75 o                         
  -6  -9   8          1.04          0.75         0.25 o                         
  -5  -9   8          0.70          1.00         0.35 o                         
  -4  -9   8          2.53          2.05         0.35 o                         
  -3  -9   8         16.18         16.13         0.83 o                         
  -2  -9   8          1.25          2.88         0.36 o                         
  -1  -9   8          1.55          1.02         0.34 o                         
   0  -9   8          0.13         -0.22         0.32 o                         
   1  -9   8         50.20         52.77         1.72 o                         
   2  -9   8         48.91         47.48         1.77 o                         
   3  -9   8          1.30          0.28         0.29 o                         
   4  -9   8          0.52          0.20         0.38 o                         
   5  -9   8          4.46          3.42         0.47 o                         
  -8  -8   8          8.80          8.95         0.84 o                         
  -7  -8   8         12.07         12.98         0.60 o                         
  -6  -8   8          1.08          1.00         0.23 o                         
  -5  -8   8          2.08          1.21         0.22 o                         
  -4  -8   8         17.81         16.49         0.62 o                         
  -3  -8   8          2.41          2.16         0.35 o                         
  -2  -8   8         67.91         71.25         1.99 o                         
  -1  -8   8          0.00          0.25         0.29 o                         
   0  -8   8          1.43          1.40         0.26 o                         
   1  -8   8         57.15         62.72         1.54 o                         
   2  -8   8          0.64          0.18         0.23 o                         
   3  -8   8          0.07         -0.28         0.28 o                         
   4  -8   8          2.80          3.30         0.34 o                         
   5  -8   8          0.16          0.41         0.39 o                         
  -9  -7   8          0.58         -0.01         0.27 o                         
  -8  -7   8         17.45         15.71         0.65 o                         
  -7  -7   8         23.15         25.46         0.76 o                         
  -6  -7   8          2.34          1.49         0.24 o                         
  -5  -7   8          0.11          0.04         0.21 o                         
  -4  -7   8         12.94         13.10         0.64 o                         
  -3  -7   8        142.73        132.53         2.97 o                         
  -2  -7   8          0.70          0.43         0.26 o                         
  -1  -7   8          0.96          0.29         0.19 o                         
   0  -7   8          0.08          0.39         0.22 o                         
   1  -7   8         39.61         40.12         1.05 o                         
   2  -7   8         43.12         47.75         1.14 o                         
   3  -7   8          1.33          0.89         0.24 o                         
   4  -7   8          4.81          4.10         0.33 o                         
   5  -7   8          8.50          6.51         0.45 o                         
   6  -7   8          1.54          1.98         0.44 o                         
 -10  -6   8          0.55          0.25         0.29 o                         
  -9  -6   8          4.55          4.96         0.32 o                         
  -8  -6   8          0.57          0.18         0.23 o                         
  -7  -6   8         78.70         79.41         1.69 o                         
  -6  -6   8         19.85         21.73         0.73 o                         
  -5  -6   8          0.61          0.84         0.34 o                         
  -4  -6   8         10.45          9.69         0.64 o                         
  -3  -6   8         54.09         55.16         1.32 o                         
  -2  -6   8         13.94         13.86         0.51 o                         
  -1  -6   8        139.21        146.67         3.77 o                         
   0  -6   8         98.02        101.50         2.77 o                         
   1  -6   8        292.31        304.08         6.64 o                         
   2  -6   8          0.10         -0.57         0.58 o                         
   3  -6   8         38.82         40.75         1.01 o                         
   4  -6   8          1.87          1.36         0.29 o                         
   5  -6   8          1.36          1.18         0.32 o                         
   6  -6   8          0.36         -0.21         0.42 o                         
 -10  -5   8          0.37          0.07         0.26 o                         
  -9  -5   8         14.38         13.04         0.59 o                         
  -8  -5   8         83.58         82.15         1.74 o                         
  -7  -5   8          6.17          5.02         0.36 o                         
  -6  -5   8         99.98         95.60         2.55 o                         
  -5  -5   8        176.50        184.51         4.72 o                         
  -4  -5   8          4.63          4.96         0.36 o                         
  -3  -5   8          1.52          1.97         0.22 o                         
  -2  -5   8         42.47         41.90         0.94 o                         
  -1  -5   8         87.89         84.39         2.39 o                         
   0  -5   8         30.41         38.11         1.01 o                         
   1  -5   8         12.10         11.01         0.74 o                         
   2  -5   8         52.67         54.96         1.38 o                         
   3  -5   8         63.70         64.91         1.61 o                         
   4  -5   8         20.54         21.30         0.84 o                         
   5  -5   8         16.57         12.79         0.72 o                         
   6  -5   8          0.04         -0.40         0.40 o                         
 -10  -4   8          4.05          3.55         0.30 o                         
  -9  -4   8          7.27          4.20         0.31 o                         
  -8  -4   8         19.42         21.04         0.72 o                         
  -7  -4   8          0.19          0.17         0.20 o                         
  -6  -4   8        144.18        135.92         3.54 o                         
  -5  -4   8        437.55        422.96         9.17 o                         
  -4  -4   8         11.38         14.05         0.52 o                         
  -3  -4   8         33.67         31.14         0.83 o                         
  -2  -4   8        364.56        365.05         7.08 o                         
  -1  -4   8        283.64        283.78         5.53 o                         
   0  -4   8         95.69         98.03         2.24 o                         
   1  -4   8          8.99          6.96         0.53 o                         
   2  -4   8         23.03         24.35         0.77 o                         
   3  -4   8         90.64         92.73         2.17 o                         
   4  -4   8          0.00          0.11         0.27 o                         
   5  -4   8          0.03         -0.34         0.34 o                         
   6  -4   8          0.78          0.43         0.40 o                         
 -11  -3   8          0.43          0.02         0.42 o                         
 -10  -3   8         20.17         24.64         2.75 o                         
  -9  -3   8         37.77         44.25         1.82 o                         
  -8  -3   8          4.08          2.90         0.43 o                         
  -7  -3   8          6.91          6.23         0.49 o                         
  -6  -3   8         60.75         61.73         1.32 o                         
  -5  -3   8         81.52         76.77         2.66 o                         
  -4  -3   8        112.43        120.87         2.70 o                         
  -3  -3   8          1.48          2.12         0.20 o                         
  -2  -3   8        546.13        545.39        11.77 o                         
  -1  -3   8        614.32        603.72        11.65 o                         
   0  -3   8         25.89         27.77         0.80 o                         
   1  -3   8          0.83          0.16         0.19 o                         
   2  -3   8         41.91         48.55         1.24 o                         
   3  -3   8         51.34         55.13         1.39 o                         
   4  -3   8         12.28          8.72         0.74 o                         
   5  -3   8          2.21          1.59         0.38 o                         
   6  -3   8          0.72          0.05         0.82 o                         
 -11  -2   8          8.73          7.02         0.60 o                         
 -10  -2   8         27.65         27.10         1.13 o                         
  -9  -2   8         20.92         25.82         1.00 o                         
  -8  -2   8         15.08         14.51         1.05 o                         
  -7  -2   8         69.98         61.53         2.17 o                         
  -6  -2   8        107.65        117.11         2.67 o                         
  -5  -2   8        420.29        424.58         9.18 o                         
  -4  -2   8         80.79         85.29         2.01 o                         
  -3  -2   8         57.82         52.77         1.47 o                         
  -2  -2   8        125.49        128.09         2.88 o                         
  -1  -2   8        449.21        451.93         9.79 o                         
   0  -2   8         13.77         11.71         0.45 o                         
   1  -2   8         18.07         16.11         0.54 o                         
   2  -2   8         44.25         44.12         1.04 o                         
   3  -2   8         44.84         42.66         1.04 o                         
   4  -2   8          3.32          2.83         0.29 o                         
   5  -2   8         21.91         23.04         0.77 o                         
   6  -2   8          0.61          0.50         0.35 o                         
 -11  -1   8         17.82         18.66         3.21 o                         
 -10  -1   8         37.89         41.73         2.09 o                         
  -9  -1   8          3.54          4.82         0.54 o                         
  -8  -1   8         65.23         62.52         1.79 o                         
  -7  -1   8         32.37         28.70         1.04 o                         
  -6  -1   8        219.08        224.43         5.73 o                         
  -5  -1   8          0.43          0.26         0.16 o                         
  -4  -1   8         28.38         28.11         0.78 o                         
  -3  -1   8        124.65        127.83         3.30 o                         
  -2  -1   8         58.31         60.51         1.29 o                         
  -1  -1   8          0.01         -0.22         0.22 o                         
   0  -1   8          7.39          6.52         0.45 o                         
   1  -1   8         42.97         39.06         1.05 o                         
   2  -1   8         14.43         15.68         0.79 o                         
   3  -1   8         25.76         21.71         0.63 o                         
   4  -1   8          7.94          7.42         0.42 o                         
   5  -1   8          8.10          9.36         0.61 o                         
 -11   0   8          9.05          6.86         0.63 o                         
 -10   0   8          4.41          3.60         0.48 o                         
  -9   0   8          0.52         -0.05         0.31 o                         
  -8   0   8         27.79         25.69         0.99 o                         
  -7   0   8         27.14         28.14         0.87 o                         
  -6   0   8          0.13         -0.20         0.20 o                         
  -5   0   8        182.29        192.38         3.79 o                         
  -4   0   8        443.63        445.73         8.79 o                         
  -3   0   8          0.14          0.35         0.20 o                         
  -2   0   8          2.92          2.49         0.20 o                         
  -1   0   8          3.48          2.12         0.23 o                         
   0   0   8         32.11         36.83         0.88 o                         
   1   0   8         16.82         15.95         0.56 o                         
   2   0   8          9.13         10.25         0.79 o                         
   3   0   8          9.33          7.02         0.47 o                         
   4   0   8          7.26          5.76         0.52 o                         
   5   0   8          4.95          5.00         0.40 o                         
 -11   1   8          1.03          1.37         0.53 o                         
 -10   1   8         20.30         17.66         0.99 o                         
  -9   1   8         11.59          9.07         0.75 o                         
  -8   1   8          0.32          0.46         0.33 o                         
  -7   1   8          9.95          8.72         0.60 o                         
  -6   1   8         14.63         13.80         0.68 o                         
  -5   1   8        263.57        269.96         5.28 o                         
  -4   1   8       1028.21       1004.65        17.64 o                         
  -3   1   8        294.72        297.24         5.29 o                         
  -2   1   8          0.08          0.20         0.18 o                         
  -1   1   8        158.21        154.22         2.82 o                         
   0   1   8        150.41        150.27         3.02 o                         
   1   1   8         17.92         21.10         0.77 o                         
   2   1   8         22.90         21.91         0.73 o                         
   3   1   8          0.56          0.30         0.27 o                         
   4   1   8         24.55         26.83         1.10 o                         
 -10   2   8          0.02         -0.43         0.43 o                         
  -9   2   8          2.52          1.57         0.40 o                         
  -8   2   8          1.14          1.37         0.31 o                         
  -7   2   8         13.59         11.15         0.67 o                         
  -6   2   8         86.03         88.05         2.10 o                         
  -5   2   8         36.59         34.95         1.04 o                         
  -4   2   8        126.84        127.44         2.89 o                         
  -3   2   8        174.29        175.36         3.19 o                         
  -2   2   8         24.13         24.99         0.65 o                         
  -1   2   8        167.19        165.86         3.04 o                         
   0   2   8        352.37        345.82         6.76 o                         
   1   2   8         56.46         52.89         1.25 o                         
   2   2   8         52.60         52.13         1.27 o                         
   3   2   8          0.12          0.24         0.34 o                         
 -10   3   8         19.83         20.78         2.48 o                         
  -9   3   8         28.01         28.15         1.23 o                         
  -8   3   8         35.44         36.92         1.19 o                         
  -7   3   8         36.27         33.01         1.07 o                         
  -6   3   8          0.06         -0.15         0.21 o                         
  -5   3   8          0.86          0.05         0.34 o                         
  -4   3   8          0.11         -0.22         0.22 o                         
  -3   3   8          3.35          2.67         0.26 o                         
  -2   3   8         20.11         17.96         0.60 o                         
  -1   3   8          5.88          8.00         0.45 o                         
   0   3   8         63.15         58.97         1.36 o                         
   1   3   8          0.57         -0.10         0.27 o                         
   2   3   8          1.84          1.68         0.42 o                         
  -9   4   8         22.14         25.73         1.34 o                         
  -8   4   8          5.35          6.06         0.55 o                         
  -7   4   8         33.56         29.51         0.89 o                         
  -6   4   8         38.52         36.80         1.00 o                         
  -5   4   8         44.80         46.21         1.14 o                         
  -4   4   8          9.85         10.10         0.79 o                         
  -3   4   8         27.46         27.13         0.88 o                         
  -2   4   8         12.91          9.09         0.71 o                         
  -1   4   8          7.65          4.70         0.42 o                         
   0   4   8          3.45          3.73         0.34 o                         
   1   4   8          3.75          2.23         0.37 o                         
  -7   5   8          0.04         -0.08         0.32 o                         
  -6   5   8          1.61          1.54         0.35 o                         
  -5   5   8         18.01         20.55         0.89 o                         
  -4   5   8          0.32          0.34         0.33 o                         
  -3   5   8          0.01         -0.28         0.28 o                         
  -2   5   8          0.39          0.29         0.29 o                         
  -1   5   8          0.89          0.98         0.44 o                         
  -3 -11   9          0.02         -0.35         0.35 o                         
  -2 -11   9          2.46          2.24         0.44 o                         
  -1 -11   9          2.25          3.92         0.77 o                         
   0 -11   9          0.00         -0.13         0.54 o                         
   1 -11   9          3.20          3.20         0.63 o                         
  -6 -10   9          1.36          1.65         0.42 o                         
  -5 -10   9          1.04          1.34         0.42 o                         
  -4 -10   9          0.11         -0.07         0.38 o                         
  -3 -10   9          0.64          0.51         0.37 o                         
  -2 -10   9          3.34          3.46         0.64 o                         
  -1 -10   9          9.35          7.86         0.60 o                         
   0 -10   9          3.32          3.00         0.46 o                         
   1 -10   9          7.98          7.16         0.60 o                         
   2 -10   9          0.65          0.16         0.38 o                         
   3 -10   9          9.33         11.68         0.88 o                         
  -7  -9   9          2.18          1.54         0.28 o                         
  -6  -9   9         41.11         44.43         1.23 o                         
  -5  -9   9          9.61         10.92         0.83 o                         
  -4  -9   9          6.91          5.86         0.45 o                         
  -3  -9   9          2.93          1.81         0.36 o                         
  -2  -9   9         80.06         77.73         2.20 o                         
  -1  -9   9          3.03          2.69         0.65 o                         
   0  -9   9         14.21         15.96         0.68 o                         
   1  -9   9          0.00         -0.26         0.26 o                         
   2  -9   9          7.74          6.44         0.44 o                         
   3  -9   9          0.00          0.13         0.44 o                         
   4  -9   9          8.61          9.38         0.74 o                         
  -8  -8   9          1.47          1.60         0.31 o                         
  -7  -8   9          1.93          1.47         0.28 o                         
  -6  -8   9         16.24         15.65         0.70 o                         
  -5  -8   9          4.30          3.39         0.45 o                         
  -4  -8   9          1.12          1.35         0.26 o                         
  -3  -8   9         21.50         19.82         0.87 o                         
  -2  -8   9          9.67          8.55         0.58 o                         
  -1  -8   9          0.08         -0.20         0.22 o                         
   0  -8   9         17.68         18.16         0.74 o                         
   1  -8   9          4.67          5.06         0.40 o                         
   2  -8   9         17.09         13.34         0.79 o                         
   3  -8   9          0.55         -0.23         0.34 o                         
   4  -8   9          0.32          0.82         0.40 o                         
  -9  -7   9          1.62          1.48         0.34 o                         
  -8  -7   9          2.44          2.17         0.30 o                         
  -7  -7   9         33.65         31.01         0.86 o                         
  -6  -7   9         11.94         10.99         0.56 o                         
  -5  -7   9         14.35         11.66         0.59 o                         
  -4  -7   9        140.87        139.12         3.62 o                         
  -3  -7   9          7.91          8.83         0.69 o                         
  -2  -7   9          8.89          6.93         0.47 o                         
  -1  -7   9         71.44         72.29         1.74 o                         
   0  -7   9          9.65         10.75         0.55 o                         
   1  -7   9         10.20         11.87         0.61 o                         
   2  -7   9          1.21          0.05         0.34 o                         
   3  -7   9          0.71          0.27         0.29 o                         
   4  -7   9         28.26         31.87         1.22 o                         
   5  -7   9          2.84          2.15         0.49 o                         
  -9  -6   9          0.94          0.03         0.29 o                         
  -8  -6   9         16.39         13.52         0.71 o                         
  -7  -6   9         32.16         32.77         0.87 o                         
  -6  -6   9          3.75          4.36         0.38 o                         
  -5  -6   9         36.76         38.38         1.48 o                         
  -4  -6   9        169.14        170.90         4.38 o                         
  -3  -6   9         16.38         12.15         0.63 o                         
  -2  -6   9          4.15          3.05         0.22 o                         
  -1  -6   9         43.18         45.42         1.19 o                         
   0  -6   9        279.01        297.40         6.51 o                         
   1  -6   9         89.41         92.53         2.95 o                         
   2  -6   9          1.83          1.18         0.29 o                         
   3  -6   9         15.80         17.59         0.85 o                         
   4  -6   9         11.44         10.88         0.75 o                         
   5  -6   9          0.65          0.61         0.42 o                         
 -10  -5   9          0.05          0.40         0.44 o                         
  -9  -5   9         12.91         14.46         0.85 o                         
  -8  -5   9        177.16        192.25         4.29 o                         
  -7  -5   9          0.98          0.32         0.22 o                         
  -6  -5   9         32.22         27.90         1.00 o                         
  -5  -5   9         68.94         68.38         2.34 o                         
  -4  -5   9         87.12         88.28         2.04 o                         
  -3  -5   9         56.84         58.44         1.96 o                         
  -2  -5   9         56.21         54.41         1.20 o                         
  -1  -5   9        318.38        338.33         7.37 o                         
   0  -5   9        335.23        360.37         7.85 o                         
   1  -5   9          3.61          2.76         0.33 o                         
   2  -5   9          4.89          3.44         0.30 o                         
   3  -5   9          6.19          7.50         0.80 o                         
   4  -5   9         22.00         24.21         0.98 o                         
   5  -5   9          1.36         -0.39         0.47 o                         
 -10  -4   9         51.90         60.04         4.06 o                         
  -9  -4   9        104.94        115.82         3.92 o                         
  -8  -4   9          0.41          0.69         0.33 o                         
  -7  -4   9          6.96          4.17         0.29 o                         
  -6  -4   9         72.00         69.00         1.48 o                         
  -5  -4   9        166.39        163.15         3.63 o                         
  -4  -4   9        292.53        303.82         6.63 o                         
  -3  -4   9        137.75        148.20         4.25 o                         
  -2  -4   9        148.89        159.84         3.57 o                         
  -1  -4   9          2.80          3.17         0.24 o                         
   0  -4   9         77.79         81.95         1.93 o                         
   1  -4   9          0.36          0.17         0.24 o                         
   2  -4   9         20.05         18.23         0.72 o                         
   3  -4   9         34.76         36.76         1.10 o                         
   4  -4   9         26.88         24.02         1.02 o                         
   5  -4   9          0.23         -0.57         0.57 o                         
 -10  -3   9         16.12         17.77         1.92 o                         
  -9  -3   9         18.63         19.23         1.11 o                         
  -8  -3   9         13.45         16.25         0.88 o                         
  -7  -3   9         26.63         18.12         0.84 o                         
  -6  -3   9          4.09          2.82         0.27 o                         
  -5  -3   9        166.28        171.04         3.79 o                         
  -4  -3   9         32.58         29.43         0.84 o                         
  -3  -3   9         37.95         37.07         1.06 o                         
  -2  -3   9         52.76         55.90         1.38 o                         
  -1  -3   9         91.56         95.91         2.22 o                         
   0  -3   9         22.43         22.12         1.17 o                         
   1  -3   9          0.10          0.03         0.23 o                         
   2  -3   9          0.01          0.18         0.26 o                         
   3  -3   9          0.05          0.17         0.48 o                         
   4  -3   9          1.03          0.30         0.36 o                         
   5  -3   9          0.01         -0.53         0.59 o                         
 -10  -2   9          2.06          0.91         0.44 o                         
  -9  -2   9         41.22         39.58         1.37 o                         
  -8  -2   9         17.96         14.73         1.03 o                         
  -7  -2   9          0.80          0.91         0.26 o                         
  -6  -2   9         42.63         40.27         1.12 o                         
  -5  -2   9         15.11         12.87         0.53 o                         
  -4  -2   9        158.93        163.43         3.64 o                         
  -3  -2   9        842.04        808.48        17.43 o                         
  -2  -2   9        170.32        173.20         3.86 o                         
  -1  -2   9          0.76         -0.18         0.34 o                         
   0  -2   9          5.28          3.28         0.27 o                         
   1  -2   9         22.85         23.77         0.71 o                         
   2  -2   9         26.20         27.77         0.82 o                         
   3  -2   9          0.38         -0.26         0.26 o                         
   4  -2   9          1.76          1.81         0.32 o                         
   5  -2   9          7.72          6.93         0.47 o                         
 -10  -1   9          1.60          2.00         0.48 o                         
  -9  -1   9         18.80         15.40         0.87 o                         
  -8  -1   9          6.91          4.68         0.54 o                         
  -7  -1   9          3.27          5.48         0.54 o                         
  -6  -1   9          0.01          0.01         0.24 o                         
  -5  -1   9         57.42         55.83         1.38 o                         
  -4  -1   9          0.02          0.24         0.27 o                         
  -3  -1   9        718.30        719.00        15.52 o                         
  -2  -1   9        527.78        512.74         9.92 o                         
  -1  -1   9          1.63          0.89         0.21 o                         
   0  -1   9        152.83        149.00         3.35 o                         
   1  -1   9        312.15        301.13         6.61 o                         
   2  -1   9         27.63         27.48         0.82 o                         
   3  -1   9          2.32          1.64         0.27 o                         
   4  -1   9          1.12          0.35         0.34 o                         
 -10   0   9          2.39          0.48         0.47 o                         
  -9   0   9          7.60          6.08         0.48 o                         
  -8   0   9         29.54         29.20         1.03 o                         
  -7   0   9         31.08         33.66         1.01 o                         
  -6   0   9          0.16          0.01         0.24 o                         
  -5   0   9         21.89         22.98         0.60 o                         
  -4   0   9         11.07          9.68         0.46 o                         
  -3   0   9          0.08         -0.16         0.16 o                         
  -2   0   9         18.96         17.10         0.53 o                         
  -1   0   9          1.41          1.17         0.19 o                         
   0   0   9         48.58         50.59         1.18 o                         
   1   0   9        233.21        223.78         4.97 o                         
   2   0   9         55.07         47.54         1.31 o                         
   3   0   9          6.52          4.92         0.42 o                         
   4   0   9          1.49          1.73         0.42 o                         
 -10   1   9         14.04         16.27         1.31 o                         
  -9   1   9         16.47         15.97         1.34 o                         
  -8   1   9         91.96         92.04         2.32 o                         
  -7   1   9        113.94        114.92         2.71 o                         
  -6   1   9          0.24         -0.27         0.27 o                         
  -5   1   9         27.29         25.13         1.17 o                         
  -4   1   9         19.06         19.78         0.56 o                         
  -3   1   9         20.07         18.83         0.56 o                         
  -2   1   9          0.51          0.23         0.19 o                         
  -1   1   9         11.53          7.84         0.41 o                         
   0   1   9          1.31         -0.12         0.34 o                         
   1   1   9         11.10         11.87         0.65 o                         
   2   1   9          2.81          2.75         0.35 o                         
   3   1   9          1.59          1.71         0.41 o                         
  -9   2   9          7.92          6.81         0.56 o                         
  -8   2   9         33.76         36.68         1.22 o                         
  -7   2   9          5.26          5.42         0.40 o                         
  -6   2   9         60.27         54.66         1.27 o                         
  -5   2   9         15.62         14.99         0.63 o                         
  -4   2   9        128.12        128.10         2.64 o                         
  -3   2   9         72.12         71.91         1.45 o                         
  -2   2   9          0.16         -0.19         0.23 o                         
  -1   2   9          5.71          3.78         0.28 o                         
   0   2   9          8.13          5.88         0.35 o                         
   1   2   9         10.76         15.57         0.78 o                         
   2   2   9          3.78          2.78         0.53 o                         
  -9   3   9          0.24          0.14         1.03 o                         
  -8   3   9         16.77         17.44         1.13 o                         
  -7   3   9        100.93         95.69         2.41 o                         
  -6   3   9          1.50          0.09         0.27 o                         
  -5   3   9          1.59          1.11         0.27 o                         
  -4   3   9         11.30         12.32         0.61 o                         
  -3   3   9          1.19          0.35         0.27 o                         
  -2   3   9          7.22          6.49         0.37 o                         
  -1   3   9         15.26         16.10         0.69 o                         
   0   3   9         20.52         19.55         0.91 o                         
   1   3   9          5.05          4.05         0.56 o                         
  -7   4   9          3.60          1.74         0.35 o                         
  -6   4   9         13.95         11.88         1.00 o                         
  -5   4   9          7.85          5.11         0.44 o                         
  -4   4   9          0.60          0.76         0.33 o                         
  -3   4   9          0.97          0.19         0.32 o                         
  -2   4   9         20.44         21.37         1.09 o                         
  -1   4   9          7.55          5.92         0.50 o                         
  -5 -10  10          5.15          4.59         0.51 o                         
  -4 -10  10          2.68          0.77         0.72 o                         
  -3 -10  10          4.82          5.53         0.51 o                         
  -2 -10  10          0.03          0.39         0.43 o                         
  -1 -10  10          0.01         -0.46         0.46 o                         
   0 -10  10          1.29          1.24         0.56 o                         
   1 -10  10          4.34          2.72         0.38 o                         
  -6  -9  10          0.03          0.13         0.30 o                         
  -5  -9  10         19.17         19.22         0.88 o                         
  -4  -9  10          4.34          2.97         0.58 o                         
  -3  -9  10         53.84         53.30         1.69 o                         
  -2  -9  10          9.11          9.15         0.69 o                         
  -1  -9  10          2.00          1.19         0.27 o                         
   0  -9  10         14.91         13.28         0.70 o                         
   1  -9  10         38.18         44.77         1.43 o                         
   2  -9  10          3.43          3.09         0.44 o                         
  -8  -8  10          3.64          3.27         0.45 o                         
  -7  -8  10          4.47          4.61         0.36 o                         
  -6  -8  10          0.08          0.18         0.31 o                         
  -5  -8  10          0.03         -0.17         0.26 o                         
  -4  -8  10         32.71         28.23         1.04 o                         
  -3  -8  10         40.44         41.57         1.16 o                         
  -2  -8  10          9.31          8.60         0.69 o                         
  -1  -8  10         17.43         18.55         0.71 o                         
   0  -8  10          4.86          4.54         0.34 o                         
   1  -8  10         90.96         99.67         2.41 o                         
   2  -8  10          5.12          3.91         0.43 o                         
   3  -8  10          1.70          1.03         0.45 o                         
  -8  -7  10         17.48         19.39         0.98 o                         
  -7  -7  10         47.08         52.91         1.32 o                         
  -6  -7  10          1.39          1.35         0.30 o                         
  -5  -7  10         71.72         69.33         2.41 o                         
  -4  -7  10         48.23         44.89         1.35 o                         
  -3  -7  10         94.34        100.01         4.00 o                         
  -2  -7  10         41.49         43.17         1.17 o                         
  -1  -7  10          0.27          0.07         0.26 o                         
   0  -7  10         67.11         71.74         2.05 o                         
   1  -7  10         59.62         62.51         2.05 o                         
   2  -7  10         13.31         15.07         0.79 o                         
   3  -7  10          1.35          1.84         0.41 o                         
   4  -7  10          0.38          0.26         0.45 o                         
  -9  -6  10         59.82         62.56         1.84 o                         
  -8  -6  10         94.40        102.56         2.44 o                         
  -7  -6  10          6.78          8.41         1.08 o                         
  -6  -6  10         10.06          4.89         0.40 o                         
  -5  -6  10          2.12          1.68         0.29 o                         
  -4  -6  10        104.97        105.62         3.01 o                         
  -3  -6  10         24.09         23.49         1.54 o                         
  -2  -6  10         46.64         51.64         1.19 o                         
  -1  -6  10        362.39        392.16        11.90 o                         
   0  -6  10          2.98          3.25         0.34 o                         
   1  -6  10         25.08         27.40         1.58 o                         
   2  -6  10          4.21          3.02         0.37 o                         
   3  -6  10          3.55          2.93         0.44 o                         
   4  -6  10          1.47          1.40         0.45 o                         
  -9  -5  10          0.30          0.08         0.71 o                         
  -8  -5  10         18.96         18.90         0.64 o                         
  -7  -5  10         31.26         31.34         1.08 o                         
  -6  -5  10          3.15          1.13         0.21 o                         
  -5  -5  10         18.08         15.78         0.66 o                         
  -4  -5  10         22.83         26.99         0.83 o                         
  -3  -5  10          6.19          3.43         0.28 o                         
  -2  -5  10        138.28        142.05         3.21 o                         
  -1  -5  10        145.59        150.91         3.41 o                         
   0  -5  10         49.31         51.33         1.35 o                         
   1  -5  10         18.19         18.74         0.79 o                         
   2  -5  10          0.63          0.06         0.33 o                         
   3  -5  10          3.28          2.55         0.41 o                         
   4  -5  10          0.46          0.69         0.53 o                         
 -10  -4  10         34.98         42.20         2.64 o                         
  -9  -4  10          0.31         -0.08         0.48 o                         
  -8  -4  10         64.76         59.63         1.86 o                         
  -7  -4  10         46.01         45.10         1.20 o                         
  -6  -4  10          8.45          5.05         0.31 o                         
  -5  -4  10          2.00          1.91         0.23 o                         
  -4  -4  10         14.34         17.57         0.66 o                         
  -3  -4  10         15.89         15.54         0.65 o                         
  -2  -4  10        789.66        808.89        17.45 o                         
  -1  -4  10        204.28        205.18         4.56 o                         
   0  -4  10          0.46          0.38         0.25 o                         
   1  -4  10         33.57         33.73         1.02 o                         
   2  -4  10         45.09         46.62         1.33 o                         
   3  -4  10         23.70         23.19         1.03 o                         
   4  -4  10          1.06          0.91         0.63 o                         
 -10  -3  10          5.41          3.60         0.46 o                         
  -9  -3  10          1.54          0.37         0.44 o                         
  -8  -3  10          4.77          3.27         0.42 o                         
  -7  -3  10          0.14         -0.28         0.28 o                         
  -6  -3  10         51.30         58.00         1.30 o                         
  -5  -3  10          5.30          4.09         0.31 o                         
  -4  -3  10         45.57         44.85         1.17 o                         
  -3  -3  10         45.97         50.43         1.29 o                         
  -2  -3  10         16.84         16.53         0.68 o                         
  -1  -3  10        147.36        147.62         3.34 o                         
   0  -3  10         15.24         13.30         0.74 o                         
   1  -3  10         40.12         40.96         1.17 o                         
   2  -3  10        226.97        227.51         5.08 o                         
   3  -3  10         28.76         30.84         1.40 o                         
   4  -3  10          1.31          1.21         0.62 o                         
 -10  -2  10          8.42          8.90         1.17 o                         
  -9  -2  10          0.50          1.18         0.37 o                         
  -8  -2  10          7.88          6.60         0.53 o                         
  -7  -2  10        114.23        112.84         3.06 o                         
  -6  -2  10         38.57         40.06         0.98 o                         
  -5  -2  10          3.91          4.10         0.31 o                         
  -4  -2  10          0.77          0.33         0.22 o                         
  -3  -2  10          1.48          1.12         0.23 o                         
  -2  -2  10          1.28          1.08         0.25 o                         
  -1  -2  10          2.90          2.18         0.28 o                         
   0  -2  10          3.98          2.45         0.29 o                         
   1  -2  10          0.02         -0.03         0.30 o                         
   2  -2  10         32.71         35.48         1.02 o                         
   3  -2  10         26.23         23.66         0.95 o                         
 -10  -1  10         22.29         25.93         1.50 o                         
  -9  -1  10         21.53         22.32         1.31 o                         
  -8  -1  10         16.13         15.08         0.79 o                         
  -7  -1  10         45.71         47.51         1.31 o                         
  -6  -1  10        148.18        157.72         3.21 o                         
  -5  -1  10         58.95         58.55         1.47 o                         
  -4  -1  10          9.26          7.88         0.48 o                         
  -3  -1  10         67.00         71.08         1.73 o                         
  -2  -1  10        130.69        131.90         2.69 o                         
  -1  -1  10          7.44          5.90         0.35 o                         
   0  -1  10          5.43          3.88         0.29 o                         
   1  -1  10          1.84          0.43         0.28 o                         
   2  -1  10          8.17         11.49         0.99 o                         
   3  -1  10          6.20          5.10         0.47 o                         
 -10   0  10         47.84         53.11         3.36 o                         
  -9   0  10          6.49          4.89         0.53 o                         
  -8   0  10          3.71          2.70         0.37 o                         
  -7   0  10         99.80         96.24         2.08 o                         
  -6   0  10         92.39         96.70         2.14 o                         
  -5   0  10          5.64          4.31         0.34 o                         
  -4   0  10          0.48          0.16         0.21 o                         
  -3   0  10        130.31        128.71         2.40 o                         
  -2   0  10         61.30         58.58         1.32 o                         
  -1   0  10          0.38         -0.06         0.22 o                         
   0   0  10          5.33          4.32         0.32 o                         
   1   0  10          0.42         -0.09         0.33 o                         
   2   0  10         14.30         17.45         0.98 o                         
  -9   1  10          3.29          2.07         0.55 o                         
  -8   1  10          1.69          0.61         0.41 o                         
  -7   1  10         22.85         23.08         1.79 o                         
  -6   1  10         65.29         62.10         1.47 o                         
  -5   1  10          0.08         -0.26         0.26 o                         
  -4   1  10          1.89          1.55         0.23 o                         
  -3   1  10          4.88          5.62         0.32 o                         
  -2   1  10          7.40          5.72         0.34 o                         
  -1   1  10         19.71         19.14         0.71 o                         
   0   1  10         30.01         27.33         1.04 o                         
   1   1  10          8.80          6.54         0.81 o                         
  -8   2  10          9.11          7.55         0.73 o                         
  -7   2  10          7.42          6.39         0.57 o                         
  -6   2  10          0.99         -0.05         0.36 o                         
  -5   2  10         30.09         29.87         0.92 o                         
  -4   2  10         46.56         45.51         1.14 o                         
  -3   2  10          3.28          2.69         0.38 o                         
  -2   2  10          0.82          0.36         0.31 o                         
  -1   2  10         13.95         14.69         0.97 o                         
   0   2  10          1.19          0.73         0.45 o                         
  -7   3  10          6.58          3.10         0.62 o                         
  -6   3  10          3.65          3.45         0.37 o                         
  -5   3  10         27.18         29.77         1.03 o                         
  -4   3  10         35.01         37.13         1.35 o                         
  -3   3  10          3.05          3.44         0.44 o                         
  -2   3  10          0.00         -0.01         0.36 o                         
  -3 -10  11         13.03         10.05         2.41 o                         
  -2 -10  11         13.25         15.00         1.54 o                         
  -1 -10  11          1.53          1.39         0.57 o                         
  -6  -9  11          3.58          4.28         0.41 o                         
  -5  -9  11          0.21          0.05         0.30 o                         
  -4  -9  11          9.84          6.17         0.60 o                         
  -3  -9  11         17.81         16.60         1.87 o                         
  -2  -9  11         15.84         15.48         1.08 o                         
  -1  -9  11         63.13         69.31         1.97 o                         
   0  -9  11         32.27         34.17         1.75 o                         
   1  -9  11          1.08          1.36         0.43 o                         
  -7  -8  11         38.21         38.94         1.38 o                         
  -6  -8  11         45.51         51.97         1.46 o                         
  -5  -8  11          1.60          0.08         0.33 o                         
  -4  -8  11         38.57         38.75         1.11 o                         
  -3  -8  11         14.19         15.66         0.78 o                         
  -2  -8  11          2.46          2.47         0.38 o                         
  -1  -8  11          7.07          5.89         0.52 o                         
   0  -8  11         18.02         18.34         0.94 o                         
   1  -8  11         37.78         43.69         1.56 o                         
   2  -8  11         22.86         26.78         1.33 o                         
  -8  -7  11          0.01          0.34         0.31 o                         
  -7  -7  11         35.52         36.07         1.64 o                         
  -6  -7  11         19.64         18.04         1.03 o                         
  -5  -7  11          0.04         -0.21         0.26 o                         
  -4  -7  11          0.08          0.16         0.27 o                         
  -3  -7  11         11.57         12.91         0.67 o                         
  -2  -7  11          0.54          0.71         0.30 o                         
  -1  -7  11        145.06        146.13         3.35 o                         
   0  -7  11        140.43        143.97         4.12 o                         
   1  -7  11          0.18         -0.04         0.43 o                         
   2  -7  11          3.82          2.89         0.80 o                         
  -8  -6  11          1.12         -0.26         0.26 o                         
  -7  -6  11         15.16         13.49         0.70 o                         
  -6  -6  11         23.74         23.40         0.90 o                         
  -5  -6  11          6.26          5.93         0.46 o                         
  -4  -6  11         11.62         10.02         0.73 o                         
  -3  -6  11         43.83         46.51         1.34 o                         
  -2  -6  11          2.02          2.93         0.37 o                         
  -1  -6  11        126.94        132.81         4.55 o                         
   0  -6  11         76.97         80.52         2.00 o                         
   1  -6  11          9.77          6.45         0.46 o                         
   2  -6  11          4.52          2.27         0.56 o                         
  -9  -5  11         11.83          9.41         1.81 o                         
  -8  -5  11          2.22          0.69         0.23 o                         
  -7  -5  11          6.30          5.31         0.48 o                         
  -6  -5  11          1.81          0.28         0.24 o                         
  -5  -5  11         32.71         34.42         1.10 o                         
  -4  -5  11          1.81          1.48         0.31 o                         
  -3  -5  11          1.88          1.02         0.28 o                         
  -2  -5  11         35.33         36.57         1.14 o                         
  -1  -5  11         25.78         25.61         0.97 o                         
   0  -5  11          9.16          6.47         0.55 o                         
   1  -5  11          0.00         -0.29         0.33 o                         
   2  -5  11          2.40          2.82         0.50 o                         
   3  -5  11         42.45         46.01         3.09 o                         
  -9  -4  11         36.43         46.08         2.02 o                         
  -8  -4  11          5.52          5.89         0.64 o                         
  -7  -4  11          2.56          2.25         0.27 o                         
  -6  -4  11         85.36         86.51         1.85 o                         
  -5  -4  11         73.11         78.45         2.18 o                         
  -4  -4  11         33.87         34.30         1.06 o                         
  -3  -4  11         19.55         19.87         1.01 o                         
  -2  -4  11         12.93         12.23         0.69 o                         
  -1  -4  11         51.44         51.12         1.70 o                         
   0  -4  11          7.46          6.99         1.08 o                         
   1  -4  11          0.52          0.14         0.34 o                         
   2  -4  11          4.15          2.36         0.50 o                         
  -9  -3  11         54.35         59.16         3.41 o                         
  -8  -3  11         19.97         19.69         0.99 o                         
  -7  -3  11         12.93         12.75         0.93 o                         
  -6  -3  11         34.15         32.50         0.89 o                         
  -5  -3  11        147.69        154.42         4.02 o                         
  -4  -3  11         12.12         11.90         0.77 o                         
  -3  -3  11         13.18         12.08         0.69 o                         
  -2  -3  11         74.11         78.44         1.92 o                         
  -1  -3  11         93.73         96.54         2.66 o                         
   0  -3  11         10.61          8.03         1.06 o                         
   1  -3  11          8.36          6.69         0.64 o                         
   2  -3  11          0.06         -0.35         0.55 o                         
  -9  -2  11         29.09         31.70         1.37 o                         
  -8  -2  11         12.38         13.12         0.71 o                         
  -7  -2  11          1.24          0.89         0.35 o                         
  -6  -2  11        121.18        115.53         2.43 o                         
  -5  -2  11        153.24        158.36         3.65 o                         
  -4  -2  11         19.25         18.81         0.76 o                         
  -3  -2  11          2.08          2.16         0.31 o                         
  -2  -2  11         50.83         55.56         1.69 o                         
  -1  -2  11         35.38         36.20         1.27 o                         
   0  -2  11          2.39          1.05         0.39 o                         
   1  -2  11          1.66          1.08         0.80 o                         
   2  -2  11          2.78          1.30         0.54 o                         
  -9  -1  11          2.73          2.70         0.53 o                         
  -8  -1  11          5.67          4.75         0.46 o                         
  -7  -1  11         21.54         20.71         1.01 o                         
  -6  -1  11         19.67         23.53         0.70 o                         
  -5  -1  11         22.16         22.22         0.74 o                         
  -4  -1  11          0.03         -0.19         0.26 o                         
  -3  -1  11          0.59          0.55         0.32 o                         
  -2  -1  11          8.14         10.67         0.64 o                         
  -1  -1  11         15.69         15.23         0.70 o                         
   0  -1  11          0.54         -0.29         0.34 o                         
   1  -1  11         12.01          7.28         0.65 o                         
  -8   0  11          2.86          3.49         0.48 o                         
  -7   0  11          0.48          0.55         0.40 o                         
  -6   0  11          4.10          3.00         0.36 o                         
  -5   0  11          5.83          4.98         0.39 o                         
  -4   0  11         29.44         29.03         0.96 o                         
  -3   0  11        122.70        120.12         2.31 o                         
  -2   0  11          0.08         -0.23         0.27 o                         
  -1   0  11          3.72          2.66         0.42 o                         
   0   0  11         17.48         20.56         1.11 o                         
  -7   1  11         18.09         22.52         1.41 o                         
  -6   1  11          0.00          0.10         0.43 o                         
  -5   1  11          7.15          5.55         0.67 o                         
  -4   1  11         25.44         24.58         0.90 o                         
  -3   1  11         24.89         26.22         1.10 o                         
  -2   1  11          6.92          6.37         0.44 o                         
  -1   1  11          0.24          0.19         0.41 o                         
  -6   2  11          8.30          6.61         0.88 o                         
  -5   2  11          8.53          8.71         0.71 o                         
  -4   2  11          7.03          5.79         0.62 o                         
  -3   2  11          2.96          1.63         0.38 o                         
  -4  -9  12          3.07          3.01         0.56 o                         
  -3  -9  12          4.35          2.98         0.62 o                         
  -2  -9  12          7.53          6.07         0.66 o                         
  -6  -8  12          1.11          1.64         0.36 o                         
  -5  -8  12          9.69          8.07         0.96 o                         
  -4  -8  12          1.59          1.14         0.33 o                         
  -3  -8  12          0.80          0.60         0.38 o                         
  -2  -8  12          6.85          5.00         0.51 o                         
  -1  -8  12         19.71         21.85         1.20 o                         
   0  -8  12          0.57          0.26         0.52 o                         
  -7  -7  12          0.35         -0.08         0.40 o                         
  -6  -7  12         20.66         19.88         1.04 o                         
  -5  -7  12          1.84          0.14         0.29 o                         
  -4  -7  12         16.81         19.14         0.85 o                         
  -3  -7  12          5.27          4.23         0.46 o                         
  -2  -7  12          0.30          0.10         0.47 o                         
  -1  -7  12          3.08          2.74         0.49 o                         
   0  -7  12          0.01         -0.22         0.49 o                         
  -7  -6  12          1.47          1.58         0.57 o                         
  -6  -6  12          3.24          2.58         0.33 o                         
  -5  -6  12         25.35         24.41         0.92 o                         
  -4  -6  12         85.01         90.74         2.18 o                         
  -3  -6  12         19.86         20.43         0.87 o                         
  -2  -6  12         31.47         31.28         1.62 o                         
  -1  -6  12          8.28          5.54         0.51 o                         
   0  -6  12         21.24         18.27         1.15 o                         
   1  -6  12          3.89          3.49         0.64 o                         
  -8  -5  12         40.29         46.75         2.94 o                         
  -7  -5  12         36.47         39.16         1.17 o                         
  -6  -5  12          5.62          4.53         0.35 o                         
  -5  -5  12         49.91         47.56         1.33 o                         
  -4  -5  12         77.84         79.05         1.96 o                         
  -3  -5  12          0.15         -0.29         0.29 o                         
  -2  -5  12         35.37         33.79         1.87 o                         
  -1  -5  12         32.05         30.99         1.52 o                         
   0  -5  12         35.09         38.08         1.56 o                         
   1  -5  12          5.37          3.66         0.58 o                         
  -8  -4  12         24.70         28.76         1.60 o                         
  -7  -4  12          9.90          9.82         0.61 o                         
  -6  -4  12          6.05          5.79         0.43 o                         
  -5  -4  12         30.10         29.04         1.04 o                         
  -4  -4  12         74.10         76.15         1.93 o                         
  -3  -4  12         91.00         95.51         2.37 o                         
  -2  -4  12          0.04         -0.31         0.31 o                         
  -1  -4  12         16.45         20.34         1.07 o                         
   0  -4  12         28.00         32.01         1.40 o                         
   1  -4  12          0.56         -0.26         0.74 o                         
  -8  -3  12         14.12         17.53         1.47 o                         
  -7  -3  12          3.25          1.51         0.44 o                         
  -6  -3  12          9.75          8.09         0.69 o                         
  -5  -3  12         38.61         46.23         1.31 o                         
  -4  -3  12         51.73         56.88         1.52 o                         
  -3  -3  12         17.98         15.87         0.81 o                         
  -2  -3  12         39.40         38.00         1.21 o                         
  -1  -3  12          2.57          2.50         0.44 o                         
   0  -3  12         11.24          9.98         1.38 o                         
  -8  -2  12         43.62         46.65         2.11 o                         
  -7  -2  12          4.24          4.52         0.60 o                         
  -6  -2  12          3.89          4.32         0.39 o                         
  -5  -2  12          6.53          4.68         0.45 o                         
  -4  -2  12          1.18          0.84         0.31 o                         
  -3  -2  12          7.38          5.46         0.52 o                         
  -2  -2  12         50.70         51.40         1.54 o                         
  -1  -2  12          5.46          5.37         0.64 o                         
   0  -2  12          2.58          2.04         0.72 o                         
  -7  -1  12         16.08         14.92         1.43 o                         
  -6  -1  12         17.55         20.59         1.31 o                         
  -5  -1  12          0.57          0.03         0.35 o                         
  -4  -1  12          4.59          3.72         0.43 o                         
  -3  -1  12          9.96          7.70         0.60 o                         
  -2  -1  12          4.80          3.06         0.46 o                         
  -1  -1  12          2.00          1.82         0.59 o                         
  -6   0  12         26.80         27.45         2.26 o                         
  -5   0  12         15.46         11.81         1.00 o                         
  -4   0  12         15.25         14.43         1.11 o                         
  -3   0  12         37.17         40.70         1.52 o                         
  -4  -7  13         13.07         10.89         0.74 o                         
  -3  -7  13         36.88         37.40         1.46 o                         
  -6  -6  13          1.58          0.50         1.13 o                         
  -5  -6  13          4.30          3.59         0.42 o                         
  -4  -6  13          9.51          9.51         0.68 o                         
  -3  -6  13         34.08         37.20         1.25 o                         
  -2  -6  13         22.24         23.25         1.24 o                         
  -6  -5  13          0.33         -0.42         0.43 o                         
  -5  -5  13          0.24         -0.09         0.34 o                         
  -4  -5  13         57.16         62.69         1.68 o                         
  -3  -5  13         50.15         56.51         1.58 o                         
  -2  -5  13          7.61          3.94         0.71 o                         
  -6  -4  13          0.17          0.14         0.37 o                         
  -5  -4  13          0.08          0.31         0.34 o                         
  -4  -4  13          0.03          0.69         0.38 o                         
  -3  -4  13          1.05          0.39         0.39 o                         
  -2  -4  13          0.01          0.30         0.62 o                         
  -6  -3  13          8.66          5.14         0.44 o                         
  -5  -3  13         47.54         50.13         2.46 o                         
  -4  -3  13          4.36          3.43         0.45 o                         
  -3  -3  13          0.47         -0.30         0.43 o                         
                                                                                
